# Supplementary material for: Oxidation of peroxiredoxin-4 induces oligomerization and promotes interaction with proteins governing protein folding and endoplasmic reticulum stress
Source: J Biol Chem. 2021 Apr 23;296:100665. doi: 10.1016/j.jbc.2021.100665 (PMC8141880; doi:10.1016/j.jbc.2021.100665)
Supplement: Supplemental Figure S1 [file mmc1.xlsx]

## Sheet: Legend
	LEGEND
Replicates:
#1	QE+_0084 - QE+_0094
#2	QE+_0096 - QE+_0106
#3	QE+_0456 - QE+_0464
High =	250-75kDa
Mid =	75-40kDa
Low =	40-20kDa
pCMV =	C10 Cells transfected with pCMV and treated with vehicle control
Prdx4_Ctrl =	C10 Cells transfected with WT-Prdx4-SBP and treated with vehicle control
Prdx4_Tert =	C10 Cells transfected with WT-Prdx4-SBP and treated with 500uM TBuOOH

## Sheet: QE+_0084_pCMV_High
Checked	Protein FDR Confidence: Combined	Master	Accession	Description	Exp. q-value: Combined	Sum PEP Score	Coverage [%]	# Peptides	# PSMs	# Unique Peptides	# Protein Groups	# AAs	MW [kDa]	calc. pI	Score Sequest HT: Sequest HT	# Peptides (by Search Engine): Sequest HT
FALSE	High	Master Protein	Q5SWU9-2	Isoform 2 of Acetyl-CoA carboxylase 1 OS=Mus musculus OX=10090 GN=Acaca	0	202.64	33	66	213	66	1	2383	269.8	6.51	527.03	66
FALSE	High	Master Protein	Q922U2	Keratin, type II cytoskeletal 5 OS=Mus musculus OX=10090 GN=Krt5 PE=1 SV=1	0	76.751	26	24	116	10	1	580	61.7	7.75	244.17	24
FALSE	High	Master Protein	E9QPD7	Pyruvate carboxylase OS=Mus musculus OX=10090 GN=Pcx PE=1 SV=1	0	104.158	39	34	100	34	1	1179	129.7	6.71	220.78	34
FALSE	High	Master Protein	Q3TTY5	Keratin, type II cytoskeletal 2 epidermal OS=Mus musculus OX=10090 GN=Krt2 PE=1 SV=1	0	49.494	10	15	90	7	1	707	70.9	8.06	199.84	15
FALSE	High	Master Protein	P50446	Keratin, type II cytoskeletal 6A OS=Mus musculus OX=10090 GN=Krt6a PE=1 SV=3	0	45.993	17	15	78	2	1	553	59.3	7.94	161.28	15
FALSE	High	Master Protein	Q8BGZ7	Keratin, type II cytoskeletal 75 OS=Mus musculus OX=10090 GN=Krt75 PE=1 SV=1	0	38.876	15	13	73	1	1	551	59.7	8.31	146.65	13
FALSE	High	Master Protein	P04104	Keratin, type II cytoskeletal 1 OS=Mus musculus OX=10090 GN=Krt1 PE=1 SV=4	0	32.672	6	8	56	3	1	637	65.6	8.15	139.4	8
FALSE	High	Master Protein	P02535	Keratin, type I cytoskeletal 10 OS=Mus musculus OX=10090 GN=Krt10 PE=1 SV=3	0	26.501	13	9	55	7	1	570	57.7	5.11	138.94	9
FALSE	High	Master Protein	P07724	Serum albumin OS=Mus musculus OX=10090 GN=Alb PE=1 SV=3	0	23.168	7	4	41	4	1	608	68.6	6.07	127.52	4
FALSE	High	Master Protein	Q6IFZ6	Keratin, type II cytoskeletal 1b OS=Mus musculus OX=10090 GN=Krt77 PE=1 SV=1	0	40.396	10	11	56	2	1	572	61.3	8.02	126.86	11
FALSE	High	Master Protein	Q9QUH0	Glutaredoxin-1 OS=Mus musculus OX=10090 GN=Glrx PE=1 SV=3	0	27.31	43	3	68	3	1	107	11.9	8.37	117.84	3
FALSE	High	Master Protein	Q99MN9	Propionyl-CoA carboxylase beta chain, mitochondrial OS=Mus musculus OX=10090 GN=Pccb PE=1 SV=2	0	42.223	22	10	43	10	1	541	58.4	7.66	111.2	10
FALSE	High	Master Protein	Q6NXH9	Keratin, type II cytoskeletal 73 OS=Mus musculus OX=10090 GN=Krt73 PE=1 SV=1	0	22.535	9	7	46	2	1	539	58.9	8.09	106.93	7
FALSE	High	Master Protein	A0A2R8VHP3	Predicted pseudogene 5478 OS=Mus musculus OX=10090 GN=Gm5478 PE=1 SV=1	0	21.944	10	8	51	2	1	535	57.9	6.2	101.52	8
FALSE	High	Master Protein	Q8VED5	Keratin, type II cytoskeletal 79 OS=Mus musculus OX=10090 GN=Krt79 PE=1 SV=2	0	30.94	8	10	50	1	1	531	57.5	7.69	98.14	10
FALSE	High	Master Protein	Q3UV17	Keratin, type II cytoskeletal 2 oral OS=Mus musculus OX=10090 GN=Krt76 PE=1 SV=1	0	25.735	10	10	47	2	1	594	62.8	8.43	97.63	10
FALSE	High	Master Protein	Q61781	Keratin, type I cytoskeletal 14 OS=Mus musculus OX=10090 GN=Krt14 PE=1 SV=2	0	41.384	26	13	42	1	1	484	52.8	5.17	96.24	13
FALSE	High	Master Protein	B1AQ77	Keratin 15, isoform CRA_a OS=Mus musculus OX=10090 GN=Krt15 PE=1 SV=1	0	20.074	10	8	38	1	1	456	49.5	4.86	90.65	8
FALSE	High	Master Protein	Q91ZA3	Propionyl-CoA carboxylase alpha chain, mitochondrial OS=Mus musculus OX=10090 GN=Pcca PE=1 SV=2	0	39.393	21	13	32	13	1	724	79.9	7.25	80.03	13
FALSE	High	Master Protein	Q9QWL7	Keratin, type I cytoskeletal 17 OS=Mus musculus OX=10090 GN=Krt17 PE=1 SV=3	0	28.751	23	13	34	1	1	433	48.1	5.06	76.39	13
FALSE	High	Master Protein	P11679	Keratin, type II cytoskeletal 8 OS=Mus musculus OX=10090 GN=Krt8 PE=1 SV=4	0	20.822	7	8	41	1	1	490	54.5	5.82	75.86	8
FALSE	High	Master Protein	P53395	Lipoamide acyltransferase component of branched-chain alpha-keto acid dehydrogenase complex, mitochondrial OS=Mus musculus OX=10090 GN=Dbt PE=1 SV=2	0	26.614	26	14	39	14	1	482	53.2	8.6	74.55	14
FALSE	High	Master Protein	Q3UHU8	General transcription factor II-I OS=Mus musculus OX=10090 GN=Gtf2i PE=1 SV=1	0	39.796	18	15	29	15	1	962	108.3	7.8	69.91	15
FALSE	High	Master Protein	Q6IME9	Keratin, type II cytoskeletal 72 OS=Mus musculus OX=10090 GN=Krt72 PE=3 SV=1	0	13.033	6	4	27	1	1	520	56.7	7.4	64.67	4
FALSE	High	Master Protein	Q9Z2K1	Keratin, type I cytoskeletal 16 OS=Mus musculus OX=10090 GN=Krt16 PE=1 SV=3	0	19.382	14	7	27	2	1	469	51.6	5.2	57.08	7
FALSE	High	Master Protein	E9Q0F0	Keratin 78 OS=Mus musculus OX=10090 GN=Krt78 PE=1 SV=1	0	15.588	2	3	21	2	1	1068	112.2	7.97	56.64	3
FALSE	High	Master Protein	Q8VDD5	Myosin-9 OS=Mus musculus OX=10090 GN=Myh9 PE=1 SV=4	0	39.715	11	19	30	19	1	1960	226.2	5.66	55.83	19
FALSE	High	Master Protein	Q6IFX2	Keratin, type I cytoskeletal 42 OS=Mus musculus OX=10090 GN=Krt42 PE=1 SV=1	0	29.628	21	9	23	2	1	452	50.1	5.16	53.84	9
FALSE	High	Master Protein	Q9Z1R9	MCG124046 OS=Mus musculus OX=10090 GN=Prss1 PE=1 SV=1	0	6.658	8	1	82	1	1	246	26.1	4.94	43.59	1
FALSE	High	Master Protein	Q02257	Junction plakoglobin OS=Mus musculus OX=10090 GN=Jup PE=1 SV=3	0	18.661	11	8	14	8	1	745	81.7	6.14	32.95	8
FALSE	High	Master Protein	E9Q557	Desmoplakin OS=Mus musculus OX=10090 GN=Dsp PE=1 SV=1	0	23.747	4	13	21	13	1	2883	332.7	6.8	29.82	13
FALSE	High	Master Protein	Q99MR8	Methylcrotonoyl-CoA carboxylase subunit alpha, mitochondrial OS=Mus musculus OX=10090 GN=Mccc1 PE=1 SV=2	0	22.416	18	9	13	9	1	717	79.3	7.83	29.33	9
FALSE	High	Master Protein	E9QNP0	KxDL motif-containing protein 1 OS=Mus musculus OX=10090 GN=Kxd1 PE=1 SV=1	0	12.87	20	4	15	4	1	232	26.8	9.83	27.52	4
FALSE	High	Master Protein	Q9Z1Q9	Valine--tRNA ligase OS=Mus musculus OX=10090 GN=Vars PE=1 SV=1	0	19.925	7	7	11	7	1	1263	140.1	7.77	26.85	7
FALSE	High	Master Protein	Q8VHX6	Filamin-C OS=Mus musculus OX=10090 GN=Flnc PE=1 SV=3	0	23.623	5	11	13	10	1	2726	290.9	5.95	26.45	11
FALSE	High	Master Protein	Q792Z1	MCG140784 OS=Mus musculus OX=10090 GN=Try10 PE=1 SV=1	0	5.988	8	2	12	2	1	246	26.2	5.83	25.49	2
FALSE	High	Master Protein	E9Q616	AHNAK nucleoprotein (desmoyokin) OS=Mus musculus OX=10090 GN=Ahnak PE=1 SV=1	0	17.716	10	6	19	6	1	5656	603.9	6.3	23.63	6
FALSE	High	Master Protein	P09405	Nucleolin OS=Mus musculus OX=10090 GN=Ncl PE=1 SV=2	0	17.472	12	7	12	7	1	707	76.7	4.75	19.69	7
FALSE	High	Master Protein	P60710	Actin, cytoplasmic 1 OS=Mus musculus OX=10090 GN=Actb PE=1 SV=1	0	10.973	15	5	8	1	1	375	41.7	5.48	14.87	5
FALSE	High	Master Protein	Q5SXR6	Clathrin heavy chain OS=Mus musculus OX=10090 GN=Cltc PE=1 SV=1	0	13.6	5	7	8	7	1	1679	191.9	5.69	14.31	7
FALSE	High	Master Protein	Q7TSF1	Desmoglein-1-beta OS=Mus musculus OX=10090 GN=Dsg1b PE=1 SV=1	0	5.239	3	3	6	3	1	1060	114.4	4.84	12.12	3
FALSE	High	Master Protein	A0A0A0MQF6	Glyceraldehyde-3-phosphate dehydrogenase OS=Mus musculus OX=10090 GN=Gapdh PE=1 SV=1	0	6.144	10	3	8	3	1	359	38.6	8.97	12.11	3
FALSE	High	Master Protein	P62242	40S ribosomal protein S8 OS=Mus musculus OX=10090 GN=Rps8 PE=1 SV=2	0	6.728	19	3	6	3	1	208	24.2	10.32	12.11	3
FALSE	High	Master Protein	P62737	Actin, aortic smooth muscle OS=Mus musculus OX=10090 GN=Acta2 PE=1 SV=1	0	8.844	15	5	8	1	1	377	42	5.39	10.98	5
FALSE	High	Master Protein	P07356	Annexin A2 OS=Mus musculus OX=10090 GN=Anxa2 PE=1 SV=2	0	9.552	15	4	5	4	1	339	38.7	7.69	10.42	4
FALSE	High	Master Protein	B2RQC6	CAD protein OS=Mus musculus OX=10090 GN=Cad PE=1 SV=1	0	11.508	2	4	5	4	1	2225	243.1	6.43	10.32	4
FALSE	High	Master Protein	Q8CGC7	Bifunctional glutamate/proline--tRNA ligase OS=Mus musculus OX=10090 GN=Eprs PE=1 SV=4	0	8.098	3	4	6	4	1	1512	170	7.66	9.11	4
FALSE	High	Master Protein	P47911	60S ribosomal protein L6 OS=Mus musculus OX=10090 GN=Rpl6 PE=1 SV=3	0	6.691	12	4	6	4	1	296	33.5	10.7	8.98	4
FALSE	High	Master Protein	A8DUK4	Beta-globin OS=Mus musculus OX=10090 GN=Hbb-bs PE=1 SV=1	0	6.254	17	2	3	2	1	147	15.7	7.69	8.64	2
FALSE	High	Master Protein	P43277	Histone H1.3 OS=Mus musculus OX=10090 GN=Hist1h1d PE=1 SV=2	0	6.281	14	3	4	1	1	221	22.1	11.03	8.63	3
FALSE	High	Master Protein	Q9QUK9	MCG15083 OS=Mus musculus OX=10090 GN=Try5 PE=1 SV=1	0	2.567	8	1	12	1	1	246	26.3	5.3	8.56	1
FALSE	High	Master Protein	P43274	Histone H1.4 OS=Mus musculus OX=10090 GN=Hist1h1e PE=1 SV=2	0	6.712	14	3	4	1	1	219	22	11.11	8.44	3
FALSE	High	Master Protein	P23116	Eukaryotic translation initiation factor 3 subunit A OS=Mus musculus OX=10090 GN=Eif3a PE=1 SV=5	0	6.84	3	4	4	4	1	1344	161.8	6.77	8.14	4
FALSE	High	Master Protein	Q8VEK3	Heterogeneous nuclear ribonucleoprotein U OS=Mus musculus OX=10090 GN=Hnrnpu PE=1 SV=1	0	7.552	4	3	4	3	1	800	87.9	6.24	7.96	3
FALSE	High	Master Protein	E9QNN1	ATP-dependent RNA helicase A OS=Mus musculus OX=10090 GN=Dhx9 PE=1 SV=1	0	9.243	4	4	4	4	1	1384	149.6	6.83	7.13	4
FALSE	High	Master Protein	P62806	Histone H4 OS=Mus musculus OX=10090 GN=Hist1h4a PE=1 SV=2	0	4.867	27	3	4	3	1	103	11.4	11.36	6.86	3
FALSE	High	Master Protein	P19096	Fatty acid synthase OS=Mus musculus OX=10090 GN=Fasn PE=1 SV=2	0	7.022	2	4	4	4	1	2504	272.3	6.58	6.82	4
FALSE	High	Master Protein	Q62261	Spectrin beta chain, non-erythrocytic 1 OS=Mus musculus OX=10090 GN=Sptbn1 PE=1 SV=2	0	5.968	2	4	4	4	1	2363	274.1	5.58	6.53	4
FALSE	High	Master Protein	Q8BP67	60S ribosomal protein L24 OS=Mus musculus OX=10090 GN=Rpl24 PE=1 SV=2	0	4.847	13	2	3	2	1	157	17.8	11.25	5.52	2
FALSE	High	Master Protein	A3KGU9	Spectrin alpha chain, non-erythrocytic 1 OS=Mus musculus OX=10090 GN=Sptan1 PE=1 SV=2	0	4.583	1	3	4	3	1	2498	287.4	5.35	5.27	3
FALSE	High	Master Protein	P14115	60S ribosomal protein L27a OS=Mus musculus OX=10090 GN=Rpl27a PE=1 SV=5	0	2.393	7	1	2	1	1	148	16.6	11.12	4.94	1
FALSE	High	Master Protein	Q91ZS8-2	Isoform 2 of Double-stranded RNA-specific editase 1 OS=Mus musculus OX=10090 GN=Adarb1	0	1.309	3	1	2	1	1	701	76.9	9.01	4.82	1
FALSE	High	Master Protein	Q9EST1	Gasdermin-A OS=Mus musculus OX=10090 GN=Gsdma PE=2 SV=1	0	2.656	5	2	4	2	1	446	49.6	5.57	4.51	2
FALSE	High	Master Protein	O08749	Dihydrolipoyl dehydrogenase, mitochondrial OS=Mus musculus OX=10090 GN=Dld PE=1 SV=2	0	3.256	4	2	3	2	1	509	54.2	7.9	4.33	2
FALSE	High	Master Protein	A0A1W2P768	Histone H3.2 OS=Mus musculus OX=10090 GN=Hist2h3c1 PE=1 SV=1	0	1.132	4	1	2	1	1	181	20.2	11.39	4.27	1
FALSE	High	Master Protein	Q80X90	Filamin-B OS=Mus musculus OX=10090 GN=Flnb PE=1 SV=3	0	5.543	1	2	2	1	1	2602	277.7	5.71	4.18	2
FALSE	High	Master Protein	Q00623	Apolipoprotein A-I OS=Mus musculus OX=10090 GN=Apoa1 PE=1 SV=2	0	1.565	4	1	2	1	1	264	30.6	5.73	3.92	1
FALSE	High	Master Protein	A0A0N4SUN5	Nuclear receptor-interacting protein 2 (Fragment) OS=Mus musculus OX=10090 GN=Nrip2 PE=4 SV=1	0.006	1.102	4	1	2	1	1	190	21	8.21	3.88	1
FALSE	High	Master Protein	P26039	Talin-1 OS=Mus musculus OX=10090 GN=Tln1 PE=1 SV=2	0	4.014	1	3	3	3	1	2541	269.7	6.18	3.7	3
FALSE	High	Master Protein	Q0VBK2	Keratin, type II cytoskeletal 80 OS=Mus musculus OX=10090 GN=Krt80 PE=1 SV=1	0	2.879	4	2	4	2	1	452	50.6	6.27	3.7	2
FALSE	High	Master Protein	Q08189	Protein-glutamine gamma-glutamyltransferase E OS=Mus musculus OX=10090 GN=Tgm3 PE=1 SV=2	0	2.675	2	1	1	1	1	693	77.3	6.81	3.51	1
FALSE	High	Master Protein	P17897	Lysozyme C-1 OS=Mus musculus OX=10090 GN=Lyz1 PE=1 SV=1	0	3.654	8	1	1	1	1	148	16.8	9.41	3.1	1
FALSE	High	Master Protein	Q8CGP2-2	Isoform 2 of Histone H2B type 1-P OS=Mus musculus OX=10090 GN=Hist1h2bp	0	3.947	11	1	1	1	1	138	15.6	10.24	2.71	1
FALSE	High	Master Protein	Q61171	Peroxiredoxin-2 OS=Mus musculus OX=10090 GN=Prdx2 PE=1 SV=3	0	2.268	6	1	1	1	1	198	21.8	5.41	2.57	1
FALSE	High	Master Protein	F6XI62	60S ribosomal protein L7 (Fragment) OS=Mus musculus OX=10090 GN=Rpl7 PE=1 SV=1	0	3.11	4	1	1	1	1	279	32.5	11.12	2.53	1
FALSE	High	Master Protein	G3UZA7	Small ubiquitin-related modifier OS=Mus musculus OX=10090 GN=Sumo3 PE=1 SV=1	0	3.004	11	1	1	1	1	113	12.7	5.96	2.52	1
FALSE	High	Master Protein	P62751	60S ribosomal protein L23a OS=Mus musculus OX=10090 GN=Rpl23a PE=1 SV=1	0	3.261	8	1	1	1	1	156	17.7	10.45	2.35	1
FALSE	High	Master Protein	P86048	60S ribosomal protein L10-like OS=Mus musculus OX=10090 GN=Rpl10l PE=2 SV=1	0	1.8	6	1	2	1	1	214	24.5	10.11	2.32	1
FALSE	High	Master Protein	Q9QYX7	Protein piccolo OS=Mus musculus OX=10090 GN=Pclo PE=1 SV=4	0	1.653	0	1	6	1	1	5068	550.5	6.51	2.29	1
FALSE	High	Master Protein	P62631	Elongation factor 1-alpha 2 OS=Mus musculus OX=10090 GN=Eef1a2 PE=1 SV=1	0	1.721	2	1	1	1	1	463	50.4	9.03	2.24	1
FALSE	High	Master Protein	Q9CPN9	RIKEN cDNA 2210010C04 gene OS=Mus musculus OX=10090 GN=2210010C04Rik PE=1 SV=1	0.006	1.023	5	1	1	1	1	247	26.4	7.93	2.2	1
FALSE	High	Master Protein	P24270	Catalase OS=Mus musculus OX=10090 GN=Cat PE=1 SV=4	0	2.3	3	1	1	1	1	527	59.8	7.88	2.18	1
FALSE	High	Master Protein	P12970	60S ribosomal protein L7a OS=Mus musculus OX=10090 GN=Rpl7a PE=1 SV=2	0	1.789	3	1	2	1	1	266	30	10.56	2.18	1
FALSE	High	Master Protein	P25444	40S ribosomal protein S2 OS=Mus musculus OX=10090 GN=Rps2 PE=1 SV=3	0	3.544	8	2	2	2	1	293	31.2	10.24	2.17	2
FALSE	High	Master Protein	P10639	Thioredoxin OS=Mus musculus OX=10090 GN=Txn PE=1 SV=3	0	1.674	9	1	1	1	1	105	11.7	4.92	2.09	1
FALSE	Medium	Master Protein	P62849	40S ribosomal protein S24 OS=Mus musculus OX=10090 GN=Rps24 PE=1 SV=1	0.021	0.984	9	1	1	1	1	133	15.4	10.78	2.08	1
FALSE	High	Master Protein	A0A0A0MQ97	F-box only protein 50 OS=Mus musculus OX=10090 GN=Nccrp1 PE=1 SV=1	0	1.671	4	1	1	1	1	291	33	6.89	2.07	1
FALSE	Medium	Master Protein	P32261	Antithrombin-III OS=Mus musculus OX=10090 GN=Serpinc1 PE=1 SV=1	0.026	0.893	2	1	1	1	1	465	52	6.46	1.99	1
FALSE	High	Master Protein	Q497I4	Keratin, type I cuticular Ha5 OS=Mus musculus OX=10090 GN=Krt35 PE=1 SV=1	0	1.823	3	2	3	1	1	455	50.5	4.97	1.92	2
FALSE	High	Master Protein	P01942	Hemoglobin subunit alpha OS=Mus musculus OX=10090 GN=Hba PE=1 SV=2	0	1.749	6	1	2	1	1	142	15.1	8.22	1.91	1
FALSE	High	Master Protein	Q99PL5	Ribosome-binding protein 1 OS=Mus musculus OX=10090 GN=Rrbp1 PE=1 SV=2	0	3.802	2	3	3	3	1	1605	172.8	9.33	1.88	3
FALSE	High	Master Protein	F6ZDS4	Nucleoprotein TPR OS=Mus musculus OX=10090 GN=Tpr PE=1 SV=1	0	3.222	0	1	1	1	1	2431	273.8	5.03	1.88	1
FALSE	High	Master Protein	Q9CZM2	60S ribosomal protein L15 OS=Mus musculus OX=10090 GN=Rpl15 PE=1 SV=4	0	1.311	4	1	1	1	1	204	24.1	11.62	1.85	1
FALSE	High	Master Protein	F7DBB3	AHNAK nucleoprotein 2 (Fragment) OS=Mus musculus OX=10090 GN=Ahnak2 PE=1 SV=1	0	1.125	2	1	1	1	1	1576	166.4	5.78	1.84	1
FALSE	High	Master Protein	Q05816	Fatty acid-binding protein 5 OS=Mus musculus OX=10090 GN=Fabp5 PE=1 SV=3	0	1.348	7	1	1	1	1	135	15.1	6.54	1.77	1
FALSE	High	Master Protein	F8WHL2	Coatomer subunit alpha OS=Mus musculus OX=10090 GN=Copa PE=1 SV=1	0	1.236	1	1	1	1	1	1233	139.3	7.58	1.76	1
FALSE	High	Master Protein	P62754	40S ribosomal protein S6 OS=Mus musculus OX=10090 GN=Rps6 PE=1 SV=1	0	1.537	3	1	1	1	1	249	28.7	10.84	1.7	1
FALSE	High	Master Protein	A0A0N4SVU1	Predicted gene 7298 OS=Mus musculus OX=10090 GN=Gm7298 PE=4 SV=1	0	1.267	1	1	1	1	1	1476	165.2	6.37	1.69	1
FALSE	High	Master Protein	O08807	Peroxiredoxin-4 OS=Mus musculus OX=10090 GN=Prdx4 PE=1 SV=1	0	3.366	6	2	2	2	1	274	31	7.15	1.67	2
FALSE	High	Master Protein	Q9JHU4	Cytoplasmic dynein 1 heavy chain 1 OS=Mus musculus OX=10090 GN=Dync1h1 PE=1 SV=2	0	4.2	1	3	3	3	1	4644	531.7	6.42	1.64	3
FALSE	High	Master Protein	Q9D8E6	60S ribosomal protein L4 OS=Mus musculus OX=10090 GN=Rpl4 PE=1 SV=3	0	3.359	9	3	3	3	1	419	47.1	11	1.62	3
FALSE	High	Master Protein	Q8BMJ2	Leucine--tRNA ligase, cytoplasmic OS=Mus musculus OX=10090 GN=Lars PE=1 SV=2	0	2.408	2	2	2	2	1	1178	134.1	7.05	0	2
FALSE	High	Master Protein	P17182	Alpha-enolase OS=Mus musculus OX=10090 GN=Eno1 PE=1 SV=3	0	1.292	2	1	2	1	1	434	47.1	6.8	0	1
FALSE	High	Master Protein	P11276	Fibronectin OS=Mus musculus OX=10090 GN=Fn1 PE=1 SV=4	0.006	1.056	1	1	1	1	1	2477	272.4	5.59	0	1
FALSE	High	Master Protein	O88322	Nidogen-2 OS=Mus musculus OX=10090 GN=Nid2 PE=1 SV=2	0	1.225	1	1	1	1	1	1403	153.8	5.38	0	1
FALSE	High	Master Protein	P09528	Ferritin heavy chain OS=Mus musculus OX=10090 GN=Fth1 PE=1 SV=2	0	1.38	4	1	1	1	1	182	21.1	5.88	0	1
FALSE	High	Master Protein	Q8BN21	Serine/threonine-protein kinase VRK2 OS=Mus musculus OX=10090 GN=Vrk2 PE=1 SV=2	0.006	1.044	1	1	1	1	1	503	58.1	9.04	0	1
FALSE	Medium	Master Protein	F6T4M4	Serine/arginine repetitive matrix protein 1 (Fragment) OS=Mus musculus OX=10090 GN=Srrm1 PE=1 SV=1	0.026	0.902	6	1	36	1	1	140	16.2	5.38	0	1
FALSE	Medium	Master Protein	A2A7B5	PR domain-containing 2, with ZNF domain OS=Mus musculus OX=10090 GN=Prdm2 PE=1 SV=1	0.025	0.862	0	1	1	1	1	1709	187.1	8	0	1
FALSE	Medium	Master Protein	Q32KG4-2	Isoform 2 of Retrotransposon Gag-like protein 9 OS=Mus musculus OX=10090 GN=Rtl9	0.02	0.944	2	1	2	1	1	1367	141.7	5.97	0	1
FALSE	Medium	Master Protein	Q8BGQ4	Protein O-mannosyl-transferase 2 OS=Mus musculus OX=10090 GN=Pomt2 PE=1 SV=1	0.044	0.795	1	1	1	1	1	820	92.3	9.8	0	1
FALSE	High	Master Protein	P47915	60S ribosomal protein L29 OS=Mus musculus OX=10090 GN=Rpl29 PE=1 SV=2	0	2.338	7	1	2	1	1	160	17.6	11.84	0	1
FALSE	High	Master Protein	P35396	Peroxisome proliferator-activated receptor delta OS=Mus musculus OX=10090 GN=Ppard PE=1 SV=1	0.006	0.987	2	1	1	1	1	440	49.7	7.02	0	1
FALSE	Medium	Master Protein	Q9JIK5	Nucleolar RNA helicase 2 OS=Mus musculus OX=10090 GN=Ddx21 PE=1 SV=3	0.02	0.971	1	1	1	1	1	851	93.5	9.11	0	1

## Sheet: QE+_0085_pCMV_Mid
Checked	Protein FDR Confidence: Combined	Master	Accession	Description	Exp. q-value: Combined	Sum PEP Score	Coverage [%]	# Peptides	# PSMs	# Unique Peptides	# Protein Groups	# AAs	MW [kDa]	calc. pI	Score Sequest HT: Sequest HT	# Peptides (by Search Engine): Sequest HT
FALSE	High	Master Protein	P53395	Lipoamide acyltransferase component of branched-chain alpha-keto acid dehydrogenase complex, mitochondrial OS=Mus musculus OX=10090 GN=Dbt PE=1 SV=2	0	247.6	78	34	366	34	1	482	53.2	8.6	1039.46	34
FALSE	High	Master Protein	Q99MN9	Propionyl-CoA carboxylase beta chain, mitochondrial OS=Mus musculus OX=10090 GN=Pccb PE=1 SV=2	0	149.187	62	25	136	25	1	541	58.4	7.66	415.46	25
FALSE	High	Master Protein	Q91ZA3	Propionyl-CoA carboxylase alpha chain, mitochondrial OS=Mus musculus OX=10090 GN=Pcca PE=1 SV=2	0	139.772	53	36	124	36	1	724	79.9	7.25	344.82	36
FALSE	High	Master Protein	P52480	Pyruvate kinase PKM OS=Mus musculus OX=10090 GN=Pkm PE=1 SV=4	0	134.63	65	31	109	3	1	531	57.8	7.47	285.45	31
FALSE	High	Master Protein	Q99MR8	Methylcrotonoyl-CoA carboxylase subunit alpha, mitochondrial OS=Mus musculus OX=10090 GN=Mccc1 PE=1 SV=2	0	139.487	64	33	101	33	1	717	79.3	7.83	285.35	33
FALSE	High	Master Protein	E9QPD7	Pyruvate carboxylase OS=Mus musculus OX=10090 GN=Pcx PE=1 SV=1	0	150.533	46	37	101	37	1	1179	129.7	6.71	273.81	37
FALSE	High	Master Protein	P52480-2	Isoform M1 of Pyruvate kinase PKM OS=Mus musculus OX=10090 GN=Pkm	0	113.615	59	29	96	1	1	531	57.9	7.14	236.54	29
FALSE	High	Master Protein	Q922U2	Keratin, type II cytoskeletal 5 OS=Mus musculus OX=10090 GN=Krt5 PE=1 SV=1	0	76.214	24	22	98	9	1	580	61.7	7.75	219.04	22
FALSE	High	Master Protein	P99024	Tubulin beta-5 chain OS=Mus musculus OX=10090 GN=Tubb5 PE=1 SV=1	0	71.431	39	16	63	3	1	444	49.6	4.89	192.4	16
FALSE	High	Master Protein	P05213	Tubulin alpha-1B chain OS=Mus musculus OX=10090 GN=Tuba1b PE=1 SV=2	0	79.745	44	16	64	4	1	451	50.1	5.06	177.83	16
FALSE	High	Master Protein	Q5SWU9-2	Isoform 2 of Acetyl-CoA carboxylase 1 OS=Mus musculus OX=10090 GN=Acaca	0	96.769	20	36	72	36	1	2383	269.8	6.51	155.58	36
FALSE	High	Master Protein	Q3TTY5	Keratin, type II cytoskeletal 2 epidermal OS=Mus musculus OX=10090 GN=Krt2 PE=1 SV=1	0	45.353	9	13	70	7	1	707	70.9	8.06	154.99	13
FALSE	High	Master Protein	P68372	Tubulin beta-4B chain OS=Mus musculus OX=10090 GN=Tubb4b PE=1 SV=1	0	58.778	39	16	51	3	1	445	49.8	4.89	154.13	16
FALSE	High	Master Protein	P63017	Heat shock cognate 71 kDa protein OS=Mus musculus OX=10090 GN=Hspa8 PE=1 SV=1	0	72.521	37	19	57	17	1	646	70.8	5.52	152.41	19
FALSE	High	Master Protein	Q7TMM9	Tubulin beta-2A chain OS=Mus musculus OX=10090 GN=Tubb2a PE=1 SV=1	0	51.018	30	13	47	1	1	445	49.9	4.89	144.19	13
FALSE	High	Master Protein	P50446	Keratin, type II cytoskeletal 6A OS=Mus musculus OX=10090 GN=Krt6a PE=1 SV=3	0	45.499	17	15	65	2	1	553	59.3	7.94	144.01	15
FALSE	High	Master Protein	Q8BGZ7	Keratin, type II cytoskeletal 75 OS=Mus musculus OX=10090 GN=Krt75 PE=1 SV=1	0	38.4	14	12	60	1	1	551	59.7	8.31	131.17	12
FALSE	High	Master Protein	P10126	Elongation factor 1-alpha 1 OS=Mus musculus OX=10090 GN=Eef1a1 PE=1 SV=3	0	46.876	29	12	45	12	1	462	50.1	9.01	127.66	12
FALSE	High	Master Protein	P02535	Keratin, type I cytoskeletal 10 OS=Mus musculus OX=10090 GN=Krt10 PE=1 SV=3	0	28.422	14	10	48	8	1	570	57.7	5.11	125.71	10
FALSE	High	Master Protein	P11499	Heat shock protein HSP 90-beta OS=Mus musculus OX=10090 GN=Hsp90ab1 PE=1 SV=3	0	75.925	37	26	52	15	1	724	83.2	5.03	122.24	26
FALSE	High	Master Protein	P04104	Keratin, type II cytoskeletal 1 OS=Mus musculus OX=10090 GN=Krt1 PE=1 SV=4	0	35.24	6	9	46	4	1	637	65.6	8.15	119.2	9
FALSE	High	Master Protein	A0A0A0MQA5	Tubulin alpha chain (Fragment) OS=Mus musculus OX=10090 GN=Tuba4a PE=1 SV=1	0	56.825	34	13	42	1	1	477	52.9	5.19	109.71	13
FALSE	High	Master Protein	Q6IFZ6	Keratin, type II cytoskeletal 1b OS=Mus musculus OX=10090 GN=Krt77 PE=1 SV=1	0	30.271	8	8	44	1	1	572	61.3	8.02	106.01	8
FALSE	High	Master Protein	P07724	Serum albumin OS=Mus musculus OX=10090 GN=Alb PE=1 SV=3	0	25.856	13	7	35	7	1	608	68.6	6.07	105.88	7
FALSE	High	Master Protein	Q6NXH9	Keratin, type II cytoskeletal 73 OS=Mus musculus OX=10090 GN=Krt73 PE=1 SV=1	0	28.576	11	8	39	2	1	539	58.9	8.09	101.25	8
FALSE	High	Master Protein	Q8VED5	Keratin, type II cytoskeletal 79 OS=Mus musculus OX=10090 GN=Krt79 PE=1 SV=2	0	26.391	7	8	45	1	1	531	57.5	7.69	97.29	8
FALSE	High	Master Protein	Q61553	Fascin OS=Mus musculus OX=10090 GN=Fscn1 PE=1 SV=4	0	49.63	35	15	37	15	1	493	54.5	6.89	96.18	15
FALSE	High	Master Protein	A0A2R8VHP3	Predicted pseudogene 5478 OS=Mus musculus OX=10090 GN=Gm5478 PE=1 SV=1	0	22.484	11	8	41	2	1	535	57.9	6.2	92.15	8
FALSE	High	Master Protein	P60710	Actin, cytoplasmic 1 OS=Mus musculus OX=10090 GN=Actb PE=1 SV=1	0	40.798	42	11	34	5	1	375	41.7	5.48	91.92	11
FALSE	High	Master Protein	Q9D8N0	Elongation factor 1-gamma OS=Mus musculus OX=10090 GN=Eef1g PE=1 SV=3	0	41.008	23	12	34	12	1	437	50	6.74	79.21	12
FALSE	High	Master Protein	Q3UV17	Keratin, type II cytoskeletal 2 oral OS=Mus musculus OX=10090 GN=Krt76 PE=1 SV=1	0	23.646	9	9	37	1	1	594	62.8	8.43	78.49	9
FALSE	High	Master Protein	P60843	Eukaryotic initiation factor 4A-I OS=Mus musculus OX=10090 GN=Eif4a1 PE=1 SV=1	0	40.889	36	14	31	14	1	406	46.1	5.48	75.57	14
FALSE	High	Master Protein	Q3ULD5	Methylcrotonoyl-CoA carboxylase beta chain, mitochondrial OS=Mus musculus OX=10090 GN=Mccc2 PE=1 SV=1	0	33.181	25	11	27	11	1	563	61.3	8	73.68	11
FALSE	High	Master Protein	Q9QUH0	Glutaredoxin-1 OS=Mus musculus OX=10090 GN=Glrx PE=1 SV=3	0	23.779	24	1	34	1	1	107	11.9	8.37	70.47	1
FALSE	High	Master Protein	B1AQ77	Keratin 15, isoform CRA_a OS=Mus musculus OX=10090 GN=Krt15 PE=1 SV=1	0	19.389	9	7	29	1	1	456	49.5	4.86	66.81	7
FALSE	High	Master Protein	P11983	T-complex protein 1 subunit alpha OS=Mus musculus OX=10090 GN=Tcp1 PE=1 SV=3	0	42.521	33	14	25	14	1	556	60.4	6.16	65.25	14
FALSE	High	Master Protein	P09411	Phosphoglycerate kinase 1 OS=Mus musculus OX=10090 GN=Pgk1 PE=1 SV=4	0	37.181	30	10	26	10	1	417	44.5	7.9	62.79	10
FALSE	High	Master Protein	Q9Z2X1	Heterogeneous nuclear ribonucleoprotein F OS=Mus musculus OX=10090 GN=Hnrnpf PE=1 SV=3	0	31.597	29	8	24	6	1	415	45.7	5.49	62.57	8
FALSE	High	Master Protein	P07901	Heat shock protein HSP 90-alpha OS=Mus musculus OX=10090 GN=Hsp90aa1 PE=1 SV=4	0	40.565	21	14	23	5	1	733	84.7	5.01	59.39	14
FALSE	High	Master Protein	Q9QWL7	Keratin, type I cytoskeletal 17 OS=Mus musculus OX=10090 GN=Krt17 PE=1 SV=3	0	24.396	22	11	28	4	1	433	48.1	5.06	59.26	11
FALSE	High	Master Protein	E9Q0F0	Keratin 78 OS=Mus musculus OX=10090 GN=Krt78 PE=1 SV=1	0	13.273	2	3	20	2	1	1068	112.2	7.97	57.46	3
FALSE	High	Master Protein	Q9D8E6	60S ribosomal protein L4 OS=Mus musculus OX=10090 GN=Rpl4 PE=1 SV=3	0	28.189	18	8	19	8	1	419	47.1	11	55.62	8
FALSE	High	Master Protein	Q6IME9	Keratin, type II cytoskeletal 72 OS=Mus musculus OX=10090 GN=Krt72 PE=3 SV=1	0	13.999	7	5	23	1	1	520	56.7	7.4	55.47	5
FALSE	High	Master Protein	P17182	Alpha-enolase OS=Mus musculus OX=10090 GN=Eno1 PE=1 SV=3	0	49.219	45	15	28	15	1	434	47.1	6.8	54.24	15
FALSE	High	Master Protein	Q9Z1R9	MCG124046 OS=Mus musculus OX=10090 GN=Prss1 PE=1 SV=1	0	6.655	8	1	84	1	1	246	26.1	4.94	54.08	1
FALSE	High	Master Protein	P61979-2	Isoform 2 of Heterogeneous nuclear ribonucleoprotein K OS=Mus musculus OX=10090 GN=Hnrnpk	0	31.616	31	12	21	12	1	464	51	5.33	48.98	12
FALSE	High	Master Protein	Q9Z2K1	Keratin, type I cytoskeletal 16 OS=Mus musculus OX=10090 GN=Krt16 PE=1 SV=3	0	17.552	14	6	21	3	1	469	51.6	5.2	48.18	6
FALSE	High	Master Protein	P80314	T-complex protein 1 subunit beta OS=Mus musculus OX=10090 GN=Cct2 PE=1 SV=4	0	37.86	35	14	22	14	1	535	57.4	6.4	46.62	14
FALSE	High	Master Protein	P20029	Endoplasmic reticulum chaperone BiP OS=Mus musculus OX=10090 GN=Hspa5 PE=1 SV=3	0	36.439	28	15	23	13	1	655	72.4	5.16	44.02	15
FALSE	High	Master Protein	E9Q3X0	Major vault protein OS=Mus musculus OX=10090 GN=Mvp PE=1 SV=1	0	29.435	20	14	21	14	1	870	96.8	5.64	43.93	14
FALSE	High	Master Protein	Q8BTS0	DEAD (Asp-Glu-Ala-Asp) box polypeptide 5 OS=Mus musculus OX=10090 GN=Ddx5 PE=1 SV=1	0	29.914	21	13	20	10	1	615	69.2	8.92	43.27	13
FALSE	High	Master Protein	P80317	T-complex protein 1 subunit zeta OS=Mus musculus OX=10090 GN=Cct6a PE=1 SV=3	0	27.767	33	15	23	15	1	531	58	7.08	42.36	15
FALSE	High	Master Protein	P62737	Actin, aortic smooth muscle OS=Mus musculus OX=10090 GN=Acta2 PE=1 SV=1	0	21.298	22	7	21	1	1	377	42	5.39	42.33	7
FALSE	High	Master Protein	Q6IFX2	Keratin, type I cytoskeletal 42 OS=Mus musculus OX=10090 GN=Krt42 PE=1 SV=1	0	20.677	19	8	19	3	1	452	50.1	5.16	41.76	8
FALSE	High	Master Protein	P80315	T-complex protein 1 subunit delta OS=Mus musculus OX=10090 GN=Cct4 PE=1 SV=3	0	28.3	28	12	20	12	1	539	58	8.02	40.73	12
FALSE	High	Master Protein	P42932	T-complex protein 1 subunit theta OS=Mus musculus OX=10090 GN=Cct8 PE=1 SV=3	0	35.695	30	15	20	15	1	548	59.5	5.62	40.25	15
FALSE	High	Master Protein	P50580	Proliferation-associated protein 2G4 OS=Mus musculus OX=10090 GN=Pa2g4 PE=1 SV=3	0	21.192	23	9	18	9	1	394	43.7	6.86	35.91	9
FALSE	High	Master Protein	Q03265	ATP synthase subunit alpha, mitochondrial OS=Mus musculus OX=10090 GN=Atp5f1a PE=1 SV=1	0	23.817	18	9	14	9	1	553	59.7	9.19	34.1	9
FALSE	High	Master Protein	P38647	Stress-70 protein, mitochondrial OS=Mus musculus OX=10090 GN=Hspa9 PE=1 SV=3	0	25.455	14	8	13	8	1	679	73.4	6.07	32.79	8
FALSE	High	Master Protein	P09405	Nucleolin OS=Mus musculus OX=10090 GN=Ncl PE=1 SV=2	0	31.952	22	14	17	14	1	707	76.7	4.75	32.42	14
FALSE	High	Master Protein	Q8C2Q7	Heterogeneous nuclear ribonucleoprotein H OS=Mus musculus OX=10090 GN=Hnrnph1 PE=1 SV=1	0	16.571	13	4	9	2	1	472	51.2	6.8	30.57	4
FALSE	High	Master Protein	Q8VEK3	Heterogeneous nuclear ribonucleoprotein U OS=Mus musculus OX=10090 GN=Hnrnpu PE=1 SV=1	0	20.77	11	9	15	9	1	800	87.9	6.24	28.47	9
FALSE	High	Master Protein	Q61753	D-3-phosphoglycerate dehydrogenase OS=Mus musculus OX=10090 GN=Phgdh PE=1 SV=3	0	19.912	18	8	14	8	1	533	56.5	6.54	27.65	8
FALSE	High	Master Protein	P19324	Serpin H1 OS=Mus musculus OX=10090 GN=Serpinh1 PE=1 SV=3	0	22.025	24	8	13	8	1	417	46.5	8.82	27.34	8
FALSE	High	Master Protein	P80318	T-complex protein 1 subunit gamma OS=Mus musculus OX=10090 GN=Cct3 PE=1 SV=1	0	17.935	21	8	13	8	1	545	60.6	6.7	25.36	8
FALSE	High	Master Protein	Q9ESZ8	General transcription factor II-I OS=Mus musculus OX=10090 GN=Gtf2i PE=1 SV=3	0	20.741	13	10	13	10	1	998	112.2	6.55	25.12	10
FALSE	High	Master Protein	P08113	Endoplasmin OS=Mus musculus OX=10090 GN=Hsp90b1 PE=1 SV=2	0	20.524	11	9	11	7	1	802	92.4	4.82	25.06	9
FALSE	High	Master Protein	Q792Z1	MCG140784 OS=Mus musculus OX=10090 GN=Try10 PE=1 SV=1	0	7.053	8	2	12	2	1	246	26.2	5.83	24.56	2
FALSE	High	Master Protein	P63038	60 kDa heat shock protein, mitochondrial OS=Mus musculus OX=10090 GN=Hspd1 PE=1 SV=1	0	15.447	12	6	9	6	1	573	60.9	6.18	24.46	6
FALSE	High	Master Protein	Q61881	DNA replication licensing factor MCM7 OS=Mus musculus OX=10090 GN=Mcm7 PE=1 SV=1	0	19.232	14	8	11	8	1	719	81.2	6.37	24.28	8
FALSE	High	Master Protein	P50247	Adenosylhomocysteinase OS=Mus musculus OX=10090 GN=Ahcy PE=1 SV=3	0	14.915	11	5	8	5	1	432	47.7	6.54	20.98	5
FALSE	High	Master Protein	Q3U3J1	2-oxoisovalerate dehydrogenase subunit alpha OS=Mus musculus OX=10090 GN=Bckdha PE=1 SV=1	0	19.227	21	7	10	7	1	446	50.7	8.06	20.16	7
FALSE	High	Master Protein	P56480	ATP synthase subunit beta, mitochondrial OS=Mus musculus OX=10090 GN=Atp5f1b PE=1 SV=2	0	17.792	18	6	10	6	1	529	56.3	5.34	19.02	6
FALSE	High	Master Protein	O08749	Dihydrolipoyl dehydrogenase, mitochondrial OS=Mus musculus OX=10090 GN=Dld PE=1 SV=2	0	11.632	10	4	7	4	1	509	54.2	7.9	18.91	4
FALSE	High	Master Protein	P27659	60S ribosomal protein L3 OS=Mus musculus OX=10090 GN=Rpl3 PE=1 SV=3	0	18.763	22	6	10	6	1	403	46.1	10.21	18.61	6
FALSE	High	Master Protein	Q62167	ATP-dependent RNA helicase DDX3X OS=Mus musculus OX=10090 GN=Ddx3x PE=1 SV=3	0	15.535	9	6	11	5	1	662	73.1	7.18	18.23	6
FALSE	High	Master Protein	P49718	DNA replication licensing factor MCM5 OS=Mus musculus OX=10090 GN=Mcm5 PE=1 SV=2	0	16.497	14	8	10	8	1	734	82.4	8.29	17.57	8
FALSE	High	Master Protein	Q3U741	DEAD (Asp-Glu-Ala-Asp) box polypeptide 17, isoform CRA_a OS=Mus musculus OX=10090 GN=Ddx17 PE=1 SV=1	0	10.887	8	5	7	2	1	652	72.5	8.68	17.45	5
FALSE	High	Master Protein	P60335	Poly(rC)-binding protein 1 OS=Mus musculus OX=10090 GN=Pcbp1 PE=1 SV=1	0	11.784	17	4	6	3	1	356	37.5	7.09	16.6	4
FALSE	High	Master Protein	P80316	T-complex protein 1 subunit epsilon OS=Mus musculus OX=10090 GN=Cct5 PE=1 SV=1	0	16.322	12	5	7	5	1	541	59.6	6.02	15.78	5
FALSE	High	Master Protein	Q9Z0N1	Eukaryotic translation initiation factor 2 subunit 3, X-linked OS=Mus musculus OX=10090 GN=Eif2s3x PE=1 SV=2	0	7.281	11	3	5	3	1	472	51	8.4	15.7	3
FALSE	High	Master Protein	P58252	Elongation factor 2 OS=Mus musculus OX=10090 GN=Eef2 PE=1 SV=2	0	11.657	9	7	8	7	1	858	95.3	6.83	15.31	7
FALSE	High	Master Protein	P80313	T-complex protein 1 subunit eta OS=Mus musculus OX=10090 GN=Cct7 PE=1 SV=1	0	10.978	10	4	7	4	1	544	59.6	7.84	14.65	4
FALSE	High	Master Protein	G5E924	Heterogeneous nuclear ribonucleoprotein L (Fragment) OS=Mus musculus OX=10090 GN=Hnrnpl PE=1 SV=1	0	11.153	10	5	9	5	1	615	66.9	8.18	13.01	5
FALSE	High	Master Protein	E9QNP0	KxDL motif-containing protein 1 OS=Mus musculus OX=10090 GN=Kxd1 PE=1 SV=1	0	10.556	20	4	7	4	1	232	26.8	9.83	12.46	4
FALSE	High	Master Protein	Q08189	Protein-glutamine gamma-glutamyltransferase E OS=Mus musculus OX=10090 GN=Tgm3 PE=1 SV=2	0	4.031	2	1	3	1	1	693	77.3	6.81	11.63	1
FALSE	High	Master Protein	P47911	60S ribosomal protein L6 OS=Mus musculus OX=10090 GN=Rpl6 PE=1 SV=3	0	4.842	17	4	7	4	1	296	33.5	10.7	11.18	4
FALSE	High	Master Protein	P54071	Isocitrate dehydrogenase [NADP], mitochondrial OS=Mus musculus OX=10090 GN=Idh2 PE=1 SV=3	0	5.836	8	3	6	3	1	452	50.9	8.69	10.84	3
FALSE	High	Master Protein	Q9QUK9	MCG15083 OS=Mus musculus OX=10090 GN=Try5 PE=1 SV=1	0	4.434	8	1	14	1	1	246	26.3	5.3	10.26	1
FALSE	High	Master Protein	Q8R2P8	Lysine--tRNA ligase OS=Mus musculus OX=10090 GN=Kars PE=1 SV=1	0	9.35	8	5	5	5	1	624	71.2	6.43	9.87	5
FALSE	High	Master Protein	Q60668	Heterogeneous nuclear ribonucleoprotein D0 OS=Mus musculus OX=10090 GN=Hnrnpd PE=1 SV=2	0	5.041	6	2	5	2	1	355	38.3	7.81	9.8	2
FALSE	High	Master Protein	P48678	Prelamin-A/C OS=Mus musculus OX=10090 GN=Lmna PE=1 SV=2	0	10.702	7	4	4	4	1	665	74.2	6.98	9.71	4
FALSE	High	Master Protein	P14148	60S ribosomal protein L7 OS=Mus musculus OX=10090 GN=Rpl7 PE=1 SV=2	0	9.596	21	5	7	5	1	270	31.4	10.89	9.65	5
FALSE	High	Master Protein	Q8VIJ6	Splicing factor, proline- and glutamine-rich OS=Mus musculus OX=10090 GN=Sfpq PE=1 SV=1	0	9.485	7	4	4	4	1	699	75.4	9.44	9.6	4
FALSE	High	Master Protein	Q61990	Poly(rC)-binding protein 2 OS=Mus musculus OX=10090 GN=Pcbp2 PE=1 SV=1	0	5.623	9	2	3	1	1	362	38.2	6.79	9.59	2
FALSE	High	Master Protein	Q9D0R2	Threonine--tRNA ligase, cytoplasmic OS=Mus musculus OX=10090 GN=Tars PE=1 SV=2	0	10.376	8	6	7	6	1	722	83.3	7.36	9.48	6
FALSE	High	Master Protein	Q8VDW0	ATP-dependent RNA helicase DDX39A OS=Mus musculus OX=10090 GN=Ddx39a PE=1 SV=1	0	8.31	8	3	4	3	1	427	49	5.68	8.86	3
FALSE	High	Master Protein	P62806	Histone H4 OS=Mus musculus OX=10090 GN=Hist1h4a PE=1 SV=2	0	5.033	17	2	4	2	1	103	11.4	11.36	8.68	2
FALSE	High	Master Protein	A6ZI44	Fructose-bisphosphate aldolase OS=Mus musculus OX=10090 GN=Aldoa PE=1 SV=1	0	6.69	6	2	3	2	1	418	45.1	7.91	8.52	2
FALSE	High	Master Protein	Q8BH59	Calcium-binding mitochondrial carrier protein Aralar1 OS=Mus musculus OX=10090 GN=Slc25a12 PE=1 SV=1	0	5.583	6	4	4	4	1	677	74.5	8.25	7.9	4
FALSE	High	Master Protein	P07356	Annexin A2 OS=Mus musculus OX=10090 GN=Anxa2 PE=1 SV=2	0	8.428	10	3	3	3	1	339	38.7	7.69	7.46	3
FALSE	High	Master Protein	A8DUK4	Beta-globin OS=Mus musculus OX=10090 GN=Hbb-bs PE=1 SV=1	0	6.349	17	2	3	2	1	147	15.7	7.69	7.19	2
FALSE	High	Master Protein	P24270	Catalase OS=Mus musculus OX=10090 GN=Cat PE=1 SV=4	0	10.59	9	4	6	4	1	527	59.8	7.88	6.98	4
FALSE	High	Master Protein	A0A1B0GSG5	Ribonuclease inhibitor OS=Mus musculus OX=10090 GN=Rnh1 PE=1 SV=1	0	4.998	5	2	3	2	1	492	53.9	5.01	6.98	2
FALSE	High	Master Protein	F8WIV2	Serine (or cysteine) peptidase inhibitor, clade B, member 6a OS=Mus musculus OX=10090 GN=Serpinb6a PE=1 SV=1	0	5.175	6	2	3	2	1	399	44.7	6.38	6.93	2
FALSE	High	Master Protein	O70475	UDP-glucose 6-dehydrogenase OS=Mus musculus OX=10090 GN=Ugdh PE=1 SV=1	0	7.201	9	4	5	4	1	493	54.8	7.56	6.8	4
FALSE	High	Master Protein	Q8BMK4	Cytoskeleton-associated protein 4 OS=Mus musculus OX=10090 GN=Ckap4 PE=1 SV=2	0	10.296	8	5	5	5	1	575	63.7	5.64	6.65	5
FALSE	High	Master Protein	Q99L45	Eukaryotic translation initiation factor 2 subunit 2 OS=Mus musculus OX=10090 GN=Eif2s2 PE=1 SV=1	0	5.117	5	2	3	2	1	331	38.1	5.8	6.54	2
FALSE	High	Master Protein	O88342	WD repeat-containing protein 1 OS=Mus musculus OX=10090 GN=Wdr1 PE=1 SV=3	0	5.938	6	4	5	4	1	606	66.4	6.6	6.51	4
FALSE	High	Master Protein	P61164	Alpha-centractin OS=Mus musculus OX=10090 GN=Actr1a PE=1 SV=1	0	6.335	13	3	3	3	1	376	42.6	6.64	6.18	3
FALSE	High	Master Protein	Q8BMF4	Dihydrolipoyllysine-residue acetyltransferase component of pyruvate dehydrogenase complex, mitochondrial OS=Mus musculus OX=10090 GN=Dlat PE=1 SV=2	0.002	3.235	5	2	3	2	1	642	67.9	8.57	5.97	2
FALSE	High	Master Protein	A0A0A0MQF6	Glyceraldehyde-3-phosphate dehydrogenase OS=Mus musculus OX=10090 GN=Gapdh PE=1 SV=1	0	4.248	8	2	4	2	1	359	38.6	8.97	5.93	2
FALSE	Medium	Master Protein	Q3U0P1	Partner and localizer of BRCA2 OS=Mus musculus OX=10090 GN=Palb2 PE=1 SV=2	0.025	0.936	1	1	3	1	1	1104	119	6.67	5.88	1
FALSE	High	Master Protein	P47738	Aldehyde dehydrogenase, mitochondrial OS=Mus musculus OX=10090 GN=Aldh2 PE=1 SV=1	0.002	2.599	3	2	3	2	1	519	56.5	7.62	5.77	2
FALSE	High	Master Protein	P20152	Vimentin OS=Mus musculus OX=10090 GN=Vim PE=1 SV=3	0.002	3.525	4	2	6	1	1	466	53.7	5.12	5.76	2
FALSE	High	Master Protein	Q01853	Transitional endoplasmic reticulum ATPase OS=Mus musculus OX=10090 GN=Vcp PE=1 SV=4	0	6.593	6	4	4	4	1	806	89.3	5.26	5.73	4
FALSE	High	Master Protein	Q8BVQ9	26S proteasome regulatory subunit 7 OS=Mus musculus OX=10090 GN=Psmc2 PE=1 SV=1	0	6.735	9	4	4	4	1	475	52.8	6.28	5.71	4
FALSE	High	Master Protein	P28656	Nucleosome assembly protein 1-like 1 OS=Mus musculus OX=10090 GN=Nap1l1 PE=1 SV=2	0	5.386	9	2	2	2	1	391	45.3	4.46	5.55	2
FALSE	High	Master Protein	P01942	Hemoglobin subunit alpha OS=Mus musculus OX=10090 GN=Hba PE=1 SV=2	0.002	3.042	11	2	4	2	1	142	15.1	8.22	5.46	2
FALSE	High	Master Protein	P07309	Transthyretin OS=Mus musculus OX=10090 GN=Ttr PE=1 SV=1	0.005	2.035	4	1	3	1	1	147	15.8	6.16	5.28	1
FALSE	High	Master Protein	E9Q557	Desmoplakin OS=Mus musculus OX=10090 GN=Dsp PE=1 SV=1	0	4.328	1	3	3	3	1	2883	332.7	6.8	5.15	3
FALSE	High	Master Protein	Q8VDM4	26S proteasome non-ATPase regulatory subunit 2 OS=Mus musculus OX=10090 GN=Psmd2 PE=1 SV=1	0	7.73	4	3	3	3	1	908	100.1	5.17	5.12	3
FALSE	High	Master Protein	A0A0R4J0G0	Phosphoenolpyruvate carboxykinase [GTP], mitochondrial OS=Mus musculus OX=10090 GN=Pck2 PE=1 SV=1	0	5.267	5	2	2	2	1	667	73.4	7.74	4.97	2
FALSE	High	Master Protein	P12970	60S ribosomal protein L7a OS=Mus musculus OX=10090 GN=Rpl7a PE=1 SV=2	0.002	3.546	9	2	3	2	1	266	30	10.56	4.76	2
FALSE	High	Master Protein	Q8JZQ9	Eukaryotic translation initiation factor 3 subunit B OS=Mus musculus OX=10090 GN=Eif3b PE=1 SV=1	0	6.578	4	2	2	2	1	803	91.3	5.02	4.75	2
FALSE	High	Master Protein	Q921F2	TAR DNA-binding protein 43 OS=Mus musculus OX=10090 GN=Tardbp PE=1 SV=1	0	5.025	7	2	2	2	1	414	44.5	6.7	4.67	2
FALSE	High	Master Protein	Q99JY0	Trifunctional enzyme subunit beta, mitochondrial OS=Mus musculus OX=10090 GN=Hadhb PE=1 SV=1	0	3.615	4	2	2	2	1	475	51.4	9.38	4.39	2
FALSE	High	Master Protein	P70168	Importin subunit beta-1 OS=Mus musculus OX=10090 GN=Kpnb1 PE=1 SV=2	0	3.764	1	1	2	1	1	876	97.1	4.78	4.38	1
FALSE	High	Master Protein	Q02257	Junction plakoglobin OS=Mus musculus OX=10090 GN=Jup PE=1 SV=3	0	4.71	3	2	3	2	1	745	81.7	6.14	4.36	2
FALSE	High	Master Protein	Q9D4E6	Polyadenylate-binding protein OS=Mus musculus OX=10090 GN=Pabpc6 PE=1 SV=1	0	3.827	4	2	2	2	1	643	71	9.26	4.34	2
FALSE	High	Master Protein	Q8BK64	Activator of 90 kDa heat shock protein ATPase homolog 1 OS=Mus musculus OX=10090 GN=Ahsa1 PE=1 SV=2	0.002	3.347	7	1	2	1	1	338	38.1	5.53	4.21	1
FALSE	High	Master Protein	P54822	Adenylosuccinate lyase OS=Mus musculus OX=10090 GN=Adsl PE=1 SV=2	0.005	1.964	2	1	2	1	1	484	54.8	7.27	4.11	1
FALSE	High	Master Protein	F6R7E8	Predicted gene 2663 OS=Mus musculus OX=10090 GN=Gm2663 PE=3 SV=1	0.005	1.879	8	1	1	1	1	247	26.6	6.93	4.09	1
FALSE	High	Master Protein	Q9CZN7	Serine hydroxymethyltransferase, mitochondrial OS=Mus musculus OX=10090 GN=Shmt2 PE=1 SV=1	0	4.25	5	3	4	3	1	504	55.7	8.47	3.96	3
FALSE	High	Master Protein	Q922B2	Aspartate--tRNA ligase, cytoplasmic OS=Mus musculus OX=10090 GN=Dars PE=1 SV=2	0.002	2.893	3	2	2	2	1	501	57.1	6.49	3.77	2
FALSE	High	Master Protein	Q78PY7	Staphylococcal nuclease domain-containing protein 1 OS=Mus musculus OX=10090 GN=Snd1 PE=1 SV=1	0	3.957	3	2	2	2	1	910	102	7.43	3.7	2
FALSE	High	Master Protein	Q9JKB3	Y-box-binding protein 3 OS=Mus musculus OX=10090 GN=Ybx3 PE=1 SV=2	0	4.631	5	1	1	1	1	361	38.8	9.69	3.15	1
FALSE	High	Master Protein	P62192	26S proteasome regulatory subunit 4 OS=Mus musculus OX=10090 GN=Psmc1 PE=1 SV=1	0.002	3.067	3	1	1	1	1	440	49.2	6.21	2.94	1
FALSE	High	Master Protein	Q9Z1Z0	General vesicular transport factor p115 OS=Mus musculus OX=10090 GN=Uso1 PE=1 SV=2	0	3.677	2	1	1	1	1	959	106.9	4.93	2.64	1
FALSE	High	Master Protein	Q9CY58	Plasminogen activator inhibitor 1 RNA-binding protein OS=Mus musculus OX=10090 GN=Serbp1 PE=1 SV=2	0.002	2.901	4	1	1	1	1	407	44.7	8.54	2.62	1
FALSE	High	Master Protein	Q5XJY5	Coatomer subunit delta OS=Mus musculus OX=10090 GN=Arcn1 PE=1 SV=2	0.006	2.553	2	1	2	1	1	511	57.2	6.21	2.59	1
FALSE	High	Master Protein	Q8VHM5	Heterogeneous nuclear ribonucleoprotein R OS=Mus musculus OX=10090 GN=Hnrnpr PE=1 SV=1	0.002	3.326	2	1	1	1	1	632	70.8	8.13	2.52	1
FALSE	High	Master Protein	Q9Z0K8	Pantetheinase OS=Mus musculus OX=10090 GN=Vnn1 PE=1 SV=3	0.005	2.231	3	1	1	1	1	512	57.1	5.94	2.49	1
FALSE	High	Master Protein	A0A1L1SV25	Alpha-actinin-4 OS=Mus musculus OX=10090 GN=Actn4 PE=1 SV=1	0.002	3.046	1	1	1	1	1	932	107	5.36	2.45	1
FALSE	High	Master Protein	Q9CPN9	RIKEN cDNA 2210010C04 gene OS=Mus musculus OX=10090 GN=2210010C04Rik PE=1 SV=1	0.005	2.194	5	1	2	1	1	247	26.4	7.93	2.43	1
FALSE	High	Master Protein	Q9Z110	Delta-1-pyrroline-5-carboxylate synthase OS=Mus musculus OX=10090 GN=Aldh18a1 PE=1 SV=2	0.002	3.044	2	1	1	1	1	795	87.2	7.55	2.4	1
FALSE	Medium	Master Protein	Q32KG4-2	Isoform 2 of Retrotransposon Gag-like protein 9 OS=Mus musculus OX=10090 GN=Rtl9	0.013	1.138	2	1	1	1	1	1367	141.7	5.97	2.39	1
FALSE	High	Master Protein	Q9Z2I8	Succinate--CoA ligase [GDP-forming] subunit beta, mitochondrial OS=Mus musculus OX=10090 GN=Suclg2 PE=1 SV=3	0.005	2.305	3	1	1	1	1	433	46.8	7.02	2.35	1
FALSE	Medium	Master Protein	Q921F4	Heterogeneous nuclear ribonucleoprotein L-like OS=Mus musculus OX=10090 GN=Hnrnpll PE=1 SV=3	0.026	1.003	2	1	1	1	1	591	64.1	5.85	2.34	1
FALSE	High	Master Protein	P10639	Thioredoxin OS=Mus musculus OX=10090 GN=Txn PE=1 SV=3	0.005	1.906	9	1	1	1	1	105	11.7	4.92	2.31	1
FALSE	High	Master Protein	J3QNK8	Abl interactor 1 OS=Mus musculus OX=10090 GN=Abi1 PE=1 SV=1	0.002	3.015	2	1	1	1	1	481	52.3	7.06	2.28	1
FALSE	Medium	Master Protein	Q91ZS8-2	Isoform 2 of Double-stranded RNA-specific editase 1 OS=Mus musculus OX=10090 GN=Adarb1	0.016	1.047	3	1	2	1	1	701	76.9	9.01	2.27	1
FALSE	High	Master Protein	Q9Z1D1	Eukaryotic translation initiation factor 3 subunit G OS=Mus musculus OX=10090 GN=Eif3g PE=1 SV=2	0.006	1.449	5	1	1	1	1	320	35.6	5.9	2.22	1
FALSE	Medium	Master Protein	E9Q4S1	High affinity cAMP-specific and IBMX-insensitive 3',5'-cyclic phosphodiesterase 8B OS=Mus musculus OX=10090 GN=Pde8b PE=1 SV=1	0.026	0.981	1	1	1	1	1	865	96.7	6.86	2.22	1
FALSE	High	Master Protein	Q6P3A8	2-oxoisovalerate dehydrogenase subunit beta, mitochondrial OS=Mus musculus OX=10090 GN=Bckdhb PE=1 SV=2	0.005	1.923	3	1	1	1	1	390	42.9	6.7	2.21	1
FALSE	High	Master Protein	Q3UDE2	Tubulin--tyrosine ligase-like protein 12 OS=Mus musculus OX=10090 GN=Ttll12 PE=1 SV=1	0.005	2.232	2	1	1	1	1	639	74	5.63	2.19	1
FALSE	High	Master Protein	F8WID5	Tropomyosin alpha-1 chain OS=Mus musculus OX=10090 GN=Tpm1 PE=1 SV=1	0.005	1.778	3	1	1	1	1	326	37.4	4.72	2.17	1
FALSE	High	Master Protein	Q1HFZ0	tRNA (cytosine(34)-C(5))-methyltransferase OS=Mus musculus OX=10090 GN=Nsun2 PE=1 SV=2	0.004	1.522	1	1	1	1	1	757	85.4	6.58	2.16	1
FALSE	High	Master Protein	P14115	60S ribosomal protein L27a OS=Mus musculus OX=10090 GN=Rpl27a PE=1 SV=5	0.005	1.95	7	1	1	1	1	148	16.6	11.12	2.14	1
FALSE	High	Master Protein	P35700	Peroxiredoxin-1 OS=Mus musculus OX=10090 GN=Prdx1 PE=1 SV=1	0.005	1.315	5	1	1	1	1	199	22.2	8.12	2.13	1
FALSE	High	Master Protein	P62196	26S proteasome regulatory subunit 8 OS=Mus musculus OX=10090 GN=Psmc5 PE=1 SV=1	0	3.656	3	1	1	1	1	406	45.6	7.55	2.13	1
FALSE	High	Master Protein	Q9WU78-3	Isoform 3 of Programmed cell death 6-interacting protein OS=Mus musculus OX=10090 GN=Pdcd6ip	0	4.24	2	2	2	2	1	874	96.7	6.52	2.12	2
FALSE	High	Master Protein	P97311	DNA replication licensing factor MCM6 OS=Mus musculus OX=10090 GN=Mcm6 PE=1 SV=1	0	3.713	2	2	2	2	1	821	92.8	5.45	2.1	2
FALSE	High	Master Protein	P70698	CTP synthase 1 OS=Mus musculus OX=10090 GN=Ctps1 PE=1 SV=2	0	3.872	4	2	2	2	1	591	66.6	6.58	2.08	2
FALSE	High	Master Protein	D3Z7P3	Glutaminase kidney isoform, mitochondrial OS=Mus musculus OX=10090 GN=Gls PE=1 SV=1	0.006	1.416	1	1	1	1	1	674	73.9	7.99	2.08	1
FALSE	High	Master Protein	P25444	40S ribosomal protein S2 OS=Mus musculus OX=10090 GN=Rps2 PE=1 SV=3	0.002	2.702	6	2	2	2	1	293	31.2	10.24	2.06	2
FALSE	High	Master Protein	P27773	Protein disulfide-isomerase A3 OS=Mus musculus OX=10090 GN=Pdia3 PE=1 SV=2	0.005	1.797	2	1	1	1	1	505	56.6	6.21	2.06	1
FALSE	High	Master Protein	Q8QZT1	Acetyl-CoA acetyltransferase, mitochondrial OS=Mus musculus OX=10090 GN=Acat1 PE=1 SV=1	0.005	1.199	2	1	1	1	1	424	44.8	8.51	2.06	1
FALSE	High	Master Protein	Q3U367	4-trimethylaminobutyraldehyde dehydrogenase OS=Mus musculus OX=10090 GN=Aldh9a1 PE=1 SV=1	0.002	3.168	4	2	2	2	1	518	55.9	7.46	2.05	2
FALSE	High	Master Protein	Q00623	Apolipoprotein A-I OS=Mus musculus OX=10090 GN=Apoa1 PE=1 SV=2	0.005	1.23	4	1	1	1	1	264	30.6	5.73	2.05	1
FALSE	High	Master Protein	Q9JMH6	Thioredoxin reductase 1, cytoplasmic OS=Mus musculus OX=10090 GN=Txnrd1 PE=1 SV=3	0.004	1.551	2	1	1	1	1	613	67	7.44	2.05	1
FALSE	High	Master Protein	A0A1W2P768	Histone H3.2 OS=Mus musculus OX=10090 GN=Hist2h3c1 PE=1 SV=1	0.006	1.442	4	1	1	1	1	181	20.2	11.39	2.04	1
FALSE	High	Master Protein	P84091	AP-2 complex subunit mu OS=Mus musculus OX=10090 GN=Ap2m1 PE=1 SV=1	0.005	2.008	2	1	1	1	1	435	49.6	9.54	2.04	1
FALSE	High	Master Protein	Q9DCH4	Eukaryotic translation initiation factor 3 subunit F OS=Mus musculus OX=10090 GN=Eif3f PE=1 SV=2	0.005	2.146	3	1	1	1	1	361	38	5.58	2.04	1
FALSE	High	Master Protein	Q7TSF1	Desmoglein-1-beta OS=Mus musculus OX=10090 GN=Dsg1b PE=1 SV=1	0.002	3.1	1	1	1	1	1	1060	114.4	4.84	2.02	1
FALSE	High	Master Protein	Q80UG5	Septin-9 OS=Mus musculus OX=10090 GN=Septin9 PE=1 SV=1	0.005	2.12	2	1	1	1	1	583	65.5	8.9	2.02	1
FALSE	High	Master Protein	Q60597-3	Isoform 3 of 2-oxoglutarate dehydrogenase, mitochondrial OS=Mus musculus OX=10090 GN=Ogdh	0.005	2.265	1	1	1	1	1	1038	118.1	6.87	1.99	1
FALSE	Medium	Master Protein	P09103	Protein disulfide-isomerase OS=Mus musculus OX=10090 GN=P4hb PE=1 SV=2	0.029	0.913	2	1	1	1	1	509	57	4.88	1.99	1
FALSE	High	Master Protein	P47226	Testin OS=Mus musculus OX=10090 GN=Tes PE=1 SV=1	0	3.928	5	2	2	2	1	423	48	8.31	1.94	2
FALSE	High	Master Protein	P35564	Calnexin OS=Mus musculus OX=10090 GN=Canx PE=1 SV=1	0.005	1.309	2	1	1	1	1	591	67.2	4.64	1.94	1
FALSE	High	Master Protein	P62754	40S ribosomal protein S6 OS=Mus musculus OX=10090 GN=Rps6 PE=1 SV=1	0.005	1.903	3	1	1	1	1	249	28.7	10.84	1.93	1
FALSE	High	Master Protein	P26443	Glutamate dehydrogenase 1, mitochondrial OS=Mus musculus OX=10090 GN=Glud1 PE=1 SV=1	0	4.652	4	2	2	2	1	558	61.3	8	1.92	2
FALSE	High	Master Protein	Q9CXJ1	Probable glutamate--tRNA ligase, mitochondrial OS=Mus musculus OX=10090 GN=Ears2 PE=1 SV=1	0.005	1.914	2	1	1	1	1	523	58.3	8.75	1.92	1
FALSE	High	Master Protein	Q8BT60	Copine-3 OS=Mus musculus OX=10090 GN=Cpne3 PE=1 SV=2	0.002	3.033	4	2	2	2	1	533	59.5	5.78	1.87	2
FALSE	High	Master Protein	P27661	Histone H2AX OS=Mus musculus OX=10090 GN=H2afx PE=1 SV=2	0.005	2.212	6	1	2	1	1	143	15.1	10.74	1.87	1
FALSE	High	Master Protein	D9J302	ENH isoform 1e OS=Mus musculus OX=10090 GN=Pdlim5 PE=1 SV=1	0.005	1.765	1	1	1	1	1	614	66.1	8	1.87	1
FALSE	High	Master Protein	Q9EQF5	Dihydropyrimidinase OS=Mus musculus OX=10090 GN=Dpys PE=1 SV=2	0.004	1.534	2	1	1	1	1	519	56.7	7.2	1.86	1
FALSE	High	Master Protein	Q9D0E1	Heterogeneous nuclear ribonucleoprotein M OS=Mus musculus OX=10090 GN=Hnrnpm PE=1 SV=3	0.002	3.02	2	2	2	2	1	729	77.6	8.63	1.84	2
FALSE	High	Master Protein	Q80X50-5	Isoform 5 of Ubiquitin-associated protein 2-like OS=Mus musculus OX=10090 GN=Ubap2l	0.005	1.705	1	1	1	1	1	1112	117.3	7.12	1.82	1
FALSE	High	Master Protein	O08795-2	Isoform 2 of Glucosidase 2 subunit beta OS=Mus musculus OX=10090 GN=Prkcsh	0.005	1.177	2	1	1	1	1	528	59.5	4.48	1.82	1
FALSE	High	Master Protein	P27612	Phospholipase A-2-activating protein OS=Mus musculus OX=10090 GN=Plaa PE=1 SV=4	0.005	1.277	1	1	1	1	1	794	87.2	6.14	1.82	1
FALSE	High	Master Protein	Q62433	Protein NDRG1 OS=Mus musculus OX=10090 GN=Ndrg1 PE=1 SV=1	0.005	2.525	4	1	1	1	1	394	43	6.1	1.82	1
FALSE	High	Master Protein	P47856	Glutamine--fructose-6-phosphate aminotransferase [isomerizing] 1 OS=Mus musculus OX=10090 GN=Gfpt1 PE=1 SV=3	0.005	1.984	2	1	1	1	1	697	78.5	6.84	1.81	1
FALSE	High	Master Protein	P46061	Ran GTPase-activating protein 1 OS=Mus musculus OX=10090 GN=Rangap1 PE=1 SV=2	0.002	3.373	2	1	1	1	1	589	63.5	4.68	1.8	1
FALSE	High	Master Protein	Q8VDN2	Sodium/potassium-transporting ATPase subunit alpha-1 OS=Mus musculus OX=10090 GN=Atp1a1 PE=1 SV=1	0.004	1.696	1	1	1	1	1	1023	112.9	5.45	1.78	1
FALSE	High	Master Protein	P43276	Histone H1.5 OS=Mus musculus OX=10090 GN=Hist1h1b PE=1 SV=2	0.005	1.297	4	1	1	1	1	223	22.6	10.92	1.77	1
FALSE	High	Master Protein	Q61171	Peroxiredoxin-2 OS=Mus musculus OX=10090 GN=Prdx2 PE=1 SV=3	0.006	1.396	4	1	1	1	1	198	21.8	5.41	1.75	1
FALSE	High	Master Protein	Q9D0I9	Arginine--tRNA ligase, cytoplasmic OS=Mus musculus OX=10090 GN=Rars PE=1 SV=2	0.006	2.555	3	2	2	2	1	660	75.6	7.55	1.73	2
FALSE	High	Master Protein	O55143	Sarcoplasmic/endoplasmic reticulum calcium ATPase 2 OS=Mus musculus OX=10090 GN=Atp2a2 PE=1 SV=2	0.002	3.108	3	3	3	3	1	1044	114.8	5.34	1.71	3
FALSE	High	Master Protein	Q8C013	Trophoblast glycoprotein-like OS=Mus musculus OX=10090 GN=Tpbgl PE=1 SV=2	0.005	1.281	2	1	1	1	1	384	41.1	7.39	1.7	1
FALSE	High	Master Protein	P62751	60S ribosomal protein L23a OS=Mus musculus OX=10090 GN=Rpl23a PE=1 SV=1	0.005	2.113	8	1	1	1	1	156	17.7	10.45	1.69	1
FALSE	High	Master Protein	Q99LF4	tRNA-splicing ligase RtcB homolog OS=Mus musculus OX=10090 GN=Rtcb PE=1 SV=1	0.005	1.162	2	1	1	1	1	505	55.2	7.23	1.69	1
FALSE	Medium	Master Protein	Q9CXT8	Mitochondrial-processing peptidase subunit beta OS=Mus musculus OX=10090 GN=Pmpcb PE=1 SV=1	0.013	1.145	1	1	1	1	1	489	54.6	6.99	1.67	1
FALSE	High	Master Protein	Q9D2G2	Dihydrolipoyllysine-residue succinyltransferase component of 2-oxoglutarate dehydrogenase complex, mitochondrial OS=Mus musculus OX=10090 GN=Dlst PE=1 SV=1	0.005	2.131	2	1	1	1	1	454	49	8.95	1.62	1
FALSE	High	Master Protein	P41731	CD63 antigen OS=Mus musculus OX=10090 GN=Cd63 PE=1 SV=2	0.006	1.405	3	1	1	1	1	238	25.7	6.98	1.62	1
FALSE	High	Master Protein	Q61024	Asparagine synthetase [glutamine-hydrolyzing] OS=Mus musculus OX=10090 GN=Asns PE=1 SV=3	0.005	2.277	3	2	2	2	1	561	64.2	6.58	0	2
FALSE	High	Master Protein	O88477	Insulin-like growth factor 2 mRNA-binding protein 1 OS=Mus musculus OX=10090 GN=Igf2bp1 PE=1 SV=1	0.005	1.317	1	1	1	1	1	577	63.4	9.2	0	1
FALSE	High	Master Protein	P54775	26S proteasome regulatory subunit 6B OS=Mus musculus OX=10090 GN=Psmc4 PE=1 SV=2	0.005	1.165	2	1	1	1	1	418	47.4	5.21	0	1
FALSE	High	Master Protein	Q80WV3	Carbohydrate sulfotransferase 2 OS=Mus musculus OX=10090 GN=Chst2 PE=2 SV=3	0.005	1.237	2	1	1	1	1	530	57.8	9.99	0	1
FALSE	High	Master Protein	Q8CAQ8-5	Isoform 5 of MICOS complex subunit Mic60 OS=Mus musculus OX=10090 GN=Immt	0.005	2.159	2	1	1	1	1	790	87.6	7.42	0	1
FALSE	High	Master Protein	Q9DB77	Cytochrome b-c1 complex subunit 2, mitochondrial OS=Mus musculus OX=10090 GN=Uqcrc2 PE=1 SV=1	0.005	1.174	2	1	1	1	1	453	48.2	9.25	0	1
FALSE	High	Master Protein	O35945	Aldehyde dehydrogenase, cytosolic 1 OS=Mus musculus OX=10090 GN=Aldh1a7 PE=1 SV=1	0.002	2.704	3	1	1	1	1	501	54.6	7.71	0	1
FALSE	Medium	Master Protein	Q62318	Transcription intermediary factor 1-beta OS=Mus musculus OX=10090 GN=Trim28 PE=1 SV=3	0.016	1.085	1	1	1	1	1	834	88.8	5.77	0	1
FALSE	High	Master Protein	Q8K1K9	Histone H4 transcription factor OS=Mus musculus OX=10090 GN=Hinfp PE=2 SV=3	0.002	2.647	1	1	1	1	1	503	58	6.71	0	1
FALSE	High	Master Protein	G3UY93	Valine--tRNA ligase (Fragment) OS=Mus musculus OX=10090 GN=Vars PE=1 SV=1	0.006	1.388	1	1	1	1	1	1278	141.3	7.75	0	1
FALSE	Medium	Master Protein	P14211	Calreticulin OS=Mus musculus OX=10090 GN=Calr PE=1 SV=1	0.016	1.073	2	1	1	1	1	416	48	4.49	0	1
FALSE	High	Master Protein	Q8K4Z5	Splicing factor 3A subunit 1 OS=Mus musculus OX=10090 GN=Sf3a1 PE=1 SV=1	0.006	1.396	1	1	1	1	1	791	88.5	5.22	0	1
FALSE	High	Master Protein	P56959	RNA-binding protein FUS OS=Mus musculus OX=10090 GN=Fus PE=1 SV=1	0.004	1.635	5	1	1	1	1	518	52.6	9.36	0	1
FALSE	Medium	Master Protein	Q9Z2N8	Actin-like protein 6A OS=Mus musculus OX=10090 GN=Actl6a PE=1 SV=2	0.016	1.063	2	1	1	1	1	429	47.4	5.6	0	1
FALSE	Medium	Master Protein	V9GX81	Maestro heat-like repeat family member 6 OS=Mus musculus OX=10090 GN=Mroh6 PE=1 SV=1	0.029	0.912	1	1	3	1	1	722	78.4	8.76	0	1
FALSE	Medium	Master Protein	P63037	DnaJ homolog subfamily A member 1 OS=Mus musculus OX=10090 GN=Dnaja1 PE=1 SV=1	0.01	1.149	3	1	1	1	1	397	44.8	7.08	0	1
FALSE	Medium	Master Protein	P62242	40S ribosomal protein S8 OS=Mus musculus OX=10090 GN=Rps8 PE=1 SV=2	0.01	1.152	5	1	1	1	1	208	24.2	10.32	0	1
FALSE	High	Master Protein	Q9DCD0	6-phosphogluconate dehydrogenase, decarboxylating OS=Mus musculus OX=10090 GN=Pgd PE=1 SV=3	0.005	1.174	2	1	1	1	1	483	53.2	7.23	0	1
FALSE	High	Master Protein	Q9ERG0	LIM domain and actin-binding protein 1 OS=Mus musculus OX=10090 GN=Lima1 PE=1 SV=3	0.005	1.316	1	1	1	1	1	753	84	6.6	0	1
FALSE	High	Master Protein	P07742	Ribonucleoside-diphosphate reductase large subunit OS=Mus musculus OX=10090 GN=Rrm1 PE=1 SV=2	0.006	1.423	1	1	1	1	1	792	90.2	6.7	0	1
FALSE	High	Master Protein	Q6PAI5	Cysteine-rich C-terminal 1 OS=Mus musculus OX=10090 GN=Crct1 PE=2 SV=1	0.004	1.601	16	1	9	1	1	102	9.8	8.43	0	1
FALSE	High	Master Protein	Q8C166	Copine-1 OS=Mus musculus OX=10090 GN=Cpne1 PE=1 SV=1	0.005	1.224	2	1	1	1	1	536	58.8	5.66	0	1
FALSE	High	Master Protein	Q8BP47	Asparagine--tRNA ligase, cytoplasmic OS=Mus musculus OX=10090 GN=Nars PE=1 SV=2	0.006	1.511	4	1	1	1	1	559	64.2	5.86	0	1
FALSE	High	Master Protein	P12382	ATP-dependent 6-phosphofructokinase, liver type OS=Mus musculus OX=10090 GN=Pfkl PE=1 SV=4	0.005	1.743	2	1	1	1	1	780	85.3	7.17	0	1
FALSE	High	Master Protein	Q8BJY1	26S proteasome non-ATPase regulatory subunit 5 OS=Mus musculus OX=10090 GN=Psmd5 PE=1 SV=4	0.006	1.465	2	1	1	1	1	504	55.9	5.21	0	1
FALSE	Medium	Master Protein	E9QPR6	Transmembrane protease serine 13 OS=Mus musculus OX=10090 GN=Tmprss13 PE=3 SV=1	0.016	1.055	1	1	1	1	1	548	60.3	9.07	0	1
FALSE	Medium	Master Protein	Q3V3R1	Monofunctional C1-tetrahydrofolate synthase, mitochondrial OS=Mus musculus OX=10090 GN=Mthfd1l PE=1 SV=2	0.029	0.929	1	1	1	1	1	977	105.7	7.02	0	1
FALSE	High	Master Protein	Q9QZE5	Coatomer subunit gamma-1 OS=Mus musculus OX=10090 GN=Copg1 PE=1 SV=1	0.005	2.361	1	1	1	1	1	874	97.5	5.35	0	1
FALSE	High	Master Protein	Q0VBK2	Keratin, type II cytoskeletal 80 OS=Mus musculus OX=10090 GN=Krt80 PE=1 SV=1	0.005	1.188	2	1	1	1	1	452	50.6	6.27	0	1
FALSE	Medium	Master Protein	Q8CH20-2	Isoform 2 of Cysteine-rich perinuclear theca protein 1 OS=Mus musculus OX=10090 GN=Cypt1	0.014	1.125	5	1	1	1	1	173	19.5	9.45	0	1
FALSE	Medium	Master Protein	F6T4M4	Serine/arginine repetitive matrix protein 1 (Fragment) OS=Mus musculus OX=10090 GN=Srrm1 PE=1 SV=1	0.016	1.032	6	1	28	1	1	140	16.2	5.38	0	1
FALSE	High	Master Protein	Q99JY9	Actin-related protein 3 OS=Mus musculus OX=10090 GN=Actr3 PE=1 SV=3	0.005	1.717	2	1	1	1	1	418	47.3	5.88	0	1
FALSE	High	Master Protein	Q8C0C7	Phenylalanine--tRNA ligase alpha subunit OS=Mus musculus OX=10090 GN=Farsa PE=1 SV=1	0.006	1.478	2	1	1	1	1	508	57.6	8.28	0	1

## Sheet: QE+_0086_pCMV_Low
Checked	Protein FDR Confidence: Combined	Master	Accession	Description	Exp. q-value: Combined	Sum PEP Score	Coverage [%]	# Peptides	# PSMs	# Unique Peptides	# Protein Groups	# AAs	MW [kDa]	calc. pI	Score Sequest HT: Sequest HT	# Peptides (by Search Engine): Sequest HT
FALSE	High	Master Protein	P53395	Lipoamide acyltransferase component of branched-chain alpha-keto acid dehydrogenase complex, mitochondrial OS=Mus musculus OX=10090 GN=Dbt PE=1 SV=2	0	56.126	40	19	63	19	1	482	53.2	8.6	142.79	19
FALSE	High	Master Protein	Q922U2	Keratin, type II cytoskeletal 5 OS=Mus musculus OX=10090 GN=Krt5 PE=1 SV=1	0	44.846	22	19	55	8	1	580	61.7	7.75	107.16	19
FALSE	High	Master Protein	Q3TTY5	Keratin, type II cytoskeletal 2 epidermal OS=Mus musculus OX=10090 GN=Krt2 PE=1 SV=1	0	31.224	9	12	44	6	1	707	70.9	8.06	89.81	12
FALSE	High	Master Protein	P50446	Keratin, type II cytoskeletal 6A OS=Mus musculus OX=10090 GN=Krt6a PE=1 SV=3	0	32.792	16	13	41	2	1	553	59.3	7.94	88.2	13
FALSE	High	Master Protein	P62908	40S ribosomal protein S3 OS=Mus musculus OX=10090 GN=Rps3 PE=1 SV=1	0	29.444	49	12	35	12	1	243	26.7	9.66	80.12	12
FALSE	High	Master Protein	P04104	Keratin, type II cytoskeletal 1 OS=Mus musculus OX=10090 GN=Krt1 PE=1 SV=4	0	25.679	6	7	30	2	1	637	65.6	8.15	73.66	7
FALSE	High	Master Protein	Q8BGZ7	Keratin, type II cytoskeletal 75 OS=Mus musculus OX=10090 GN=Krt75 PE=1 SV=1	0	23.734	13	10	35	1	1	551	59.7	8.31	71.27	10
FALSE	High	Master Protein	P02535	Keratin, type I cytoskeletal 10 OS=Mus musculus OX=10090 GN=Krt10 PE=1 SV=3	0	22.574	11	7	26	6	1	570	57.7	5.11	69.03	7
FALSE	High	Master Protein	A0A0A0MQF6	Glyceraldehyde-3-phosphate dehydrogenase OS=Mus musculus OX=10090 GN=Gapdh PE=1 SV=1	0	30.192	30	11	33	11	1	359	38.6	8.97	67.86	11
FALSE	High	Master Protein	Q61781	Keratin, type I cytoskeletal 14 OS=Mus musculus OX=10090 GN=Krt14 PE=1 SV=2	0	33.945	26	11	26	1	1	484	52.8	5.17	60.73	11
FALSE	High	Master Protein	P14869	60S acidic ribosomal protein P0 OS=Mus musculus OX=10090 GN=Rplp0 PE=1 SV=3	0	21.648	27	6	20	6	1	317	34.2	6.25	59.56	6
FALSE	High	Master Protein	E9QPD7	Pyruvate carboxylase OS=Mus musculus OX=10090 GN=Pcx PE=1 SV=1	0	34.698	14	13	26	13	1	1179	129.7	6.71	59.3	13
FALSE	High	Master Protein	A0A2R8VHP3	Predicted pseudogene 5478 OS=Mus musculus OX=10090 GN=Gm5478 PE=1 SV=1	0	17.825	11	8	28	2	1	535	57.9	6.2	58.1	8
FALSE	High	Master Protein	B1AQ77	Keratin 15, isoform CRA_a OS=Mus musculus OX=10090 GN=Krt15 PE=1 SV=1	0	18.085	8	5	22	1	1	456	49.5	4.86	55.04	5
FALSE	High	Master Protein	Q6NXH9	Keratin, type II cytoskeletal 73 OS=Mus musculus OX=10090 GN=Krt73 PE=1 SV=1	0	21.259	11	8	23	2	1	539	58.9	8.09	54.29	8
FALSE	High	Master Protein	P07724	Serum albumin OS=Mus musculus OX=10090 GN=Alb PE=1 SV=3	0	18.568	7	3	18	3	1	608	68.6	6.07	53.93	3
FALSE	High	Master Protein	Q9Z2K1	Keratin, type I cytoskeletal 16 OS=Mus musculus OX=10090 GN=Krt16 PE=1 SV=3	0	30.197	18	9	23	6	1	469	51.6	5.2	52.49	9
FALSE	High	Master Protein	Q9R0H5	Keratin, type II cytoskeletal 71 OS=Mus musculus OX=10090 GN=Krt71 PE=1 SV=1	0	19.84	10	6	21	1	1	524	57.3	6.99	49	6
FALSE	High	Master Protein	P14148	60S ribosomal protein L7 OS=Mus musculus OX=10090 GN=Rpl7 PE=1 SV=2	0	25.571	37	11	25	11	1	270	31.4	10.89	48.91	11
FALSE	High	Master Protein	P62702	40S ribosomal protein S4, X isoform OS=Mus musculus OX=10090 GN=Rps4x PE=1 SV=2	0	24.334	35	10	26	10	1	263	29.6	10.15	47.99	10
FALSE	High	Master Protein	Q8VED5	Keratin, type II cytoskeletal 79 OS=Mus musculus OX=10090 GN=Krt79 PE=1 SV=2	0	17.859	6	7	24	1	1	531	57.5	7.69	47.67	7
FALSE	High	Master Protein	P07356	Annexin A2 OS=Mus musculus OX=10090 GN=Anxa2 PE=1 SV=2	0	29.815	36	12	21	12	1	339	38.7	7.69	47.34	12
FALSE	High	Master Protein	P97351	40S ribosomal protein S3a OS=Mus musculus OX=10090 GN=Rps3a PE=1 SV=3	0	22.567	32	9	23	9	1	264	29.9	9.73	46.8	9
FALSE	High	Master Protein	Q9QWL7	Keratin, type I cytoskeletal 17 OS=Mus musculus OX=10090 GN=Krt17 PE=1 SV=3	0	22.335	26	10	21	3	1	433	48.1	5.06	46.68	10
FALSE	High	Master Protein	Q6IFX2	Keratin, type I cytoskeletal 42 OS=Mus musculus OX=10090 GN=Krt42 PE=1 SV=1	0	21.398	16	6	18	1	1	452	50.1	5.16	46.55	6
FALSE	High	Master Protein	Q3UV17	Keratin, type II cytoskeletal 2 oral OS=Mus musculus OX=10090 GN=Krt76 PE=1 SV=1	0	14.526	8	7	21	1	1	594	62.8	8.43	46.41	7
FALSE	High	Master Protein	Q9QUH0	Glutaredoxin-1 OS=Mus musculus OX=10090 GN=Glrx PE=1 SV=3	0	19.152	43	3	30	3	1	107	11.9	8.37	44.17	3
FALSE	High	Master Protein	E9Q0F0	Keratin 78 OS=Mus musculus OX=10090 GN=Krt78 PE=1 SV=1	0	14.359	1	2	12	2	1	1068	112.2	7.97	41.54	2
FALSE	High	Master Protein	Q9Z1R9	MCG124046 OS=Mus musculus OX=10090 GN=Prss1 PE=1 SV=1	0	5.033	8	1	82	1	1	246	26.1	4.94	39.9	1
FALSE	High	Master Protein	P48962	ADP/ATP translocase 1 OS=Mus musculus OX=10090 GN=Slc25a4 PE=1 SV=4	0	24.294	38	11	23	5	1	298	32.9	9.72	34.09	11
FALSE	High	Master Protein	P51881	ADP/ATP translocase 2 OS=Mus musculus OX=10090 GN=Slc25a5 PE=1 SV=3	0	20.161	28	9	19	3	1	298	32.9	9.73	33.91	9
FALSE	High	Master Protein	P11679	Keratin, type II cytoskeletal 8 OS=Mus musculus OX=10090 GN=Krt8 PE=1 SV=4	0	14.884	6	7	19	1	1	490	54.5	5.82	32.36	7
FALSE	High	Master Protein	P25444	40S ribosomal protein S2 OS=Mus musculus OX=10090 GN=Rps2 PE=1 SV=3	0	21.542	26	7	15	7	1	293	31.2	10.24	27.29	7
FALSE	High	Master Protein	A0A0R4J1E2	Elongation factor 1-delta OS=Mus musculus OX=10090 GN=Eef1d PE=1 SV=1	0	20.655	13	6	12	6	1	660	72.9	6.51	27.13	6
FALSE	High	Master Protein	Q99MN9	Propionyl-CoA carboxylase beta chain, mitochondrial OS=Mus musculus OX=10090 GN=Pccb PE=1 SV=2	0	15.565	15	7	17	7	1	541	58.4	7.66	26.37	7
FALSE	High	Master Protein	P17918	Proliferating cell nuclear antigen OS=Mus musculus OX=10090 GN=Pcna PE=1 SV=2	0	17.942	30	7	14	7	1	261	28.8	4.77	24.44	7
FALSE	High	Master Protein	Q91ZA3	Propionyl-CoA carboxylase alpha chain, mitochondrial OS=Mus musculus OX=10090 GN=Pcca PE=1 SV=2	0	15.983	13	8	14	8	1	724	79.9	7.25	24.24	8
FALSE	High	Master Protein	Q6IME9	Keratin, type II cytoskeletal 72 OS=Mus musculus OX=10090 GN=Krt72 PE=3 SV=1	0	10.804	6	4	11	1	1	520	56.7	7.4	23.76	4
FALSE	High	Master Protein	H3BKH6	S-formylglutathione hydrolase OS=Mus musculus OX=10090 GN=Esd PE=1 SV=1	0	12.686	18	4	9	4	1	295	32.8	7.83	23.6	4
FALSE	High	Master Protein	G5E902	MCG10343, isoform CRA_b OS=Mus musculus OX=10090 GN=Slc25a3 PE=1 SV=1	0	9.391	16	6	14	6	1	358	39.7	9.29	20.91	6
FALSE	High	Master Protein	P62242	40S ribosomal protein S8 OS=Mus musculus OX=10090 GN=Rps8 PE=1 SV=2	0	15.431	22	4	8	4	1	208	24.2	10.32	20.72	4
FALSE	High	Master Protein	P47963	60S ribosomal protein L13 OS=Mus musculus OX=10090 GN=Rpl13 PE=1 SV=3	0	10.268	27	6	12	6	1	211	24.3	11.55	20.66	6
FALSE	High	Master Protein	P53026	60S ribosomal protein L10a OS=Mus musculus OX=10090 GN=Rpl10a PE=1 SV=3	0	8.34	22	4	10	4	1	217	24.9	9.98	20.45	4
FALSE	High	Master Protein	P10126	Elongation factor 1-alpha 1 OS=Mus musculus OX=10090 GN=Eef1a1 PE=1 SV=3	0	15.281	17	6	10	6	1	462	50.1	9.01	20.29	6
FALSE	High	Master Protein	P60710	Actin, cytoplasmic 1 OS=Mus musculus OX=10090 GN=Actb PE=1 SV=1	0	16.056	22	7	11	7	1	375	41.7	5.48	18.28	7
FALSE	High	Master Protein	P47911	60S ribosomal protein L6 OS=Mus musculus OX=10090 GN=Rpl6 PE=1 SV=3	0	16.278	35	10	20	10	1	296	33.5	10.7	18.16	10
FALSE	High	Master Protein	Q61937	Nucleophosmin OS=Mus musculus OX=10090 GN=Npm1 PE=1 SV=1	0	7.262	17	3	7	3	1	292	32.5	4.77	17.26	3
FALSE	High	Master Protein	Q9CR57	60S ribosomal protein L14 OS=Mus musculus OX=10090 GN=Rpl14 PE=1 SV=3	0	10.25	16	3	6	3	1	217	23.5	11.02	16.94	3
FALSE	High	Master Protein	P62918	60S ribosomal protein L8 OS=Mus musculus OX=10090 GN=Rpl8 PE=1 SV=2	0	10.226	16	4	7	4	1	257	28	11.03	16.12	4
FALSE	High	Master Protein	P63101	14-3-3 protein zeta/delta OS=Mus musculus OX=10090 GN=Ywhaz PE=1 SV=1	0	9.989	20	5	10	2	1	245	27.8	4.79	15.64	5
FALSE	High	Master Protein	O35129	Prohibitin-2 OS=Mus musculus OX=10090 GN=Phb2 PE=1 SV=1	0	14.362	31	8	11	8	1	299	33.3	9.83	15.55	8
FALSE	High	Master Protein	P62754	40S ribosomal protein S6 OS=Mus musculus OX=10090 GN=Rps6 PE=1 SV=1	0	6.303	11	3	7	3	1	249	28.7	10.84	15.43	3
FALSE	High	Master Protein	P67778	Prohibitin OS=Mus musculus OX=10090 GN=Phb PE=1 SV=1	0	12.514	22	6	10	6	1	272	29.8	5.76	14.84	6
FALSE	High	Master Protein	Q792Z1	MCG140784 OS=Mus musculus OX=10090 GN=Try10 PE=1 SV=1	0	3.372	8	2	9	2	1	246	26.2	5.83	14.61	2
FALSE	High	Master Protein	P61982	14-3-3 protein gamma OS=Mus musculus OX=10090 GN=Ywhag PE=1 SV=2	0	7.317	15	4	9	1	1	247	28.3	4.89	14.17	4
FALSE	High	Master Protein	Q9QUK9	MCG15083 OS=Mus musculus OX=10090 GN=Try5 PE=1 SV=1	0	3.995	8	1	13	1	1	246	26.3	5.3	14.16	1
FALSE	High	Master Protein	F6VW30	14-3-3 protein theta (Fragment) OS=Mus musculus OX=10090 GN=Ywhaq PE=1 SV=1	0	9.504	15	5	10	1	1	303	34.3	6.38	13.66	5
FALSE	High	Master Protein	O70251	Elongation factor 1-beta OS=Mus musculus OX=10090 GN=Eef1b PE=1 SV=5	0	10.467	20	4	9	4	1	225	24.7	4.69	13.23	4
FALSE	High	Master Protein	A0A1B0GSX0	L-lactate dehydrogenase OS=Mus musculus OX=10090 GN=Ldha PE=1 SV=1	0	7.834	15	5	6	5	1	361	39.7	8.35	12.39	5
FALSE	High	Master Protein	P62259	14-3-3 protein epsilon OS=Mus musculus OX=10090 GN=Ywhae PE=1 SV=1	0	6.047	11	3	7	1	1	255	29.2	4.74	11.89	3
FALSE	High	Master Protein	Q6ZWX6	Eukaryotic translation initiation factor 2 subunit 1 OS=Mus musculus OX=10090 GN=Eif2s1 PE=1 SV=3	0	13.475	19	6	9	6	1	315	36.1	5.08	11.5	6
FALSE	High	Master Protein	Q9CQ65	S-methyl-5'-thioadenosine phosphorylase OS=Mus musculus OX=10090 GN=Mtap PE=1 SV=1	0	9.019	15	4	6	4	1	283	31	7.14	11.44	4
FALSE	High	Master Protein	Q9Z1Q5	Chloride intracellular channel protein 1 OS=Mus musculus OX=10090 GN=Clic1 PE=1 SV=3	0	12.008	29	4	5	4	1	241	27	5.17	11.44	4
FALSE	High	Master Protein	Q99MR8	Methylcrotonoyl-CoA carboxylase subunit alpha, mitochondrial OS=Mus musculus OX=10090 GN=Mccc1 PE=1 SV=2	0	13.095	10	6	7	6	1	717	79.3	7.83	11.05	6
FALSE	High	Master Protein	P12970	60S ribosomal protein L7a OS=Mus musculus OX=10090 GN=Rpl7a PE=1 SV=2	0	8.077	18	4	8	4	1	266	30	10.56	10.97	4
FALSE	High	Master Protein	P05213	Tubulin alpha-1B chain OS=Mus musculus OX=10090 GN=Tuba1b PE=1 SV=2	0	6.603	11	4	6	4	1	451	50.1	5.06	10.94	4
FALSE	High	Master Protein	Q8BP67	60S ribosomal protein L24 OS=Mus musculus OX=10090 GN=Rpl24 PE=1 SV=2	0	6.161	13	2	6	2	1	157	17.8	11.25	10.74	2
FALSE	High	Master Protein	Q9ESZ8	General transcription factor II-I OS=Mus musculus OX=10090 GN=Gtf2i PE=1 SV=3	0	9.655	6	5	5	5	1	998	112.2	6.55	9.03	5
FALSE	High	Master Protein	P10107	Annexin A1 OS=Mus musculus OX=10090 GN=Anxa1 PE=1 SV=2	0	11.69	18	4	4	4	1	346	38.7	7.37	8.73	4
FALSE	High	Master Protein	P68372	Tubulin beta-4B chain OS=Mus musculus OX=10090 GN=Tubb4b PE=1 SV=1	0	6.639	7	3	4	3	1	445	49.8	4.89	7.91	3
FALSE	High	Master Protein	P62141	Serine/threonine-protein phosphatase PP1-beta catalytic subunit OS=Mus musculus OX=10090 GN=Ppp1cb PE=1 SV=3	0	5.82	7	2	3	1	1	327	37.2	6.19	6.92	2
FALSE	High	Master Protein	O08583	THO complex subunit 4 OS=Mus musculus OX=10090 GN=Alyref PE=1 SV=3	0	3.368	4	1	2	1	1	255	26.9	11.15	6.88	1
FALSE	High	Master Protein	Q6ZWZ7	60S ribosomal protein L17 OS=Mus musculus OX=10090 GN=Rpl17 PE=1 SV=1	0	5.856	14	3	6	3	1	184	21.4	10.18	6.58	3
FALSE	High	Master Protein	P11440	Cyclin-dependent kinase 1 OS=Mus musculus OX=10090 GN=Cdk1 PE=1 SV=3	0	4.486	9	3	5	3	1	297	34.1	8.43	6.46	3
FALSE	High	Master Protein	Q64012	RNA-binding protein Raly OS=Mus musculus OX=10090 GN=Raly PE=1 SV=3	0	6.804	16	4	5	4	1	312	33.2	8.84	6.42	4
FALSE	High	Master Protein	Q6P3A8	2-oxoisovalerate dehydrogenase subunit beta, mitochondrial OS=Mus musculus OX=10090 GN=Bckdhb PE=1 SV=2	0	1.663	3	1	2	1	1	390	42.9	6.7	5.68	1
FALSE	High	Master Protein	Q9CX86	Heterogeneous nuclear ribonucleoprotein A0 OS=Mus musculus OX=10090 GN=Hnrnpa0 PE=1 SV=1	0	5.827	14	3	3	2	1	305	30.5	9.31	5.64	3
FALSE	High	Master Protein	P01942	Hemoglobin subunit alpha OS=Mus musculus OX=10090 GN=Hba PE=1 SV=2	0	1.906	6	1	3	1	1	142	15.1	8.22	5.55	1
FALSE	High	Master Protein	A0A1D5RM85	60S ribosomal protein L18a (Fragment) OS=Mus musculus OX=10090 GN=Rpl18a PE=1 SV=1	0	2.482	8	2	4	2	1	219	24.6	9.94	5.49	2
FALSE	High	Master Protein	Q08189	Protein-glutamine gamma-glutamyltransferase E OS=Mus musculus OX=10090 GN=Tgm3 PE=1 SV=2	0	3.492	2	1	2	1	1	693	77.3	6.81	5.48	1
FALSE	High	Master Protein	Q64674	Spermidine synthase OS=Mus musculus OX=10090 GN=Srm PE=1 SV=1	0	6.275	11	3	5	3	1	302	34	5.5	5.39	3
FALSE	High	Master Protein	P35980	60S ribosomal protein L18 OS=Mus musculus OX=10090 GN=Rpl18 PE=1 SV=3	0	5.251	12	2	2	2	1	188	21.6	11.78	5.15	2
FALSE	High	Master Protein	P70677	Caspase-3 OS=Mus musculus OX=10090 GN=Casp3 PE=1 SV=1	0	2.857	4	1	2	1	1	277	31.5	6.92	5.06	1
FALSE	High	Master Protein	Q91Z25	Actin-related protein 2/3 complex subunit OS=Mus musculus OX=10090 GN=Arpc1b PE=1 SV=1	0	4.473	6	2	4	2	1	376	41.5	8.35	4.78	2
FALSE	High	Master Protein	Q9EST1	Gasdermin-A OS=Mus musculus OX=10090 GN=Gsdma PE=2 SV=1	0	2.101	2	1	2	1	1	446	49.6	5.57	4.69	1
FALSE	High	Master Protein	P14115	60S ribosomal protein L27a OS=Mus musculus OX=10090 GN=Rpl27a PE=1 SV=5	0	2.137	7	1	2	1	1	148	16.6	11.12	4.49	1
FALSE	High	Master Protein	E9QKR0	Guanine nucleotide-binding protein G(I)/G(S)/G(T) subunit beta-2 OS=Mus musculus OX=10090 GN=Gnb2 PE=1 SV=1	0	2.437	3	1	3	1	1	382	41.4	6.6	4.43	1
FALSE	High	Master Protein	Q61990	Poly(rC)-binding protein 2 OS=Mus musculus OX=10090 GN=Pcbp2 PE=1 SV=1	0	2.585	9	2	2	2	1	362	38.2	6.79	4.22	2
FALSE	High	Master Protein	Q99JR1	Sideroflexin-1 OS=Mus musculus OX=10090 GN=Sfxn1 PE=1 SV=3	0	5.557	7	2	2	2	1	322	35.6	9.23	4.21	2
FALSE	High	Master Protein	P70372	ELAV-like protein 1 OS=Mus musculus OX=10090 GN=Elavl1 PE=1 SV=2	0	3.753	6	2	2	2	1	326	36.1	9.04	4.15	2
FALSE	High	Master Protein	P86048	60S ribosomal protein L10-like OS=Mus musculus OX=10090 GN=Rpl10l PE=2 SV=1	0.005	0.947	6	1	2	1	1	214	24.5	10.11	4.15	1
FALSE	High	Master Protein	P18242	Cathepsin D OS=Mus musculus OX=10090 GN=Ctsd PE=1 SV=1	0	2.072	9	2	2	2	1	410	44.9	7.15	4.04	2
FALSE	High	Master Protein	Q7TSF1	Desmoglein-1-beta OS=Mus musculus OX=10090 GN=Dsg1b PE=1 SV=1	0	4.116	2	2	2	2	1	1060	114.4	4.84	4.03	2
FALSE	High	Master Protein	E9QNP0	KxDL motif-containing protein 1 OS=Mus musculus OX=10090 GN=Kxd1 PE=1 SV=1	0	2.631	7	1	2	1	1	232	26.8	9.83	4.03	1
FALSE	High	Master Protein	Q9CZM2	60S ribosomal protein L15 OS=Mus musculus OX=10090 GN=Rpl15 PE=1 SV=4	0	1.515	4	1	2	1	1	204	24.1	11.62	3.68	1
FALSE	High	Master Protein	Q61171	Peroxiredoxin-2 OS=Mus musculus OX=10090 GN=Prdx2 PE=1 SV=3	0	1.353	6	1	2	1	1	198	21.8	5.41	3.6	1
FALSE	High	Master Protein	Q9QZD9	Eukaryotic translation initiation factor 3 subunit I OS=Mus musculus OX=10090 GN=Eif3i PE=1 SV=1	0	4.8	10	3	4	3	1	325	36.4	5.64	3.59	3
FALSE	High	Master Protein	Q02257	Junction plakoglobin OS=Mus musculus OX=10090 GN=Jup PE=1 SV=3	0	4.161	5	3	3	3	1	745	81.7	6.14	3.5	3
FALSE	High	Master Protein	Q9CY64	Biliverdin reductase A OS=Mus musculus OX=10090 GN=Blvra PE=1 SV=1	0	3.529	8	2	2	2	1	295	33.5	7.02	3.43	2
FALSE	High	Master Protein	P62137	Serine/threonine-protein phosphatase PP1-alpha catalytic subunit OS=Mus musculus OX=10090 GN=Ppp1ca PE=1 SV=1	0	5.122	8	2	3	1	1	330	37.5	6.33	2.99	2
FALSE	High	Master Protein	E9Q557	Desmoplakin OS=Mus musculus OX=10090 GN=Dsp PE=1 SV=1	0	8.545	2	5	6	5	1	2883	332.7	6.8	2.86	5
FALSE	High	Master Protein	P17897	Lysozyme C-1 OS=Mus musculus OX=10090 GN=Lyz1 PE=1 SV=1	0	4.006	8	1	1	1	1	148	16.8	9.41	2.7	1
FALSE	High	Master Protein	P62751	60S ribosomal protein L23a OS=Mus musculus OX=10090 GN=Rpl23a PE=1 SV=1	0	5.567	13	2	2	2	1	156	17.7	10.45	2.55	2
FALSE	High	Master Protein	P84099	60S ribosomal protein L19 OS=Mus musculus OX=10090 GN=Rpl19 PE=1 SV=1	0	2.547	5	1	1	1	1	196	23.5	11.47	2.39	1
FALSE	High	Master Protein	P62806	Histone H4 OS=Mus musculus OX=10090 GN=Hist1h4a PE=1 SV=2	0	4.373	29	3	4	3	1	103	11.4	11.36	2.36	3
FALSE	High	Master Protein	F8WID5	Tropomyosin alpha-1 chain OS=Mus musculus OX=10090 GN=Tpm1 PE=1 SV=1	0	4.255	9	4	4	4	1	326	37.4	4.72	2.33	4
FALSE	High	Master Protein	P61255	60S ribosomal protein L26 OS=Mus musculus OX=10090 GN=Rpl26 PE=1 SV=1	0	1.319	6	1	1	1	1	145	17.2	10.55	2.33	1
FALSE	High	Master Protein	A6ZI44	Fructose-bisphosphate aldolase OS=Mus musculus OX=10090 GN=Aldoa PE=1 SV=1	0	2.993	3	1	1	1	1	418	45.1	7.91	2.31	1
FALSE	High	Master Protein	P35700	Peroxiredoxin-1 OS=Mus musculus OX=10090 GN=Prdx1 PE=1 SV=1	0	3.209	11	2	2	2	1	199	22.2	8.12	2.3	2
FALSE	High	Master Protein	P62827	GTP-binding nuclear protein Ran OS=Mus musculus OX=10090 GN=Ran PE=1 SV=3	0	2.043	5	1	1	1	1	216	24.4	7.49	2.22	1
FALSE	High	Master Protein	P10639	Thioredoxin OS=Mus musculus OX=10090 GN=Txn PE=1 SV=3	0	1.511	9	1	1	1	1	105	11.7	4.92	2.12	1
FALSE	High	Master Protein	O08807	Peroxiredoxin-4 OS=Mus musculus OX=10090 GN=Prdx4 PE=1 SV=1	0	2.302	4	1	1	1	1	274	31	7.15	2.12	1
FALSE	High	Master Protein	A8DUK4	Beta-globin OS=Mus musculus OX=10090 GN=Hbb-bs PE=1 SV=1	0	2.605	8	1	2	1	1	147	15.7	7.69	2.06	1
FALSE	High	Master Protein	Q8CGP2-2	Isoform 2 of Histone H2B type 1-P OS=Mus musculus OX=10090 GN=Hist1h2bp	0	2.115	11	1	1	1	1	138	15.6	10.24	2.04	1
FALSE	High	Master Protein	O88569	Heterogeneous nuclear ribonucleoproteins A2/B1 OS=Mus musculus OX=10090 GN=Hnrnpa2b1 PE=1 SV=2	0	2.758	9	3	3	2	1	353	37.4	8.95	2.03	3
FALSE	High	Master Protein	A0A1Y7VKY1	MCG116671 OS=Mus musculus OX=10090 GN=Gm11361 PE=3 SV=1	0	1.225	6	1	1	1	1	152	17.7	10.86	2.02	1
FALSE	High	Master Protein	Q8BWZ3	N-alpha-acetyltransferase 25, NatB auxiliary subunit OS=Mus musculus OX=10090 GN=Naa25 PE=1 SV=1	0.006	0.876	2	1	2	1	1	972	111.6	6.52	2.02	1
FALSE	High	Master Protein	Q9WTL4	Insulin receptor-related protein OS=Mus musculus OX=10090 GN=Insrr PE=1 SV=2	0.005	0.94	1	1	1	1	1	1300	144.8	6.64	2	1
FALSE	High	Master Protein	Q922Q4	Pyrroline-5-carboxylate reductase 2 OS=Mus musculus OX=10090 GN=Pycr2 PE=1 SV=1	0	2.716	3	1	1	1	1	320	33.6	7.77	1.89	1
FALSE	High	Master Protein	P45376	Aldo-keto reductase family 1 member B1 OS=Mus musculus OX=10090 GN=Akr1b1 PE=1 SV=3	0.006	0.88	3	1	1	1	1	316	35.7	7.18	1.88	1
FALSE	High	Master Protein	Q9Z2U0	Proteasome subunit alpha type-7 OS=Mus musculus OX=10090 GN=Psma7 PE=1 SV=1	0	1.185	4	1	2	1	1	248	27.8	8.46	1.88	1
FALSE	High	Master Protein	P08249	Malate dehydrogenase, mitochondrial OS=Mus musculus OX=10090 GN=Mdh2 PE=1 SV=3	0	1.426	3	1	1	1	1	338	35.6	8.68	1.87	1
FALSE	High	Master Protein	P62264	40S ribosomal protein S14 OS=Mus musculus OX=10090 GN=Rps14 PE=1 SV=3	0	2.751	16	2	2	2	1	151	16.3	10.05	1.78	2
FALSE	High	Master Protein	P34022	Ran-specific GTPase-activating protein OS=Mus musculus OX=10090 GN=Ranbp1 PE=1 SV=2	0	2.046	4	1	1	1	1	203	23.6	5.22	1.78	1
FALSE	High	Master Protein	Q6P8K8	Carboxypeptidase A4 OS=Mus musculus OX=10090 GN=Cpa4 PE=2 SV=2	0.005	1.012	2	1	1	1	1	420	47.3	6.61	1.75	1
FALSE	High	Master Protein	Q7TQI3	Ubiquitin thioesterase OTUB1 OS=Mus musculus OX=10090 GN=Otub1 PE=1 SV=2	0	1.324	3	1	1	1	1	271	31.3	4.94	1.71	1
FALSE	High	Master Protein	P63073	Eukaryotic translation initiation factor 4E OS=Mus musculus OX=10090 GN=Eif4e PE=1 SV=1	0.006	0.911	4	1	1	1	1	217	25	6.15	1.69	1
FALSE	High	Master Protein	Q6ZWN5	40S ribosomal protein S9 OS=Mus musculus OX=10090 GN=Rps9 PE=1 SV=3	0	1.486	5	1	1	1	1	194	22.6	10.65	1.64	1
FALSE	High	Master Protein	Q9CRB9	MICOS complex subunit Mic19 OS=Mus musculus OX=10090 GN=Chchd3 PE=1 SV=1	0	3.202	9	2	2	2	1	227	26.3	8.37	1.63	2
FALSE	High	Master Protein	Q9R1P0	Proteasome subunit alpha type-4 OS=Mus musculus OX=10090 GN=Psma4 PE=1 SV=1	0	1.59	3	1	1	1	1	261	29.5	7.72	1.62	1
FALSE	High	Master Protein	O70435	Proteasome subunit alpha type-3 OS=Mus musculus OX=10090 GN=Psma3 PE=1 SV=3	0	1.765	4	1	2	1	1	255	28.4	5.44	1.62	1
FALSE	High	Master Protein	F2Z456	NADH-cytochrome b5 reductase OS=Mus musculus OX=10090 GN=Cyb5r3 PE=1 SV=1	0	2.231	5	2	2	2	1	313	34.9	9.1	0	2
FALSE	High	Master Protein	Q5EBP8	Heterogeneous nuclear ribonucleoprotein A1 OS=Mus musculus OX=10090 GN=Hnrnpa1 PE=1 SV=1	0	2.004	4	2	2	1	1	373	38.8	9.13	0	2
FALSE	High	Master Protein	P27661	Histone H2AX OS=Mus musculus OX=10090 GN=H2afx PE=1 SV=2	0.005	0.927	5	1	1	1	1	143	15.1	10.74	0	1
FALSE	Medium	Master Protein	Q9WUM5	Succinate--CoA ligase [ADP/GDP-forming] subunit alpha, mitochondrial OS=Mus musculus OX=10090 GN=Suclg1 PE=1 SV=4	0.01	0.791	5	1	1	1	1	346	36.1	9.39	0	1
FALSE	High	Master Protein	Q9D883	Splicing factor U2AF 35 kDa subunit OS=Mus musculus OX=10090 GN=U2af1 PE=1 SV=4	0	1.441	5	1	1	1	1	239	27.8	8.81	0	1
FALSE	High	Master Protein	Q9D125	28S ribosomal protein S25, mitochondrial OS=Mus musculus OX=10090 GN=Mrps25 PE=1 SV=1	0.005	0.92	7	1	1	1	1	171	19.9	9.23	0	1
FALSE	Medium	Master Protein	O35639	Annexin A3 OS=Mus musculus OX=10090 GN=Anxa3 PE=1 SV=4	0.01	0.83	3	1	1	1	1	323	36.4	5.76	0	1
FALSE	High	Master Protein	Q91VR2	ATP synthase subunit gamma, mitochondrial OS=Mus musculus OX=10090 GN=Atp5f1c PE=1 SV=1	0.005	1.08	4	1	1	1	1	298	32.9	9.01	0	1
FALSE	High	Master Protein	P35550	rRNA 2'-O-methyltransferase fibrillarin OS=Mus musculus OX=10090 GN=Fbl PE=1 SV=2	0.005	0.927	3	1	1	1	1	327	34.3	10.24	0	1
FALSE	High	Master Protein	Q9R1P4	Proteasome subunit alpha type-1 OS=Mus musculus OX=10090 GN=Psma1 PE=1 SV=1	0	1.338	3	1	1	1	1	263	29.5	6.46	0	1
FALSE	Medium	Master Protein	P52480	Pyruvate kinase PKM OS=Mus musculus OX=10090 GN=Pkm PE=1 SV=4	0.01	0.845	2	1	1	1	1	531	57.8	7.47	0	1
FALSE	High	Master Protein	P68040	Receptor of activated protein C kinase 1 OS=Mus musculus OX=10090 GN=Rack1 PE=1 SV=3	0	1.344	5	1	1	1	1	317	35.1	7.69	0	1
FALSE	High	Master Protein	Q9CY66	H/ACA ribonucleoprotein complex subunit 1 OS=Mus musculus OX=10090 GN=Gar1 PE=1 SV=1	0	1.419	4	1	1	1	1	231	23.5	11.02	0	1
FALSE	High	Master Protein	O09167	60S ribosomal protein L21 OS=Mus musculus OX=10090 GN=Rpl21 PE=1 SV=3	0	1.649	9	1	1	1	1	160	18.6	10.49	0	1
FALSE	High	Master Protein	Q9DCC4	Pyrroline-5-carboxylate reductase 3 OS=Mus musculus OX=10090 GN=Pycr3 PE=1 SV=2	0	2.045	4	1	1	1	1	274	28.7	7.27	0	1
FALSE	High	Master Protein	Q91ZS8-2	Isoform 2 of Double-stranded RNA-specific editase 1 OS=Mus musculus OX=10090 GN=Adarb1	0.005	0.952	3	1	1	1	1	701	76.9	9.01	0	1
FALSE	High	Master Protein	F6T4M4	Serine/arginine repetitive matrix protein 1 (Fragment) OS=Mus musculus OX=10090 GN=Srrm1 PE=1 SV=1	0	1.235	6	1	55	1	1	140	16.2	5.38	0	1
FALSE	Medium	Master Protein	Q91YR9	Prostaglandin reductase 1 OS=Mus musculus OX=10090 GN=Ptgr1 PE=1 SV=2	0.011	0.845	3	1	1	1	1	329	35.5	7.96	0	1
FALSE	High	Master Protein	P62281	40S ribosomal protein S11 OS=Mus musculus OX=10090 GN=Rps11 PE=1 SV=3	0	1.292	5	1	1	1	1	158	18.4	10.3	0	1
FALSE	High	Master Protein	Q99LC8	Translation initiation factor eIF-2B subunit alpha OS=Mus musculus OX=10090 GN=Eif2b1 PE=1 SV=1	0	1.393	3	1	1	1	1	305	33.8	8.32	0	1
FALSE	High	Master Protein	Q8R480	Nuclear pore complex protein Nup85 OS=Mus musculus OX=10090 GN=Nup85 PE=1 SV=1	0.005	0.971	1	1	1	1	1	656	74.7	5.57	0	1
FALSE	High	Master Protein	P47962	60S ribosomal protein L5 OS=Mus musculus OX=10090 GN=Rpl5 PE=1 SV=3	0	1.238	2	1	1	1	1	297	34.4	9.77	0	1
FALSE	High	Master Protein	A0A498WGD8	Thioredoxin-like protein 1 OS=Mus musculus OX=10090 GN=Txnl1 PE=1 SV=1	0.005	1.024	2	1	1	1	1	292	32.7	5.07	0	1
FALSE	High	Master Protein	Q3TE40	Replication protein A 32 kDa subunit OS=Mus musculus OX=10090 GN=Rpa2 PE=1 SV=1	0	1.458	3	1	1	1	1	270	29.4	5.76	0	1
FALSE	High	Master Protein	Q3UZG4	Aminoacyl tRNA synthase complex-interacting multifunctional protein 1 OS=Mus musculus OX=10090 GN=Aimp1 PE=1 SV=1	0	2.146	5	1	1	1	1	319	35.1	8.57	0	1
FALSE	High	Master Protein	Q6PAI5	Cysteine-rich C-terminal 1 OS=Mus musculus OX=10090 GN=Crct1 PE=2 SV=1	0.006	0.874	16	1	5	1	1	102	9.8	8.43	0	1
FALSE	High	Master Protein	Q00623	Apolipoprotein A-I OS=Mus musculus OX=10090 GN=Apoa1 PE=1 SV=2	0.006	0.909	4	1	1	1	1	264	30.6	5.73	0	1

## Sheet: QE+_0088_Prdx4_Ctrl_High
Checked	Protein FDR Confidence: Combined	Master	Accession	Description	Exp. q-value: Combined	Sum PEP Score	Coverage [%]	# Peptides	# PSMs	# Unique Peptides	# Protein Groups	# AAs	MW [kDa]	calc. pI	Score Sequest HT: Sequest HT	# Peptides (by Search Engine): Sequest HT
FALSE	High	Master Protein	Q5SWU9-2	Isoform 2 of Acetyl-CoA carboxylase 1 OS=Mus musculus OX=10090 GN=Acaca	0	292.08	37	70	217	70	1	2383	269.8	6.51	532.02	70
FALSE	High	Master Protein	O08807	Peroxiredoxin-4 OS=Mus musculus OX=10090 GN=Prdx4 PE=1 SV=1	0	91.728	56	12	95	10	1	274	31	7.15	271.49	12
FALSE	High	Master Protein	E9QPD7	Pyruvate carboxylase OS=Mus musculus OX=10090 GN=Pcx PE=1 SV=1	0	124.113	36	33	88	33	1	1179	129.7	6.71	206.06	33
FALSE	High	Master Protein	Q91W90	Thioredoxin domain-containing protein 5 OS=Mus musculus OX=10090 GN=Txndc5 PE=1 SV=2	0	87.351	47	13	52	13	1	417	46.4	5.78	130.22	13
FALSE	High	Master Protein	Q8VDD5	Myosin-9 OS=Mus musculus OX=10090 GN=Myh9 PE=1 SV=4	0	127.989	24	38	62	38	1	1960	226.2	5.66	120.78	38
FALSE	High	Master Protein	P19096	Fatty acid synthase OS=Mus musculus OX=10090 GN=Fasn PE=1 SV=2	0	105.85	15	31	57	31	1	2504	272.3	6.58	119.6	31
FALSE	High	Master Protein	Q8VHX6	Filamin-C OS=Mus musculus OX=10090 GN=Flnc PE=1 SV=3	0	114.615	17	36	57	31	1	2726	290.9	5.95	117.63	36
FALSE	High	Master Protein	A2AN08-5	Isoform 5 of E3 ubiquitin-protein ligase UBR4 OS=Mus musculus OX=10090 GN=Ubr4	0	106.317	9	39	64	39	1	5208	574.8	6.05	107.71	39
FALSE	High	Master Protein	B2RQC6	CAD protein OS=Mus musculus OX=10090 GN=Cad PE=1 SV=1	0	96.417	17	30	55	30	1	2225	243.1	6.43	106.81	30
FALSE	High	Master Protein	P07724	Serum albumin OS=Mus musculus OX=10090 GN=Alb PE=1 SV=3	0	31.236	12	6	35	6	1	608	68.6	6.07	105.74	6
FALSE	High	Master Protein	Q99MN9	Propionyl-CoA carboxylase beta chain, mitochondrial OS=Mus musculus OX=10090 GN=Pccb PE=1 SV=2	0	68.823	23	11	42	11	1	541	58.4	7.66	102.98	11
FALSE	High	Master Protein	P53395	Lipoamide acyltransferase component of branched-chain alpha-keto acid dehydrogenase complex, mitochondrial OS=Mus musculus OX=10090 GN=Dbt PE=1 SV=2	0	61.935	40	19	51	19	1	482	53.2	8.6	100.44	19
FALSE	High	Master Protein	P09405	Nucleolin OS=Mus musculus OX=10090 GN=Ncl PE=1 SV=2	0	60.372	29	20	46	20	1	707	76.7	4.75	90.8	20
FALSE	High	Master Protein	Q5SXR6	Clathrin heavy chain OS=Mus musculus OX=10090 GN=Cltc PE=1 SV=1	0	82.439	20	27	48	27	1	1679	191.9	5.69	89.13	27
FALSE	High	Master Protein	Q922U2	Keratin, type II cytoskeletal 5 OS=Mus musculus OX=10090 GN=Krt5 PE=1 SV=1	0	50.747	21	18	48	7	1	580	61.7	7.75	83.91	18
FALSE	High	Master Protein	E9QNP0	KxDL motif-containing protein 1 OS=Mus musculus OX=10090 GN=Kxd1 PE=1 SV=1	0	18.572	20	4	39	4	1	232	26.8	9.83	81.7	4
FALSE	High	Master Protein	P04104	Keratin, type II cytoskeletal 1 OS=Mus musculus OX=10090 GN=Krt1 PE=1 SV=4	0	29.327	6	7	30	2	1	637	65.6	8.15	76.64	7
FALSE	High	Master Protein	Q9Z1Q9	Valine--tRNA ligase OS=Mus musculus OX=10090 GN=Vars PE=1 SV=1	0	70.052	19	21	33	21	1	1263	140.1	7.77	72.63	21
FALSE	High	Master Protein	Q91ZA3	Propionyl-CoA carboxylase alpha chain, mitochondrial OS=Mus musculus OX=10090 GN=Pcca PE=1 SV=2	0	57.035	24	15	33	15	1	724	79.9	7.25	70.39	15
FALSE	High	Master Protein	P02535	Keratin, type I cytoskeletal 10 OS=Mus musculus OX=10090 GN=Krt10 PE=1 SV=3	0	24.14	11	7	23	6	1	570	57.7	5.11	63.63	7
FALSE	High	Master Protein	Q3TTY5	Keratin, type II cytoskeletal 2 epidermal OS=Mus musculus OX=10090 GN=Krt2 PE=1 SV=1	0	34.313	9	12	32	6	1	707	70.9	8.06	60.17	12
FALSE	High	Master Protein	Q9Z1R9	MCG124046 OS=Mus musculus OX=10090 GN=Prss1 PE=1 SV=1	0	8.652	8	1	133	1	1	246	26.1	4.94	60.07	1
FALSE	High	Master Protein	P35700	Peroxiredoxin-1 OS=Mus musculus OX=10090 GN=Prdx1 PE=1 SV=1	0	16.899	12	3	24	1	1	199	22.2	8.12	54.93	3
FALSE	High	Master Protein	P20029	Endoplasmic reticulum chaperone BiP OS=Mus musculus OX=10090 GN=Hspa5 PE=1 SV=3	0	56.93	31	18	34	18	1	655	72.4	5.16	53.88	18
FALSE	High	Master Protein	O55143	Sarcoplasmic/endoplasmic reticulum calcium ATPase 2 OS=Mus musculus OX=10090 GN=Atp2a2 PE=1 SV=2	0	45.053	18	16	29	16	1	1044	114.8	5.34	50.83	16
FALSE	High	Master Protein	P50446	Keratin, type II cytoskeletal 6A OS=Mus musculus OX=10090 GN=Krt6a PE=1 SV=3	0	28.351	14	11	27	1	1	553	59.3	7.94	45.31	11
FALSE	High	Master Protein	P08113	Endoplasmin OS=Mus musculus OX=10090 GN=Hsp90b1 PE=1 SV=2	0	37.716	17	12	20	11	1	802	92.4	4.82	43.11	12
FALSE	High	Master Protein	F8WHL2	Coatomer subunit alpha OS=Mus musculus OX=10090 GN=Copa PE=1 SV=1	0	42.072	13	14	19	14	1	1233	139.3	7.58	41.94	14
FALSE	High	Master Protein	Q922R8	Protein disulfide-isomerase A6 OS=Mus musculus OX=10090 GN=Pdia6 PE=1 SV=3	0	32.01	24	7	15	7	1	440	48.1	5.14	39.43	7
FALSE	High	Master Protein	Q8CGC7	Bifunctional glutamate/proline--tRNA ligase OS=Mus musculus OX=10090 GN=Eprs PE=1 SV=4	0	45.012	14	16	27	16	1	1512	170	7.66	38.52	16
FALSE	High	Master Protein	Q78PY7	Staphylococcal nuclease domain-containing protein 1 OS=Mus musculus OX=10090 GN=Snd1 PE=1 SV=1	0	37.988	16	12	21	12	1	910	102	7.43	38.39	12
FALSE	High	Master Protein	Q8VED5	Keratin, type II cytoskeletal 79 OS=Mus musculus OX=10090 GN=Krt79 PE=1 SV=2	0	18.678	7	7	21	1	1	531	57.5	7.69	38.13	7
FALSE	High	Master Protein	Q9ESZ8	General transcription factor II-I OS=Mus musculus OX=10090 GN=Gtf2i PE=1 SV=3	0	40.279	17	15	22	15	1	998	112.2	6.55	38.06	15
FALSE	High	Master Protein	Q3UV17	Keratin, type II cytoskeletal 2 oral OS=Mus musculus OX=10090 GN=Krt76 PE=1 SV=1	0	14.001	8	7	20	1	1	594	62.8	8.43	36.55	7
FALSE	High	Master Protein	E9Q616	AHNAK nucleoprotein (desmoyokin) OS=Mus musculus OX=10090 GN=Ahnak PE=1 SV=1	0	28.272	14	10	27	10	1	5656	603.9	6.3	36.03	10
FALSE	High	Master Protein	Q9JHU4	Cytoplasmic dynein 1 heavy chain 1 OS=Mus musculus OX=10090 GN=Dync1h1 PE=1 SV=2	0	49.744	5	24	34	24	1	4644	531.7	6.42	35.1	24
FALSE	High	Master Protein	Q8BTM8	Filamin-A OS=Mus musculus OX=10090 GN=Flna PE=1 SV=5	0	37.954	7	16	21	11	1	2647	281	6.04	34.39	16
FALSE	High	Master Protein	Q8BMJ2	Leucine--tRNA ligase, cytoplasmic OS=Mus musculus OX=10090 GN=Lars PE=1 SV=2	0	40.678	15	15	22	15	1	1178	134.1	7.05	34.33	15
FALSE	High	Master Protein	E9Q0F0	Keratin 78 OS=Mus musculus OX=10090 GN=Krt78 PE=1 SV=1	0	12.695	2	3	13	2	1	1068	112.2	7.97	33.99	3
FALSE	High	Master Protein	Q6P5E4	UDP-glucose:glycoprotein glucosyltransferase 1 OS=Mus musculus OX=10090 GN=Uggt1 PE=1 SV=4	0	35.96	10	14	20	14	1	1551	176.3	5.62	32.92	14
FALSE	High	Master Protein	Q9R0H5	Keratin, type II cytoskeletal 71 OS=Mus musculus OX=10090 GN=Krt71 PE=1 SV=1	0	18.121	8	5	16	2	1	524	57.3	6.99	31.39	5
FALSE	High	Master Protein	P23116	Eukaryotic translation initiation factor 3 subunit A OS=Mus musculus OX=10090 GN=Eif3a PE=1 SV=5	0	32.48	10	12	22	12	1	1344	161.8	6.77	31.33	12
FALSE	High	Master Protein	Q61781	Keratin, type I cytoskeletal 14 OS=Mus musculus OX=10090 GN=Krt14 PE=1 SV=2	0	14.953	11	4	12	1	1	484	52.8	5.17	30.6	4
FALSE	High	Master Protein	P26039	Talin-1 OS=Mus musculus OX=10090 GN=Tln1 PE=1 SV=2	0	42.61	7	14	17	14	1	2541	269.7	6.18	30.47	14
FALSE	High	Master Protein	A0A2R8VHP3	Predicted pseudogene 5478 OS=Mus musculus OX=10090 GN=Gm5478 PE=1 SV=1	0	13.118	7	5	17	1	1	535	57.9	6.2	29.98	5
FALSE	High	Master Protein	Q80X90	Filamin-B OS=Mus musculus OX=10090 GN=Flnb PE=1 SV=3	0	30.544	5	12	19	7	1	2602	277.7	5.71	29.88	12
FALSE	High	Master Protein	P09103	Protein disulfide-isomerase OS=Mus musculus OX=10090 GN=P4hb PE=1 SV=2	0	26.998	20	9	17	9	1	509	57	4.88	29.84	9
FALSE	High	Master Protein	Q9QUH0	Glutaredoxin-1 OS=Mus musculus OX=10090 GN=Glrx PE=1 SV=3	0	13.249	24	1	16	1	1	107	11.9	8.37	29.82	1
FALSE	High	Master Protein	Q99MR8	Methylcrotonoyl-CoA carboxylase subunit alpha, mitochondrial OS=Mus musculus OX=10090 GN=Mccc1 PE=1 SV=2	0	30.192	19	9	13	9	1	717	79.3	7.83	29.13	9
FALSE	High	Master Protein	B1AQ77	Keratin 15, isoform CRA_a OS=Mus musculus OX=10090 GN=Krt15 PE=1 SV=1	0	12.038	6	4	13	2	1	456	49.5	4.86	27.76	4
FALSE	High	Master Protein	Q64727	Vinculin OS=Mus musculus OX=10090 GN=Vcl PE=1 SV=4	0	34.759	12	11	18	11	1	1066	116.6	6	27.56	11
FALSE	High	Master Protein	Q792Z1	MCG140784 OS=Mus musculus OX=10090 GN=Try10 PE=1 SV=1	0	7.46	8	2	15	2	1	246	26.2	5.83	27.43	2
FALSE	High	Master Protein	E9Q3X0	Major vault protein OS=Mus musculus OX=10090 GN=Mvp PE=1 SV=1	0	22.43	12	10	16	10	1	870	96.8	5.64	26.71	10
FALSE	High	Master Protein	Q3V117	ATP-citrate synthase OS=Mus musculus OX=10090 GN=Acly PE=1 SV=1	0	29.842	10	9	17	9	1	1101	120.7	7.44	26.29	9
FALSE	High	Master Protein	Q3U2G2	Heat shock 70 kDa protein 4 OS=Mus musculus OX=10090 GN=Hspa4 PE=1 SV=1	0	23.884	13	10	14	10	1	842	94.1	5.21	25.76	10
FALSE	High	Master Protein	Q61699	Heat shock protein 105 kDa OS=Mus musculus OX=10090 GN=Hsph1 PE=1 SV=2	0	27.099	12	9	13	9	1	858	96.3	5.53	24.58	9
FALSE	High	Master Protein	O08749	Dihydrolipoyl dehydrogenase, mitochondrial OS=Mus musculus OX=10090 GN=Dld PE=1 SV=2	0	22.62	19	7	11	7	1	509	54.2	7.9	23.78	7
FALSE	High	Master Protein	Q8VEK3	Heterogeneous nuclear ribonucleoprotein U OS=Mus musculus OX=10090 GN=Hnrnpu PE=1 SV=1	0	20.103	9	8	15	8	1	800	87.9	6.24	23.26	8
FALSE	High	Master Protein	Q62318	Transcription intermediary factor 1-beta OS=Mus musculus OX=10090 GN=Trim28 PE=1 SV=3	0	21.683	10	7	11	7	1	834	88.8	5.77	22.84	7
FALSE	High	Master Protein	E9QNN1	ATP-dependent RNA helicase A OS=Mus musculus OX=10090 GN=Dhx9 PE=1 SV=1	0	29.949	8	10	14	10	1	1384	149.6	6.83	21.45	10
FALSE	High	Master Protein	Q9Z1Z0	General vesicular transport factor p115 OS=Mus musculus OX=10090 GN=Uso1 PE=1 SV=2	0	20.316	8	6	9	6	1	959	106.9	4.93	20.55	6
FALSE	High	Master Protein	P62242	40S ribosomal protein S8 OS=Mus musculus OX=10090 GN=Rps8 PE=1 SV=2	0	17.545	19	3	9	3	1	208	24.2	10.32	20.37	3
FALSE	High	Master Protein	Q6ZQ38	Cullin-associated NEDD8-dissociated protein 1 OS=Mus musculus OX=10090 GN=Cand1 PE=1 SV=2	0	26.655	10	11	16	11	1	1230	136.2	5.78	20.06	11
FALSE	High	Master Protein	Q9WTI7	Unconventional myosin-Ic OS=Mus musculus OX=10090 GN=Myo1c PE=1 SV=2	0	24.793	13	12	18	12	1	1063	121.9	9.35	18.99	12
FALSE	High	Master Protein	Q8R1B4	Eukaryotic translation initiation factor 3 subunit C OS=Mus musculus OX=10090 GN=Eif3c PE=1 SV=1	0	21.407	10	9	12	9	1	911	105.5	5.78	18.7	9
FALSE	High	Master Protein	Q6IFX2	Keratin, type I cytoskeletal 42 OS=Mus musculus OX=10090 GN=Krt42 PE=1 SV=1	0	10.266	9	3	7	1	1	452	50.1	5.16	18.57	3
FALSE	High	Master Protein	Q9Z2K1	Keratin, type I cytoskeletal 16 OS=Mus musculus OX=10090 GN=Krt16 PE=1 SV=3	0	8.82	9	3	9	2	1	469	51.6	5.2	18.46	3
FALSE	High	Master Protein	P62806	Histone H4 OS=Mus musculus OX=10090 GN=Hist1h4a PE=1 SV=2	0	14.814	50	5	8	5	1	103	11.4	11.36	16.56	5
FALSE	High	Master Protein	P12970	60S ribosomal protein L7a OS=Mus musculus OX=10090 GN=Rpl7a PE=1 SV=2	0	10.43	19	5	8	5	1	266	30	10.56	15.41	5
FALSE	High	Master Protein	P10852-2	Isoform 2 of 4F2 cell-surface antigen heavy chain OS=Mus musculus OX=10090 GN=Slc3a2	0	17.944	13	6	8	6	1	565	62.2	5.5	14.98	6
FALSE	High	Master Protein	P43277	Histone H1.3 OS=Mus musculus OX=10090 GN=Hist1h1d PE=1 SV=2	0	8.64	14	3	7	1	1	221	22.1	11.03	14.82	3
FALSE	High	Master Protein	Q6IME9	Keratin, type II cytoskeletal 72 OS=Mus musculus OX=10090 GN=Krt72 PE=3 SV=1	0	10.292	6	4	10	1	1	520	56.7	7.4	14.8	4
FALSE	High	Master Protein	Q62261	Spectrin beta chain, non-erythrocytic 1 OS=Mus musculus OX=10090 GN=Sptbn1 PE=1 SV=2	0	22.129	5	10	11	10	1	2363	274.1	5.58	14.49	10
FALSE	High	Master Protein	Q9QUK9	MCG15083 OS=Mus musculus OX=10090 GN=Try5 PE=1 SV=1	0	5.563	8	1	15	1	1	246	26.3	5.3	14.41	1
FALSE	High	Master Protein	P43274	Histone H1.4 OS=Mus musculus OX=10090 GN=Hist1h1e PE=1 SV=2	0	10.088	14	3	6	1	1	219	22	11.11	13.25	3
FALSE	High	Master Protein	Q6NZJ6	Eukaryotic translation initiation factor 4 gamma 1 OS=Mus musculus OX=10090 GN=Eif4g1 PE=1 SV=1	0	23.015	7	10	11	10	1	1600	176	5.4	12.28	10
FALSE	High	Master Protein	Q8BGQ7	Alanine--tRNA ligase, cytoplasmic OS=Mus musculus OX=10090 GN=Aars PE=1 SV=1	0	15.647	8	7	10	7	1	968	106.8	5.67	12.11	7
FALSE	High	Master Protein	Q3U1J4	DNA damage-binding protein 1 OS=Mus musculus OX=10090 GN=Ddb1 PE=1 SV=2	0	14.791	7	7	9	7	1	1140	126.8	5.26	11.51	7
FALSE	High	Master Protein	P10404	MLV-related proviral Env polyprotein OS=Mus musculus OX=10090 PE=1 SV=3	0	9.84	5	2	5	2	1	641	69.6	7.96	11.2	2
FALSE	High	Master Protein	P60710	Actin, cytoplasmic 1 OS=Mus musculus OX=10090 GN=Actb PE=1 SV=1	0	10.486	15	5	8	5	1	375	41.7	5.48	10.79	5
FALSE	High	Master Protein	Q9JIK5	Nucleolar RNA helicase 2 OS=Mus musculus OX=10090 GN=Ddx21 PE=1 SV=3	0	12.788	6	5	6	5	1	851	93.5	9.11	10.67	5
FALSE	High	Master Protein	A3KGU9	Spectrin alpha chain, non-erythrocytic 1 OS=Mus musculus OX=10090 GN=Sptan1 PE=1 SV=2	0	17.121	3	8	8	8	1	2498	287.4	5.35	10.54	8
FALSE	High	Master Protein	P97310	DNA replication licensing factor MCM2 OS=Mus musculus OX=10090 GN=Mcm2 PE=1 SV=3	0	16.13	7	5	7	5	1	904	102	5.72	8.83	5
FALSE	High	Master Protein	P47911	60S ribosomal protein L6 OS=Mus musculus OX=10090 GN=Rpl6 PE=1 SV=3	0	10.374	17	5	11	5	1	296	33.5	10.7	8.54	5
FALSE	High	Master Protein	Q8BU30	Isoleucine--tRNA ligase, cytoplasmic OS=Mus musculus OX=10090 GN=Iars PE=1 SV=2	0	4.061	2	3	5	3	1	1262	144.2	6.55	8.52	3
FALSE	High	Master Protein	Q7TPR4	Alpha-actinin-1 OS=Mus musculus OX=10090 GN=Actn1 PE=1 SV=1	0	16.556	7	5	6	5	1	892	103	5.38	8.48	5
FALSE	High	Master Protein	P08228	Superoxide dismutase [Cu-Zn] OS=Mus musculus OX=10090 GN=Sod1 PE=1 SV=2	0	9.375	16	2	4	2	1	154	15.9	6.51	8.16	2
FALSE	High	Master Protein	Q3UPL0	Protein transport protein Sec31A OS=Mus musculus OX=10090 GN=Sec31a PE=1 SV=2	0	11.716	5	6	8	6	1	1230	133.5	6.76	7.96	6
FALSE	High	Master Protein	Q9D8E6	60S ribosomal protein L4 OS=Mus musculus OX=10090 GN=Rpl4 PE=1 SV=3	0	9.75	14	5	7	5	1	419	47.1	11	7.87	5
FALSE	High	Master Protein	Q922D8	C-1-tetrahydrofolate synthase, cytoplasmic OS=Mus musculus OX=10090 GN=Mthfd1 PE=1 SV=4	0	11.557	7	5	7	5	1	935	101.1	7.14	7.86	5
FALSE	High	Master Protein	Q9D1R9	60S ribosomal protein L34 OS=Mus musculus OX=10090 GN=Rpl34 PE=1 SV=2	0	4.183	21	3	5	3	1	117	13.3	11.47	7.53	3
FALSE	High	Master Protein	Q60597-3	Isoform 3 of 2-oxoglutarate dehydrogenase, mitochondrial OS=Mus musculus OX=10090 GN=Ogdh	0	17.155	9	9	10	9	1	1038	118.1	6.87	7.5	9
FALSE	High	Master Protein	Q60715	Prolyl 4-hydroxylase subunit alpha-1 OS=Mus musculus OX=10090 GN=P4ha1 PE=1 SV=2	0	8.252	8	4	5	4	1	534	60.9	5.9	7.43	4
FALSE	High	Master Protein	Q8BHN3-2	Isoform 2 of Neutral alpha-glucosidase AB OS=Mus musculus OX=10090 GN=Ganab	0	6.2	4	3	3	3	1	966	109.3	6.15	7.32	3
FALSE	High	Master Protein	P17897	Lysozyme C-1 OS=Mus musculus OX=10090 GN=Lyz1 PE=1 SV=1	0	5.281	8	1	2	1	1	148	16.8	9.41	7.06	1
FALSE	High	Master Protein	P14115	60S ribosomal protein L27a OS=Mus musculus OX=10090 GN=Rpl27a PE=1 SV=5	0	2.927	7	1	3	1	1	148	16.6	11.12	6.92	1
FALSE	High	Master Protein	F7DBB3	AHNAK nucleoprotein 2 (Fragment) OS=Mus musculus OX=10090 GN=Ahnak2 PE=1 SV=1	0	7.06	7	2	3	2	1	1576	166.4	5.78	6.77	2
FALSE	Medium	Master Protein	Q9CPN9	RIKEN cDNA 2210010C04 gene OS=Mus musculus OX=10090 GN=2210010C04Rik PE=1 SV=1	0.026	1.216	5	1	3	1	1	247	26.4	7.93	6.75	1
FALSE	High	Master Protein	Q921M3	Splicing factor 3B subunit 3 OS=Mus musculus OX=10090 GN=Sf3b3 PE=1 SV=1	0	8.244	4	4	5	4	1	1217	135.5	5.26	6.53	4
FALSE	High	Master Protein	Q32KG4-2	Isoform 2 of Retrotransposon Gag-like protein 9 OS=Mus musculus OX=10090 GN=Rtl9	0	2.21	2	1	3	1	1	1367	141.7	5.97	6.34	1
FALSE	High	Master Protein	F6R7E8	Predicted gene 2663 OS=Mus musculus OX=10090 GN=Gm2663 PE=3 SV=1	0	2.191	8	1	2	1	1	247	26.6	6.93	6.33	1
FALSE	High	Master Protein	Q924C1	Exportin-5 OS=Mus musculus OX=10090 GN=Xpo5 PE=1 SV=1	0	7.018	3	3	3	3	1	1204	136.9	5.82	6.32	3
FALSE	High	Master Protein	P62849	40S ribosomal protein S24 OS=Mus musculus OX=10090 GN=Rps24 PE=1 SV=1	0	6.522	20	2	3	2	1	133	15.4	10.78	6.15	2
FALSE	High	Master Protein	P25206	DNA replication licensing factor MCM3 OS=Mus musculus OX=10090 GN=Mcm3 PE=1 SV=2	0	8.138	5	3	4	3	1	812	91.5	5.55	6.09	3
FALSE	High	Master Protein	P11499	Heat shock protein HSP 90-beta OS=Mus musculus OX=10090 GN=Hsp90ab1 PE=1 SV=3	0	12.694	7	4	4	3	1	724	83.2	5.03	5.99	4
FALSE	High	Master Protein	P46935	E3 ubiquitin-protein ligase NEDD4 OS=Mus musculus OX=10090 GN=Nedd4 PE=1 SV=3	0	11.198	5	4	5	4	1	887	102.6	5.26	5.91	4
FALSE	High	Master Protein	Q6P4T2	U5 small nuclear ribonucleoprotein 200 kDa helicase OS=Mus musculus OX=10090 GN=Snrnp200 PE=1 SV=1	0	10.265	3	6	7	6	1	2136	244.4	6.06	5.89	6
FALSE	Medium	Master Protein	A0A1W2P768	Histone H3.2 OS=Mus musculus OX=10090 GN=Hist2h3c1 PE=1 SV=1	0.018	1.258	4	1	3	1	1	181	20.2	11.39	5.85	1
FALSE	High	Master Protein	P35980	60S ribosomal protein L18 OS=Mus musculus OX=10090 GN=Rpl18 PE=1 SV=3	0	10.44	18	3	3	3	1	188	21.6	11.78	5.81	3
FALSE	High	Master Protein	Q6A0A9	Constitutive coactivator of PPAR-gamma-like protein 1 OS=Mus musculus OX=10090 GN=FAM120A PE=1 SV=2	0	12.315	4	3	3	3	1	1112	121.6	8.92	5.56	3
FALSE	High	Master Protein	P24270	Catalase OS=Mus musculus OX=10090 GN=Cat PE=1 SV=4	0	6.825	5	2	2	2	1	527	59.8	7.88	5.53	2
FALSE	High	Master Protein	E9Q555	E3 ubiquitin-protein ligase RNF213 OS=Mus musculus OX=10090 GN=Rnf213 PE=1 SV=2	0	8.473	1	4	4	4	1	5152	584.4	6.8	5.46	4
FALSE	High	Master Protein	A0A0N4SVU1	Predicted gene 7298 OS=Mus musculus OX=10090 GN=Gm7298 PE=4 SV=1	0	2.124	1	1	3	1	1	1476	165.2	6.37	5.37	1
FALSE	High	Master Protein	Q8BP67	60S ribosomal protein L24 OS=Mus musculus OX=10090 GN=Rpl24 PE=1 SV=2	0	7.106	13	2	5	2	1	157	17.8	11.25	5.27	2
FALSE	High	Master Protein	G3UZA7	Small ubiquitin-related modifier OS=Mus musculus OX=10090 GN=Sumo3 PE=1 SV=1	0	5.004	11	1	2	1	1	113	12.7	5.96	5.08	1
FALSE	High	Master Protein	Q9CW03	Structural maintenance of chromosomes protein 3 OS=Mus musculus OX=10090 GN=Smc3 PE=1 SV=2	0	6.332	2	2	2	2	1	1217	141.5	7.18	4.94	2
FALSE	High	Master Protein	P17426	AP-2 complex subunit alpha-1 OS=Mus musculus OX=10090 GN=Ap2a1 PE=1 SV=1	0	6.503	3	3	3	3	1	977	107.6	7.03	4.64	3
FALSE	High	Master Protein	P62918	60S ribosomal protein L8 OS=Mus musculus OX=10090 GN=Rpl8 PE=1 SV=2	0	2.81	4	1	2	1	1	257	28	11.03	4.61	1
FALSE	High	Master Protein	P58252	Elongation factor 2 OS=Mus musculus OX=10090 GN=Eef2 PE=1 SV=2	0	5.147	2	2	3	2	1	858	95.3	6.83	4.52	2
FALSE	High	Master Protein	P09055	Integrin beta-1 OS=Mus musculus OX=10090 GN=Itgb1 PE=1 SV=1	0	4.093	3	2	2	2	1	798	88.2	5.94	4.49	2
FALSE	High	Master Protein	Q8K1N2-2	Isoform 2 of Pleckstrin homology-like domain family B member 2 OS=Mus musculus OX=10090 GN=Phldb2	0	6.443	2	2	2	2	1	1302	147.3	7.8	4.34	2
FALSE	High	Master Protein	Q7TPV4	Myb-binding protein 1A OS=Mus musculus OX=10090 GN=Mybbp1a PE=1 SV=2	0	11.521	5	6	6	6	1	1344	151.9	8.95	4.32	6
FALSE	High	Master Protein	Q8JZQ9	Eukaryotic translation initiation factor 3 subunit B OS=Mus musculus OX=10090 GN=Eif3b PE=1 SV=1	0	7.09	4	2	3	2	1	803	91.3	5.02	4.32	2
FALSE	High	Master Protein	Q642K5	40S ribosomal protein S30 OS=Mus musculus OX=10090 GN=Fau PE=1 SV=1	0	3.385	8	1	2	1	1	133	14.4	10.05	4.29	1
FALSE	High	Master Protein	A0A286YDF5	Myoferlin OS=Mus musculus OX=10090 GN=Myof PE=1 SV=1	0	3.669	1	2	2	2	1	2061	234.4	6.14	4.21	2
FALSE	High	Master Protein	Q61768	Kinesin-1 heavy chain OS=Mus musculus OX=10090 GN=Kif5b PE=1 SV=3	0	8.831	3	3	3	3	1	963	109.5	6.44	4.06	3
FALSE	High	Master Protein	Q810B6	Rabankyrin-5 OS=Mus musculus OX=10090 GN=Ankfy1 PE=1 SV=2	0	4.562	2	2	2	2	1	1169	128.6	5.91	4	2
FALSE	High	Master Protein	Q8VDJ3	Vigilin OS=Mus musculus OX=10090 GN=Hdlbp PE=1 SV=1	0	11.09	3	4	4	4	1	1268	141.7	6.87	3.96	4
FALSE	High	Master Protein	Q7TMB8	Cytoplasmic FMR1-interacting protein 1 OS=Mus musculus OX=10090 GN=Cyfip1 PE=1 SV=1	0	4.538	2	2	3	2	1	1253	145.1	6.9	3.96	2
FALSE	High	Master Protein	P43276	Histone H1.5 OS=Mus musculus OX=10090 GN=Hist1h1b PE=1 SV=2	0	5.346	9	2	3	1	1	223	22.6	10.92	3.92	2
FALSE	High	Master Protein	Q3V3R1	Monofunctional C1-tetrahydrofolate synthase, mitochondrial OS=Mus musculus OX=10090 GN=Mthfd1l PE=1 SV=2	0	5.165	3	3	4	3	1	977	105.7	7.02	3.87	3
FALSE	High	Master Protein	A9JTY7	MCG119409 OS=Mus musculus OX=10090 GN=Sprr2b PE=2 SV=1	0	2.67	9	1	2	1	1	98	10.7	7.49	3.87	1
FALSE	High	Master Protein	P84099	60S ribosomal protein L19 OS=Mus musculus OX=10090 GN=Rpl19 PE=1 SV=1	0	2.601	5	1	2	1	1	196	23.5	11.47	3.86	1
FALSE	High	Master Protein	Q99MR6	Serrate RNA effector molecule homolog OS=Mus musculus OX=10090 GN=Srrt PE=1 SV=1	0	5.602	3	2	2	2	1	875	100.4	5.97	3.78	2
FALSE	High	Master Protein	P27773	Protein disulfide-isomerase A3 OS=Mus musculus OX=10090 GN=Pdia3 PE=1 SV=2	0	5.572	7	3	4	3	1	505	56.6	6.21	3.77	3
FALSE	High	Master Protein	P62855	40S ribosomal protein S26 OS=Mus musculus OX=10090 GN=Rps26 PE=1 SV=3	0	5.134	21	2	2	2	1	115	13	11	3.77	2
FALSE	High	Master Protein	O08788	Dynactin subunit 1 OS=Mus musculus OX=10090 GN=Dctn1 PE=1 SV=3	0	5.743	2	2	2	2	1	1281	141.6	5.9	3.77	2
FALSE	High	Master Protein	A0A2I3BPG9	MCG113838 OS=Mus musculus OX=10090 GN=Rpl36a-ps1 PE=3 SV=1	0.002	1.883	8	1	2	1	1	106	12.4	10.51	3.68	1
FALSE	High	Master Protein	Q8CGK3	Lon protease homolog, mitochondrial OS=Mus musculus OX=10090 GN=Lonp1 PE=1 SV=2	0	6.842	5	3	4	3	1	949	105.8	6.57	3.42	3
FALSE	High	Master Protein	Q62351	Transferrin receptor protein 1 OS=Mus musculus OX=10090 GN=Tfrc PE=1 SV=1	0	3.655	4	3	4	3	1	763	85.7	6.57	3.27	3
FALSE	High	Master Protein	Q9D1Q6	Endoplasmic reticulum resident protein 44 OS=Mus musculus OX=10090 GN=Erp44 PE=1 SV=1	0	9.092	10	3	3	3	1	406	46.8	5.27	3.24	3
FALSE	High	Master Protein	Q08189	Protein-glutamine gamma-glutamyltransferase E OS=Mus musculus OX=10090 GN=Tgm3 PE=1 SV=2	0	3.859	2	1	1	1	1	693	77.3	6.81	2.91	1
FALSE	High	Master Protein	Q8CGP2-2	Isoform 2 of Histone H2B type 1-P OS=Mus musculus OX=10090 GN=Hist1h2bp	0	5.199	11	1	1	1	1	138	15.6	10.24	2.78	1
FALSE	High	Master Protein	P61255	60S ribosomal protein L26 OS=Mus musculus OX=10090 GN=Rpl26 PE=1 SV=1	0	2.434	6	1	1	1	1	145	17.2	10.55	2.67	1
FALSE	High	Master Protein	F6XI62	60S ribosomal protein L7 (Fragment) OS=Mus musculus OX=10090 GN=Rpl7 PE=1 SV=1	0	3.942	4	1	1	1	1	279	32.5	11.12	2.61	1
FALSE	High	Master Protein	Q6P3A8	2-oxoisovalerate dehydrogenase subunit beta, mitochondrial OS=Mus musculus OX=10090 GN=Bckdhb PE=1 SV=2	0	5.146	8	2	2	2	1	390	42.9	6.7	2.42	2
FALSE	High	Master Protein	P47963	60S ribosomal protein L13 OS=Mus musculus OX=10090 GN=Rpl13 PE=1 SV=3	0	3.228	5	1	1	1	1	211	24.3	11.55	2.42	1
FALSE	High	Master Protein	P19324	Serpin H1 OS=Mus musculus OX=10090 GN=Serpinh1 PE=1 SV=3	0	3.979	4	1	1	1	1	417	46.5	8.82	2.35	1
FALSE	High	Master Protein	D3Z5I1	Zinc finger CCCH-type antiviral protein 1 OS=Mus musculus OX=10090 GN=Zc3hav1 PE=1 SV=1	0	3.759	1	1	1	1	1	996	112.5	8.07	2.31	1
FALSE	High	Master Protein	Q3TLH4	Protein PRRC2C OS=Mus musculus OX=10090 GN=Prrc2c PE=1 SV=3	0.006	1.548	0	1	1	1	1	2846	310.7	9.1	2.29	1
FALSE	High	Master Protein	O88738	Baculoviral IAP repeat-containing protein 6 OS=Mus musculus OX=10090 GN=Birc6 PE=1 SV=2	0	5.494	0	2	2	2	1	4882	531.8	6.07	2.25	2
FALSE	High	Master Protein	D3YWJ3	40S ribosomal protein S2 OS=Mus musculus OX=10090 GN=Rps2 PE=1 SV=1	0	2.686	4	1	1	1	1	302	32.1	9.92	2.25	1
FALSE	High	Master Protein	Q9EQH2	Endoplasmic reticulum aminopeptidase 1 OS=Mus musculus OX=10090 GN=Erap1 PE=1 SV=2	0	3.192	1	1	1	1	1	930	106.5	6.2	2.25	1
FALSE	High	Master Protein	A0A1Y7VKY1	MCG116671 OS=Mus musculus OX=10090 GN=Gm11361 PE=3 SV=1	0.002	1.804	6	1	1	1	1	152	17.7	10.86	2.24	1
FALSE	High	Master Protein	Q9CZM2	60S ribosomal protein L15 OS=Mus musculus OX=10090 GN=Rpl15 PE=1 SV=4	0.002	1.612	4	1	1	1	1	204	24.1	11.62	2.23	1
FALSE	High	Master Protein	Q99PL5	Ribosome-binding protein 1 OS=Mus musculus OX=10090 GN=Rrbp1 PE=1 SV=2	0	5.289	2	3	4	3	1	1605	172.8	9.33	2.22	3
FALSE	High	Master Protein	Q8VIJ6	Splicing factor, proline- and glutamine-rich OS=Mus musculus OX=10090 GN=Sfpq PE=1 SV=1	0	3.975	5	2	2	2	1	699	75.4	9.44	2.22	2
FALSE	High	Master Protein	A8DUK4	Beta-globin OS=Mus musculus OX=10090 GN=Hbb-bs PE=1 SV=1	0	2.847	9	1	1	1	1	147	15.7	7.69	2.21	1
FALSE	High	Master Protein	A2AH85	116 kDa U5 small nuclear ribonucleoprotein component OS=Mus musculus OX=10090 GN=Eftud2 PE=1 SV=1	0	4.364	4	3	4	3	1	972	109.4	5	2.17	3
FALSE	High	Master Protein	Q9EPL8	Importin-7 OS=Mus musculus OX=10090 GN=Ipo7 PE=1 SV=2	0	6.141	4	4	4	4	1	1038	119.4	4.82	2.16	4
FALSE	High	Master Protein	Q5SX75	Procollagen-proline, 2-oxoglutarate 4-dioxygenase (Proline 4-hydroxylase), alpha II polypeptide, isoform CRA_f OS=Mus musculus OX=10090 GN=P4ha2 PE=1 SV=1	0	3.08	2	1	1	1	1	537	61	5.9	2.14	1
FALSE	High	Master Protein	P86048	60S ribosomal protein L10-like OS=Mus musculus OX=10090 GN=Rpl10l PE=2 SV=1	0.002	1.599	6	1	2	1	1	214	24.5	10.11	2.13	1
FALSE	High	Master Protein	P10639	Thioredoxin OS=Mus musculus OX=10090 GN=Txn PE=1 SV=3	0.006	1.562	9	1	1	1	1	105	11.7	4.92	2.1	1
FALSE	High	Master Protein	P47915	60S ribosomal protein L29 OS=Mus musculus OX=10090 GN=Rpl29 PE=1 SV=2	0	4.075	14	2	4	2	1	160	17.6	11.84	2.09	2
FALSE	High	Master Protein	A0A0A6YX26	60S ribosomal protein L31 OS=Mus musculus OX=10090 GN=Rpl31 PE=1 SV=1	0	2.368	7	1	1	1	1	129	15	10.61	2.05	1
FALSE	Medium	Master Protein	Q569Z6	Thyroid hormone receptor-associated protein 3 OS=Mus musculus OX=10090 GN=Thrap3 PE=1 SV=1	0.011	1.388	1	1	1	1	1	951	108.1	10.17	2.04	1
FALSE	High	Master Protein	O35134	DNA-directed RNA polymerase I subunit RPA1 OS=Mus musculus OX=10090 GN=Polr1a PE=1 SV=2	0	4.036	1	2	2	2	1	1717	194	6.93	2.01	2
FALSE	High	Master Protein	P08775	DNA-directed RNA polymerase II subunit RPB1 OS=Mus musculus OX=10090 GN=Polr2a PE=1 SV=3	0	2.894	0	1	1	1	1	1970	217	7.37	2	1
FALSE	High	Master Protein	Q6ZWZ7	60S ribosomal protein L17 OS=Mus musculus OX=10090 GN=Rpl17 PE=1 SV=1	0.007	1.404	5	1	1	1	1	184	21.4	10.18	2	1
FALSE	High	Master Protein	P41105	60S ribosomal protein L28 OS=Mus musculus OX=10090 GN=Rpl28 PE=1 SV=2	0	2.416	8	1	1	1	1	137	15.7	12.02	1.98	1
FALSE	High	Master Protein	P62631	Elongation factor 1-alpha 2 OS=Mus musculus OX=10090 GN=Eef1a2 PE=1 SV=1	0.002	1.846	2	1	1	1	1	463	50.4	9.03	1.97	1
FALSE	High	Master Protein	P97311	DNA replication licensing factor MCM6 OS=Mus musculus OX=10090 GN=Mcm6 PE=1 SV=1	0	6.033	4	4	6	4	1	821	92.8	5.45	1.93	4
FALSE	High	Master Protein	P62754	40S ribosomal protein S6 OS=Mus musculus OX=10090 GN=Rps6 PE=1 SV=1	0.002	1.869	3	1	1	1	1	249	28.7	10.84	1.92	1
FALSE	High	Master Protein	Q3TXS7	26S proteasome non-ATPase regulatory subunit 1 OS=Mus musculus OX=10090 GN=Psmd1 PE=1 SV=1	0	3.656	2	2	2	2	1	953	105.7	5.39	1.91	2
FALSE	High	Master Protein	A0A0J9YUD5	Nucleoporin 205 OS=Mus musculus OX=10090 GN=Nup205 PE=1 SV=1	0.002	1.652	1	1	1	1	1	2061	233	6.62	1.89	1
FALSE	High	Master Protein	Q8CG47	Structural maintenance of chromosomes protein 4 OS=Mus musculus OX=10090 GN=Smc4 PE=1 SV=1	0	2.282	1	1	1	1	1	1286	146.8	7.3	1.85	1
FALSE	High	Master Protein	Q8VDN2	Sodium/potassium-transporting ATPase subunit alpha-1 OS=Mus musculus OX=10090 GN=Atp1a1 PE=1 SV=1	0	6.465	4	3	3	3	1	1023	112.9	5.45	1.84	3
FALSE	Medium	Master Protein	E9QB02	Methionine--tRNA ligase, cytoplasmic OS=Mus musculus OX=10090 GN=Mars PE=1 SV=1	0.024	1.084	1	1	1	1	1	910	102.3	6.92	1.84	1
FALSE	High	Master Protein	Q9JIF7	Coatomer subunit beta OS=Mus musculus OX=10090 GN=Copb1 PE=1 SV=1	0.007	1.49	1	1	1	1	1	953	107	6	1.84	1
FALSE	High	Master Protein	Q6WKZ8	E3 ubiquitin-protein ligase UBR2 OS=Mus musculus OX=10090 GN=Ubr2 PE=1 SV=2	0	3.463	1	2	3	2	1	1755	199	6.33	1.83	2
FALSE	High	Master Protein	Q6PB66	Leucine-rich PPR motif-containing protein, mitochondrial OS=Mus musculus OX=10090 GN=Lrpprc PE=1 SV=2	0	3.046	1	2	2	2	1	1392	156.5	6.83	1.81	2
FALSE	High	Master Protein	Q64514	Tripeptidyl-peptidase 2 OS=Mus musculus OX=10090 GN=Tpp2 PE=1 SV=3	0	4.875	2	2	2	2	1	1262	139.8	6.58	1.81	2
FALSE	High	Master Protein	Q9JLI8	Squamous cell carcinoma antigen recognized by T-cells 3 OS=Mus musculus OX=10090 GN=Sart3 PE=1 SV=1	0.007	1.429	1	1	1	1	1	962	109.6	5.24	1.78	1
FALSE	High	Master Protein	P62751	60S ribosomal protein L23a OS=Mus musculus OX=10090 GN=Rpl23a PE=1 SV=1	0	6.44	13	2	2	2	1	156	17.7	10.45	1.73	2
FALSE	High	Master Protein	E9PVA8	eIF-2-alpha kinase activator GCN1 OS=Mus musculus OX=10090 GN=Gcn1 PE=1 SV=1	0	2.43	0	1	1	1	1	2671	292.8	7.36	1.73	1
FALSE	High	Master Protein	Q6P542	ATP-binding cassette sub-family F member 1 OS=Mus musculus OX=10090 GN=Abcf1 PE=1 SV=1	0.002	2.041	1	1	1	1	1	837	94.9	6.51	1.72	1
FALSE	High	Master Protein	Q00519	Xanthine dehydrogenase/oxidase OS=Mus musculus OX=10090 GN=Xdh PE=1 SV=5	0	2.477	1	2	3	2	1	1335	146.5	7.56	1.71	2
FALSE	High	Master Protein	Q99PV0	Pre-mRNA-processing-splicing factor 8 OS=Mus musculus OX=10090 GN=Prpf8 PE=1 SV=2	0	2.148	0	1	1	1	1	2335	273.4	8.84	1.71	1
FALSE	High	Master Protein	Q60865	Caprin-1 OS=Mus musculus OX=10090 GN=Caprin1 PE=1 SV=2	0	3.404	2	1	1	1	1	707	78.1	5.25	1.69	1
FALSE	High	Master Protein	G5E8J3	Bromodomain and WD repeat domain containing 2, isoform CRA_a OS=Mus musculus OX=10090 GN=Wdr11 PE=1 SV=1	0	2.535	1	1	1	1	1	1223	135.9	7.11	1.65	1
FALSE	High	Master Protein	P62852	40S ribosomal protein S25 OS=Mus musculus OX=10090 GN=Rps25 PE=1 SV=1	0.002	1.687	8	1	1	1	1	125	13.7	10.11	1.64	1
FALSE	Medium	Master Protein	Q9JKR6	Hypoxia up-regulated protein 1 OS=Mus musculus OX=10090 GN=Hyou1 PE=1 SV=1	0.025	1.131	1	1	1	1	1	999	111.1	5.19	1.63	1
FALSE	High	Master Protein	Q80ZX0	Sec24-related gene family, member B (S. cerevisiae) OS=Mus musculus OX=10090 GN=Sec24b PE=1 SV=1	0	2.276	1	1	1	1	1	1251	135.5	6.96	1.62	1
FALSE	Medium	Master Protein	P27661	Histone H2AX OS=Mus musculus OX=10090 GN=H2afx PE=1 SV=2	0.025	1.198	6	1	2	1	1	143	15.1	10.74	1.62	1
FALSE	Medium	Master Protein	Q91YE6	Importin-9 OS=Mus musculus OX=10090 GN=Ipo9 PE=1 SV=3	0.025	1.143	1	1	1	1	1	1041	116	4.81	1.62	1
FALSE	High	Master Protein	Q99P88	Nuclear pore complex protein Nup155 OS=Mus musculus OX=10090 GN=Nup155 PE=1 SV=1	0	5.43	4	4	4	4	1	1391	155	6.15	0	4
FALSE	High	Master Protein	P11276	Fibronectin OS=Mus musculus OX=10090 GN=Fn1 PE=1 SV=4	0	6.077	2	4	4	4	1	2477	272.4	5.59	0	4
FALSE	High	Master Protein	P56399	Ubiquitin carboxyl-terminal hydrolase 5 OS=Mus musculus OX=10090 GN=Usp5 PE=1 SV=1	0	2.622	2	2	2	2	1	858	95.8	5.01	0	2
FALSE	High	Master Protein	Q8K310	Matrin-3 OS=Mus musculus OX=10090 GN=Matr3 PE=1 SV=1	0	3.595	3	2	2	2	1	846	94.6	6.25	0	2
FALSE	High	Master Protein	Q9JHR7	Insulin-degrading enzyme OS=Mus musculus OX=10090 GN=Ide PE=1 SV=1	0	2.51	2	2	2	2	1	1019	117.7	6.54	0	2
FALSE	High	Master Protein	Q60875	Rho guanine nucleotide exchange factor 2 OS=Mus musculus OX=10090 GN=Arhgef2 PE=1 SV=4	0	2.786	2	2	2	2	1	985	111.9	7.25	0	2
FALSE	High	Master Protein	Q5SUR0	Phosphoribosylformylglycinamidine synthase OS=Mus musculus OX=10090 GN=Pfas PE=1 SV=1	0	2.213	2	2	2	2	1	1337	144.5	5.67	0	2
FALSE	High	Master Protein	P48759	Pentraxin-related protein PTX3 OS=Mus musculus OX=10090 GN=Ptx3 PE=1 SV=2	0	2.777	7	2	2	2	1	381	41.8	5.38	0	2
FALSE	High	Master Protein	F6T4M4	Serine/arginine repetitive matrix protein 1 (Fragment) OS=Mus musculus OX=10090 GN=Srrm1 PE=1 SV=1	0.007	1.447	6	1	65	1	1	140	16.2	5.38	0	1
FALSE	Medium	Master Protein	Q8BHB4	WD repeat-containing protein 3 OS=Mus musculus OX=10090 GN=Wdr3 PE=1 SV=1	0.025	1.066	1	1	1	1	1	942	105.7	6.64	0	1
FALSE	Medium	Master Protein	P39876	Metalloproteinase inhibitor 3 OS=Mus musculus OX=10090 GN=Timp3 PE=1 SV=1	0.011	1.351	4	1	1	1	1	211	24.2	8.76	0	1
FALSE	Medium	Master Protein	G3UW60	MCG14773 OS=Mus musculus OX=10090 GN=Susd5 PE=1 SV=1	0.024	1.099	3	1	1	1	1	619	66.8	4.93	0	1
FALSE	High	Master Protein	Q64737	Trifunctional purine biosynthetic protein adenosine-3 OS=Mus musculus OX=10090 GN=Gart PE=1 SV=3	0.007	1.452	1	1	1	1	1	1010	107.4	6.68	0	1
FALSE	High	Master Protein	A0A0R4J140	Clustered mitochondria protein homolog OS=Mus musculus OX=10090 GN=Cluh PE=1 SV=1	0.002	1.711	1	1	1	1	1	1353	151.7	6.02	0	1
FALSE	Medium	Master Protein	Q02053	Ubiquitin-like modifier-activating enzyme 1 OS=Mus musculus OX=10090 GN=Uba1 PE=1 SV=1	0.033	0.986	1	1	1	1	1	1058	117.7	5.66	0	1
FALSE	Medium	Master Protein	Q9JKF1	Ras GTPase-activating-like protein IQGAP1 OS=Mus musculus OX=10090 GN=Iqgap1 PE=1 SV=2	0.025	1.145	1	1	1	1	1	1657	188.6	6.48	0	1
FALSE	Medium	Master Protein	Q8BWZ3	N-alpha-acetyltransferase 25, NatB auxiliary subunit OS=Mus musculus OX=10090 GN=Naa25 PE=1 SV=1	0.035	0.979	2	1	1	1	1	972	111.6	6.52	0	1
FALSE	Medium	Master Protein	Q8BVY0	Ribosomal L1 domain-containing protein 1 OS=Mus musculus OX=10090 GN=Rsl1d1 PE=1 SV=1	0.025	1.127	4	1	1	1	1	452	50.4	9.98	0	1
FALSE	High	Master Protein	P52431	DNA polymerase delta catalytic subunit OS=Mus musculus OX=10090 GN=Pold1 PE=1 SV=2	0.002	1.729	1	1	1	1	1	1105	123.7	7.61	0	1
FALSE	High	Master Protein	Q04857	Collagen alpha-1(VI) chain OS=Mus musculus OX=10090 GN=Col6a1 PE=1 SV=1	0.007	1.47	1	1	1	1	1	1025	108.4	5.36	0	1
FALSE	High	Master Protein	P39688	Tyrosine-protein kinase Fyn OS=Mus musculus OX=10090 GN=Fyn PE=1 SV=4	0.002	1.757	3	1	1	1	1	537	60.6	6.67	0	1
FALSE	High	Master Protein	Q9CZU3	Exosome RNA helicase MTR4 OS=Mus musculus OX=10090 GN=Mtrex PE=1 SV=1	0.002	1.996	1	1	1	1	1	1040	117.6	6.4	0	1
FALSE	Medium	Master Protein	E9PWG6	Non-SMC condensin I complex, subunit G OS=Mus musculus OX=10090 GN=Ncapg PE=1 SV=1	0.025	1.183	1	1	1	1	1	1004	112.8	5.55	0	1
FALSE	Medium	Master Protein	O88207	Collagen alpha-1(V) chain OS=Mus musculus OX=10090 GN=Col5a1 PE=1 SV=2	0.034	0.958	1	1	1	1	1	1838	183.6	4.98	0	1
FALSE	High	Master Protein	E9PWZ3	Ribosomal protein L3-like OS=Mus musculus OX=10090 GN=Rpl3l PE=1 SV=1	0.007	1.513	2	1	2	1	1	407	46.5	10.45	0	1
FALSE	High	Master Protein	Q8VH51	RNA-binding protein 39 OS=Mus musculus OX=10090 GN=Rbm39 PE=1 SV=2	0	2.583	2	1	1	1	1	530	59.4	10.1	0	1
FALSE	High	Master Protein	Q9ESU7	Amino acid transporter OS=Mus musculus OX=10090 GN=Slc1a5 PE=1 SV=1	0.002	1.917	2	1	1	1	1	555	58.4	7.12	0	1
FALSE	Medium	Master Protein	F6ZDS4	Nucleoprotein TPR OS=Mus musculus OX=10090 GN=Tpr PE=1 SV=1	0.025	1.185	0	1	1	1	1	2431	273.8	5.03	0	1
FALSE	High	Master Protein	E9PUU4	Gem-associated protein 5 OS=Mus musculus OX=10090 GN=Gemin5 PE=1 SV=1	0	2.25	1	1	1	1	1	1503	166.6	6.74	0	1
FALSE	Medium	Master Protein	P43247	DNA mismatch repair protein Msh2 OS=Mus musculus OX=10090 GN=Msh2 PE=1 SV=1	0.026	1.039	1	1	1	1	1	935	104.1	5.96	0	1
FALSE	High	Master Protein	A0A0R4J0Z1	Protein disulfide-isomerase A4 OS=Mus musculus OX=10090 GN=Pdia4 PE=1 SV=1	0	3.037	2	1	1	1	1	641	72.3	5.22	0	1
FALSE	Medium	Master Protein	Q8BFR2	Follistatin-related protein 5 OS=Mus musculus OX=10090 GN=Fstl5 PE=2 SV=1	0.026	1.214	1	1	1	1	1	847	95.8	5.83	0	1
FALSE	Medium	Master Protein	P97351	40S ribosomal protein S3a OS=Mus musculus OX=10090 GN=Rps3a PE=1 SV=3	0.026	1.042	5	1	1	1	1	264	29.9	9.73	0	1
FALSE	Medium	Master Protein	E9Q5M4	Zinc finger RNA-binding protein 2 OS=Mus musculus OX=10090 GN=Zfr2 PE=1 SV=1	0.025	1.181	4	1	1	1	1	874	94.9	9.51	0	1
FALSE	Medium	Master Protein	P17710	Hexokinase-1 OS=Mus musculus OX=10090 GN=Hk1 PE=1 SV=3	0.025	1.067	1	1	1	1	1	974	108.2	6.8	0	1
FALSE	Medium	Master Protein	P35396	Peroxisome proliferator-activated receptor delta OS=Mus musculus OX=10090 GN=Ppard PE=1 SV=1	0.025	1.185	2	1	1	1	1	440	49.7	7.02	0	1
FALSE	High	Master Protein	Q9CSH3	Exosome complex exonuclease RRP44 OS=Mus musculus OX=10090 GN=Dis3 PE=1 SV=4	0.007	1.503	1	1	2	1	1	958	108.8	7.53	0	1
FALSE	High	Master Protein	Q9ERU9	E3 SUMO-protein ligase RanBP2 OS=Mus musculus OX=10090 GN=Ranbp2 PE=1 SV=2	0.007	1.517	0	1	1	1	1	3053	340.9	6.18	0	1
FALSE	Medium	Master Protein	Q6P1Y1	Retrotransposon Gag-like protein 3 OS=Mus musculus OX=10090 GN=Rtl3 PE=1 SV=1	0.011	1.285	3	1	1	1	1	553	61.3	4.5	0	1
FALSE	Medium	Master Protein	Q6P9S7	Polypeptide N-acetylgalactosaminyltransferase 10 OS=Mus musculus OX=10090 GN=Galnt10 PE=2 SV=1	0.025	1.062	1	1	1	1	1	603	69.1	8.43	0	1
FALSE	High	Master Protein	P13864	DNA (cytosine-5)-methyltransferase 1 OS=Mus musculus OX=10090 GN=Dnmt1 PE=1 SV=5	0	2.417	1	1	1	1	1	1620	183.1	7.74	0	1
FALSE	Medium	Master Protein	P09528	Ferritin heavy chain OS=Mus musculus OX=10090 GN=Fth1 PE=1 SV=2	0.026	1.204	4	1	1	1	1	182	21.1	5.88	0	1
FALSE	High	Master Protein	Q6ZWN5	40S ribosomal protein S9 OS=Mus musculus OX=10090 GN=Rps9 PE=1 SV=3	0.002	1.832	5	1	1	1	1	194	22.6	10.65	0	1
FALSE	Medium	Master Protein	P07309	Transthyretin OS=Mus musculus OX=10090 GN=Ttr PE=1 SV=1	0.024	1.113	4	1	2	1	1	147	15.8	6.16	0	1
FALSE	Medium	Master Protein	Q80U78	Pumilio homolog 1 OS=Mus musculus OX=10090 GN=Pum1 PE=1 SV=2	0.024	1.114	1	1	1	1	1	1189	126.5	6.86	0	1
FALSE	Medium	Master Protein	E9Q8Z8	Catenin delta-1 OS=Mus musculus OX=10090 GN=Ctnnd1 PE=1 SV=1	0.011	1.335	1	1	1	1	1	967	108.1	6.23	0	1
FALSE	High	Master Protein	Q00623	Apolipoprotein A-I OS=Mus musculus OX=10090 GN=Apoa1 PE=1 SV=2	0.007	1.443	4	1	1	1	1	264	30.6	5.73	0	1
FALSE	Medium	Master Protein	Q569Z5	Probable ATP-dependent RNA helicase DDX46 OS=Mus musculus OX=10090 GN=Ddx46 PE=1 SV=2	0.039	0.919	1	1	1	1	1	1032	117.4	9.26	0	1
FALSE	High	Master Protein	Q99NH0	Ankyrin repeat domain-containing protein 17 OS=Mus musculus OX=10090 GN=Ankrd17 PE=1 SV=2	0.002	1.76	0	1	1	1	1	2603	274	6.52	0	1
FALSE	Medium	Master Protein	Q6ZQ06	Centrosomal protein of 162 kDa OS=Mus musculus OX=10090 GN=Cep162 PE=1 SV=2	0.031	0.996	1	1	1	1	1	1403	160.8	5.53	0	1
FALSE	High	Master Protein	Q01279	Epidermal growth factor receptor OS=Mus musculus OX=10090 GN=Egfr PE=1 SV=1	0.002	1.722	2	1	1	1	1	1210	134.8	6.86	0	1
FALSE	Medium	Master Protein	Q91W10	Zinc transporter ZIP8 OS=Mus musculus OX=10090 GN=Slc39a8 PE=2 SV=1	0.025	1.046	2	1	1	1	1	462	50.1	5.86	0	1

## Sheet: QE+_0089_Prdx4_Ctrl_Mid
Checked	Protein FDR Confidence: Combined	Master	Accession	Description	Exp. q-value: Combined	Sum PEP Score	Coverage [%]	# Peptides	# PSMs	# Unique Peptides	# Protein Groups	# AAs	MW [kDa]	calc. pI	Score Sequest HT: Sequest HT	# Peptides (by Search Engine): Sequest HT
FALSE	High	Master Protein	P20029	Endoplasmic reticulum chaperone BiP OS=Mus musculus OX=10090 GN=Hspa5 PE=1 SV=3	0	392.448	64	53	423	50	1	655	72.4	5.16	1341.39	53
FALSE	High	Master Protein	P53395	Lipoamide acyltransferase component of branched-chain alpha-keto acid dehydrogenase complex, mitochondrial OS=Mus musculus OX=10090 GN=Dbt PE=1 SV=2	0	228.589	61	32	334	32	1	482	53.2	8.6	916.34	32
FALSE	High	Master Protein	O08807	Peroxiredoxin-4 OS=Mus musculus OX=10090 GN=Prdx4 PE=1 SV=1	0	149.496	74	17	208	15	1	274	31	7.15	618.74	17
FALSE	High	Master Protein	P63017	Heat shock cognate 71 kDa protein OS=Mus musculus OX=10090 GN=Hspa8 PE=1 SV=1	0	196.898	58	36	162	32	1	646	70.8	5.52	446.21	36
FALSE	High	Master Protein	P52480	Pyruvate kinase PKM OS=Mus musculus OX=10090 GN=Pkm PE=1 SV=4	0	191.582	73	36	153	2	1	531	57.8	7.47	414.36	36
FALSE	High	Master Protein	P52480-2	Isoform M1 of Pyruvate kinase PKM OS=Mus musculus OX=10090 GN=Pkm	0	168.205	67	35	140	1	1	531	57.9	7.14	361.2	35
FALSE	High	Master Protein	P05213	Tubulin alpha-1B chain OS=Mus musculus OX=10090 GN=Tuba1b PE=1 SV=2	0	115.076	49	19	99	4	1	451	50.1	5.06	326.46	19
FALSE	High	Master Protein	P99024	Tubulin beta-5 chain OS=Mus musculus OX=10090 GN=Tubb5 PE=1 SV=1	0	121.912	53	22	104	4	1	444	49.6	4.89	319.48	22
FALSE	High	Master Protein	P11499	Heat shock protein HSP 90-beta OS=Mus musculus OX=10090 GN=Hsp90ab1 PE=1 SV=3	0	149.773	50	37	112	19	1	724	83.2	5.03	318.5	37
FALSE	High	Master Protein	Q99MN9	Propionyl-CoA carboxylase beta chain, mitochondrial OS=Mus musculus OX=10090 GN=Pccb PE=1 SV=2	0	134.811	57	23	107	23	1	541	58.4	7.66	303.43	23
FALSE	High	Master Protein	Q91ZA3	Propionyl-CoA carboxylase alpha chain, mitochondrial OS=Mus musculus OX=10090 GN=Pcca PE=1 SV=2	0	131.653	50	31	100	31	1	724	79.9	7.25	281.42	31
FALSE	High	Master Protein	P68372	Tubulin beta-4B chain OS=Mus musculus OX=10090 GN=Tubb4b PE=1 SV=1	0	106.211	53	22	87	2	1	445	49.8	4.89	259.49	22
FALSE	High	Master Protein	A0A0A0MQA5	Tubulin alpha chain (Fragment) OS=Mus musculus OX=10090 GN=Tuba4a PE=1 SV=1	0	87.732	38	16	78	1	1	477	52.9	5.19	250.85	16
FALSE	High	Master Protein	P60710	Actin, cytoplasmic 1 OS=Mus musculus OX=10090 GN=Actb PE=1 SV=1	0	108.848	49	15	81	6	1	375	41.7	5.48	242.6	15
FALSE	High	Master Protein	Q7TMM9	Tubulin beta-2A chain OS=Mus musculus OX=10090 GN=Tubb2a PE=1 SV=1	0	100.061	50	21	80	2	1	445	49.9	4.89	237.26	21
FALSE	High	Master Protein	P07901	Heat shock protein HSP 90-alpha OS=Mus musculus OX=10090 GN=Hsp90aa1 PE=1 SV=4	0	112.321	39	29	75	13	1	733	84.7	5.01	200.29	29
FALSE	High	Master Protein	Q99MR8	Methylcrotonoyl-CoA carboxylase subunit alpha, mitochondrial OS=Mus musculus OX=10090 GN=Mccc1 PE=1 SV=2	0	114.917	48	29	70	29	1	717	79.3	7.83	196.17	29
FALSE	High	Master Protein	P35700	Peroxiredoxin-1 OS=Mus musculus OX=10090 GN=Prdx1 PE=1 SV=1	0	30.738	32	7	85	5	1	199	22.2	8.12	192.01	7
FALSE	High	Master Protein	P10126	Elongation factor 1-alpha 1 OS=Mus musculus OX=10090 GN=Eef1a1 PE=1 SV=3	0	64.649	43	15	61	15	1	462	50.1	9.01	180.65	15
FALSE	High	Master Protein	P58252	Elongation factor 2 OS=Mus musculus OX=10090 GN=Eef2 PE=1 SV=2	0	92.574	34	26	74	26	1	858	95.3	6.83	175.25	26
FALSE	High	Master Protein	P17182	Alpha-enolase OS=Mus musculus OX=10090 GN=Eno1 PE=1 SV=3	0	114.139	55	21	61	21	1	434	47.1	6.8	175.23	21
FALSE	High	Master Protein	E9QPD7	Pyruvate carboxylase OS=Mus musculus OX=10090 GN=Pcx PE=1 SV=1	0	110.638	36	32	64	32	1	1179	129.7	6.71	167.11	32
FALSE	High	Master Protein	P07724	Serum albumin OS=Mus musculus OX=10090 GN=Alb PE=1 SV=3	0	34.64	15	8	53	8	1	608	68.6	6.07	158.96	8
FALSE	High	Master Protein	P60843	Eukaryotic initiation factor 4A-I OS=Mus musculus OX=10090 GN=Eif4a1 PE=1 SV=1	0	69.62	44	18	52	17	1	406	46.1	5.48	146.35	18
FALSE	High	Master Protein	P63038	60 kDa heat shock protein, mitochondrial OS=Mus musculus OX=10090 GN=Hspd1 PE=1 SV=1	0	82.714	39	23	49	23	1	573	60.9	6.18	136.64	23
FALSE	High	Master Protein	Q61553	Fascin OS=Mus musculus OX=10090 GN=Fscn1 PE=1 SV=4	0	66.026	41	17	54	17	1	493	54.5	6.89	135.62	17
FALSE	High	Master Protein	Q922F4	Tubulin beta-6 chain OS=Mus musculus OX=10090 GN=Tubb6 PE=1 SV=1	0	52.076	29	12	49	2	1	447	50.1	4.89	133.87	12
FALSE	High	Master Protein	P68033	Actin, alpha cardiac muscle 1 OS=Mus musculus OX=10090 GN=Actc1 PE=1 SV=1	0	56.39	28	10	56	1	1	377	42	5.39	127.89	10
FALSE	High	Master Protein	Q9D8N0	Elongation factor 1-gamma OS=Mus musculus OX=10090 GN=Eef1g PE=1 SV=3	0	55.442	32	13	47	13	1	437	50	6.74	124.6	13
FALSE	High	Master Protein	P42932	T-complex protein 1 subunit theta OS=Mus musculus OX=10090 GN=Cct8 PE=1 SV=3	0	68.119	40	22	52	22	1	548	59.5	5.62	123.81	22
FALSE	High	Master Protein	Q61881	DNA replication licensing factor MCM7 OS=Mus musculus OX=10090 GN=Mcm7 PE=1 SV=1	0	64.271	32	19	44	19	1	719	81.2	6.37	117.8	19
FALSE	High	Master Protein	P19324	Serpin H1 OS=Mus musculus OX=10090 GN=Serpinh1 PE=1 SV=3	0	66.441	46	15	45	15	1	417	46.5	8.82	115.4	15
FALSE	High	Master Protein	P61979-2	Isoform 2 of Heterogeneous nuclear ribonucleoprotein K OS=Mus musculus OX=10090 GN=Hnrnpk	0	53.918	45	18	45	18	1	464	51	5.33	111.92	18
FALSE	High	Master Protein	P80317	T-complex protein 1 subunit zeta OS=Mus musculus OX=10090 GN=Cct6a PE=1 SV=3	0	52.883	39	19	43	19	1	531	58	7.08	106.62	19
FALSE	High	Master Protein	Q9Z2X1	Heterogeneous nuclear ribonucleoprotein F OS=Mus musculus OX=10090 GN=Hnrnpf PE=1 SV=3	0	47.387	29	8	32	6	1	415	45.7	5.49	103.76	8
FALSE	High	Master Protein	P02535	Keratin, type I cytoskeletal 10 OS=Mus musculus OX=10090 GN=Krt10 PE=1 SV=3	0	27.723	12	9	36	8	1	570	57.7	5.11	102.38	9
FALSE	High	Master Protein	P04104	Keratin, type II cytoskeletal 1 OS=Mus musculus OX=10090 GN=Krt1 PE=1 SV=4	0	28.782	6	7	33	2	1	637	65.6	8.15	92.54	7
FALSE	High	Master Protein	Q922U2	Keratin, type II cytoskeletal 5 OS=Mus musculus OX=10090 GN=Krt5 PE=1 SV=1	0	48.633	21	20	47	9	1	580	61.7	7.75	90.39	20
FALSE	High	Master Protein	P11983	T-complex protein 1 subunit alpha OS=Mus musculus OX=10090 GN=Tcp1 PE=1 SV=3	0	50.447	28	14	36	14	1	556	60.4	6.16	89.74	14
FALSE	High	Master Protein	P80318	T-complex protein 1 subunit gamma OS=Mus musculus OX=10090 GN=Cct3 PE=1 SV=1	0	69.62	39	18	36	18	1	545	60.6	6.7	89.38	18
FALSE	High	Master Protein	Q5SWU9-2	Isoform 2 of Acetyl-CoA carboxylase 1 OS=Mus musculus OX=10090 GN=Acaca	0	62.883	11	21	38	21	1	2383	269.8	6.51	88.68	21
FALSE	High	Master Protein	P08113	Endoplasmin OS=Mus musculus OX=10090 GN=Hsp90b1 PE=1 SV=2	0	54.169	19	16	33	14	1	802	92.4	4.82	88.46	16
FALSE	High	Master Protein	Q3TTY5	Keratin, type II cytoskeletal 2 epidermal OS=Mus musculus OX=10090 GN=Krt2 PE=1 SV=1	0	33.67	9	12	41	5	1	707	70.9	8.06	87.21	12
FALSE	High	Master Protein	P09411	Phosphoglycerate kinase 1 OS=Mus musculus OX=10090 GN=Pgk1 PE=1 SV=4	0	53.936	39	14	31	14	1	417	44.5	7.9	86.28	14
FALSE	High	Master Protein	Q91W90	Thioredoxin domain-containing protein 5 OS=Mus musculus OX=10090 GN=Txndc5 PE=1 SV=2	0	56.085	35	10	33	10	1	417	46.4	5.78	82.44	10
FALSE	High	Master Protein	P80315	T-complex protein 1 subunit delta OS=Mus musculus OX=10090 GN=Cct4 PE=1 SV=3	0	60.618	40	17	40	17	1	539	58	8.02	82.01	17
FALSE	High	Master Protein	A6ZI44	Fructose-bisphosphate aldolase OS=Mus musculus OX=10090 GN=Aldoa PE=1 SV=1	0	45.585	39	13	31	13	1	418	45.1	7.91	80.26	13
FALSE	High	Master Protein	Q8BTS0	DEAD (Asp-Glu-Ala-Asp) box polypeptide 5 OS=Mus musculus OX=10090 GN=Ddx5 PE=1 SV=1	0	44.421	26	17	33	13	1	615	69.2	8.92	76.53	17
FALSE	High	Master Protein	Q3ULD5	Methylcrotonoyl-CoA carboxylase beta chain, mitochondrial OS=Mus musculus OX=10090 GN=Mccc2 PE=1 SV=1	0	45.703	27	12	24	12	1	563	61.3	8	72.59	12
FALSE	High	Master Protein	P49718	DNA replication licensing factor MCM5 OS=Mus musculus OX=10090 GN=Mcm5 PE=1 SV=2	0	48.774	25	15	29	15	1	734	82.4	8.29	72.17	15
FALSE	High	Master Protein	P27773	Protein disulfide-isomerase A3 OS=Mus musculus OX=10090 GN=Pdia3 PE=1 SV=2	0	48.838	39	16	29	16	1	505	56.6	6.21	70.89	16
FALSE	High	Master Protein	P38647	Stress-70 protein, mitochondrial OS=Mus musculus OX=10090 GN=Hspa9 PE=1 SV=3	0	59.836	34	19	31	18	1	679	73.4	6.07	69.4	19
FALSE	High	Master Protein	P80314	T-complex protein 1 subunit beta OS=Mus musculus OX=10090 GN=Cct2 PE=1 SV=4	0	54.598	38	17	29	17	1	535	57.4	6.4	66.81	17
FALSE	High	Master Protein	P56480	ATP synthase subunit beta, mitochondrial OS=Mus musculus OX=10090 GN=Atp5f1b PE=1 SV=2	0	58.653	35	13	25	13	1	529	56.3	5.34	66.5	13
FALSE	High	Master Protein	Q61753	D-3-phosphoglycerate dehydrogenase OS=Mus musculus OX=10090 GN=Phgdh PE=1 SV=3	0	32.091	21	10	26	10	1	533	56.5	6.54	63.04	10
FALSE	High	Master Protein	Q8C2Q7	Heterogeneous nuclear ribonucleoprotein H OS=Mus musculus OX=10090 GN=Hnrnph1 PE=1 SV=1	0	35.244	23	7	19	5	1	472	51.2	6.8	62.17	7
FALSE	High	Master Protein	P80316	T-complex protein 1 subunit epsilon OS=Mus musculus OX=10090 GN=Cct5 PE=1 SV=1	0	44.914	34	16	27	16	1	541	59.6	6.02	61.14	16
FALSE	High	Master Protein	Q03265	ATP synthase subunit alpha, mitochondrial OS=Mus musculus OX=10090 GN=Atp5f1a PE=1 SV=1	0	41.999	25	13	24	13	1	553	59.7	9.19	57.58	13
FALSE	High	Master Protein	P80313	T-complex protein 1 subunit eta OS=Mus musculus OX=10090 GN=Cct7 PE=1 SV=1	0	30.371	21	10	22	10	1	544	59.6	7.84	57.04	10
FALSE	High	Master Protein	P24270	Catalase OS=Mus musculus OX=10090 GN=Cat PE=1 SV=4	0	33.086	19	9	19	9	1	527	59.8	7.88	55.82	9
FALSE	High	Master Protein	Q9CZN7	Serine hydroxymethyltransferase, mitochondrial OS=Mus musculus OX=10090 GN=Shmt2 PE=1 SV=1	0	28.956	22	11	25	11	1	504	55.7	8.47	55.1	11
FALSE	High	Master Protein	Q9Z1R9	MCG124046 OS=Mus musculus OX=10090 GN=Prss1 PE=1 SV=1	0	7.858	8	1	50	1	1	246	26.1	4.94	49.61	1
FALSE	High	Master Protein	P50580	Proliferation-associated protein 2G4 OS=Mus musculus OX=10090 GN=Pa2g4 PE=1 SV=3	0	25.221	27	11	21	11	1	394	43.7	6.86	47.92	11
FALSE	High	Master Protein	P26040	Ezrin OS=Mus musculus OX=10090 GN=Ezr PE=1 SV=3	0	38.782	26	16	26	7	1	586	69.4	6.1	47.75	16
FALSE	High	Master Protein	B1AQ77	Keratin 15, isoform CRA_a OS=Mus musculus OX=10090 GN=Krt15 PE=1 SV=1	0	13.751	6	4	19	1	1	456	49.5	4.86	47.48	4
FALSE	High	Master Protein	Q6NXH9	Keratin, type II cytoskeletal 73 OS=Mus musculus OX=10090 GN=Krt73 PE=1 SV=1	0	17.51	9	7	19	2	1	539	58.9	8.09	47.33	7
FALSE	High	Master Protein	Q9D8E6	60S ribosomal protein L4 OS=Mus musculus OX=10090 GN=Rpl4 PE=1 SV=3	0	29.727	18	7	17	7	1	419	47.1	11	46.87	7
FALSE	High	Master Protein	E9QNP0	KxDL motif-containing protein 1 OS=Mus musculus OX=10090 GN=Kxd1 PE=1 SV=1	0	16.129	20	4	21	4	1	232	26.8	9.83	43.72	4
FALSE	High	Master Protein	Q8VED5	Keratin, type II cytoskeletal 79 OS=Mus musculus OX=10090 GN=Krt79 PE=1 SV=2	0	20.862	8	8	21	1	1	531	57.5	7.69	43.46	8
FALSE	High	Master Protein	Q9Z0N1	Eukaryotic translation initiation factor 2 subunit 3, X-linked OS=Mus musculus OX=10090 GN=Eif2s3x PE=1 SV=2	0	28.055	23	8	16	8	1	472	51	8.4	43.41	8
FALSE	High	Master Protein	P60335	Poly(rC)-binding protein 1 OS=Mus musculus OX=10090 GN=Pcbp1 PE=1 SV=1	0	35.354	42	9	16	6	1	356	37.5	7.09	43.27	9
FALSE	High	Master Protein	A0A2R8VHP3	Predicted pseudogene 5478 OS=Mus musculus OX=10090 GN=Gm5478 PE=1 SV=1	0	20.148	9	7	23	3	1	535	57.9	6.2	42.9	7
FALSE	High	Master Protein	Q3UV17	Keratin, type II cytoskeletal 2 oral OS=Mus musculus OX=10090 GN=Krt76 PE=1 SV=1	0	13.272	7	7	19	1	1	594	62.8	8.43	42.28	7
FALSE	High	Master Protein	Q8BH59	Calcium-binding mitochondrial carrier protein Aralar1 OS=Mus musculus OX=10090 GN=Slc25a12 PE=1 SV=1	0	33.805	22	12	17	9	1	677	74.5	8.25	41.09	12
FALSE	High	Master Protein	P50247	Adenosylhomocysteinase OS=Mus musculus OX=10090 GN=Ahcy PE=1 SV=3	0	30.617	20	9	17	9	1	432	47.7	6.54	40.52	9
FALSE	High	Master Protein	P29341	Polyadenylate-binding protein 1 OS=Mus musculus OX=10090 GN=Pabpc1 PE=1 SV=2	0	28.914	24	13	20	13	1	636	70.6	9.5	39.8	13
FALSE	High	Master Protein	E9Q0F0	Keratin 78 OS=Mus musculus OX=10090 GN=Krt78 PE=1 SV=1	0	10.819	2	3	12	2	1	1068	112.2	7.97	39.3	3
FALSE	High	Master Protein	P48678	Prelamin-A/C OS=Mus musculus OX=10090 GN=Lmna PE=1 SV=2	0	31.889	19	12	16	12	1	665	74.2	6.98	38.63	12
FALSE	High	Master Protein	Q62167	ATP-dependent RNA helicase DDX3X OS=Mus musculus OX=10090 GN=Ddx3x PE=1 SV=3	0	33.404	21	13	21	12	1	662	73.1	7.18	38.39	13
FALSE	High	Master Protein	P12382	ATP-dependent 6-phosphofructokinase, liver type OS=Mus musculus OX=10090 GN=Pfkl PE=1 SV=4	0	32.051	15	7	12	7	1	780	85.3	7.17	37.54	7
FALSE	High	Master Protein	P09103	Protein disulfide-isomerase OS=Mus musculus OX=10090 GN=P4hb PE=1 SV=2	0	32.364	23	9	17	9	1	509	57	4.88	37.15	9
FALSE	High	Master Protein	Q922R8	Protein disulfide-isomerase A6 OS=Mus musculus OX=10090 GN=Pdia6 PE=1 SV=3	0	28.109	29	8	13	8	1	440	48.1	5.14	35.38	8
FALSE	High	Master Protein	O70475	UDP-glucose 6-dehydrogenase OS=Mus musculus OX=10090 GN=Ugdh PE=1 SV=1	0	19.226	17	7	15	7	1	493	54.8	7.56	35.17	7
FALSE	High	Master Protein	G5E924	Heterogeneous nuclear ribonucleoprotein L (Fragment) OS=Mus musculus OX=10090 GN=Hnrnpl PE=1 SV=1	0	22.364	14	7	14	7	1	615	66.9	8.18	34.5	7
FALSE	High	Master Protein	Q9Z2K1	Keratin, type I cytoskeletal 16 OS=Mus musculus OX=10090 GN=Krt16 PE=1 SV=3	0	9.641	6	3	14	2	1	469	51.6	5.2	32.99	3
FALSE	High	Master Protein	Q61171	Peroxiredoxin-2 OS=Mus musculus OX=10090 GN=Prdx2 PE=1 SV=3	0	24.869	39	8	14	8	1	198	21.8	5.41	32.43	8
FALSE	High	Master Protein	P26041	Moesin OS=Mus musculus OX=10090 GN=Msn PE=1 SV=3	0	27.159	23	14	21	5	1	577	67.7	6.6	31.67	14
FALSE	High	Master Protein	Q3U741	DEAD (Asp-Glu-Ala-Asp) box polypeptide 17, isoform CRA_a OS=Mus musculus OX=10090 GN=Ddx17 PE=1 SV=1	0	26.013	15	9	13	5	1	652	72.5	8.68	31.14	9
FALSE	High	Master Protein	Q8VDM4	26S proteasome non-ATPase regulatory subunit 2 OS=Mus musculus OX=10090 GN=Psmd2 PE=1 SV=1	0	23.546	8	6	10	6	1	908	100.1	5.17	30.74	6
FALSE	High	Master Protein	O88342	WD repeat-containing protein 1 OS=Mus musculus OX=10090 GN=Wdr1 PE=1 SV=3	0	28.851	17	8	12	8	1	606	66.4	6.6	30.67	8
FALSE	High	Master Protein	P27659	60S ribosomal protein L3 OS=Mus musculus OX=10090 GN=Rpl3 PE=1 SV=3	0	18.092	20	7	14	7	1	403	46.1	10.21	30.51	7
FALSE	High	Master Protein	P26443	Glutamate dehydrogenase 1, mitochondrial OS=Mus musculus OX=10090 GN=Glud1 PE=1 SV=1	0	22.436	14	8	12	8	1	558	61.3	8	30.11	8
FALSE	High	Master Protein	P70698	CTP synthase 1 OS=Mus musculus OX=10090 GN=Ctps1 PE=1 SV=2	0	27.03	18	10	14	10	1	591	66.6	6.58	30.01	10
FALSE	High	Master Protein	Q9D0R2	Threonine--tRNA ligase, cytoplasmic OS=Mus musculus OX=10090 GN=Tars PE=1 SV=2	0	25.135	17	12	16	12	1	722	83.3	7.36	29.64	12
FALSE	High	Master Protein	Q01853	Transitional endoplasmic reticulum ATPase OS=Mus musculus OX=10090 GN=Vcp PE=1 SV=4	0	27.633	17	13	21	13	1	806	89.3	5.26	29.32	13
FALSE	High	Master Protein	A0A0R4J0G0	Phosphoenolpyruvate carboxykinase [GTP], mitochondrial OS=Mus musculus OX=10090 GN=Pck2 PE=1 SV=1	0	26.624	17	8	11	8	1	667	73.4	7.74	28.47	8
FALSE	High	Master Protein	P28656	Nucleosome assembly protein 1-like 1 OS=Mus musculus OX=10090 GN=Nap1l1 PE=1 SV=2	0	16.358	12	3	8	3	1	391	45.3	4.46	27.72	3
FALSE	High	Master Protein	O55222	Integrin-linked protein kinase OS=Mus musculus OX=10090 GN=Ilk PE=1 SV=2	0	20.736	17	7	14	7	1	452	51.3	8.07	27.51	7
FALSE	High	Master Protein	P62192	26S proteasome regulatory subunit 4 OS=Mus musculus OX=10090 GN=Psmc1 PE=1 SV=1	0	22.656	25	9	13	8	1	440	49.2	6.21	26.83	9
FALSE	High	Master Protein	Q3U3J1	2-oxoisovalerate dehydrogenase subunit alpha OS=Mus musculus OX=10090 GN=Bckdha PE=1 SV=1	0	27.557	24	8	11	8	1	446	50.7	8.06	26.77	8
FALSE	High	Master Protein	Q6IME9	Keratin, type II cytoskeletal 72 OS=Mus musculus OX=10090 GN=Krt72 PE=3 SV=1	0	9.558	6	4	13	1	1	520	56.7	7.4	26.17	4
FALSE	High	Master Protein	P47856	Glutamine--fructose-6-phosphate aminotransferase [isomerizing] 1 OS=Mus musculus OX=10090 GN=Gfpt1 PE=1 SV=3	0	23.03	15	9	12	7	1	697	78.5	6.84	26.12	9
FALSE	High	Master Protein	P06745	Glucose-6-phosphate isomerase OS=Mus musculus OX=10090 GN=Gpi PE=1 SV=4	0	26.37	19	9	14	9	1	558	62.7	8.13	25.84	9
FALSE	High	Master Protein	Q8VEK3	Heterogeneous nuclear ribonucleoprotein U OS=Mus musculus OX=10090 GN=Hnrnpu PE=1 SV=1	0	20.978	9	8	12	8	1	800	87.9	6.24	25.76	8
FALSE	High	Master Protein	P14206	40S ribosomal protein SA OS=Mus musculus OX=10090 GN=Rpsa PE=1 SV=4	0	22.434	21	5	8	5	1	295	32.8	4.87	24.86	5
FALSE	High	Master Protein	Q61990	Poly(rC)-binding protein 2 OS=Mus musculus OX=10090 GN=Pcbp2 PE=1 SV=1	0	24.081	26	6	9	3	1	362	38.2	6.79	24.29	6
FALSE	High	Master Protein	Q792Z1	MCG140784 OS=Mus musculus OX=10090 GN=Try10 PE=1 SV=1	0	7.993	8	2	11	2	1	246	26.2	5.83	24.18	2
FALSE	High	Master Protein	P54071	Isocitrate dehydrogenase [NADP], mitochondrial OS=Mus musculus OX=10090 GN=Idh2 PE=1 SV=3	0	17.055	16	7	12	7	1	452	50.9	8.69	23.8	7
FALSE	High	Master Protein	Q8BVQ9	26S proteasome regulatory subunit 7 OS=Mus musculus OX=10090 GN=Psmc2 PE=1 SV=1	0	16.156	14	6	11	6	1	475	52.8	6.28	23.59	6
FALSE	High	Master Protein	F8WIV2	Serine (or cysteine) peptidase inhibitor, clade B, member 6a OS=Mus musculus OX=10090 GN=Serpinb6a PE=1 SV=1	0	19.134	19	7	12	6	1	399	44.7	6.38	23.47	7
FALSE	High	Master Protein	Q9CQN1	Heat shock protein 75 kDa, mitochondrial OS=Mus musculus OX=10090 GN=Trap1 PE=1 SV=1	0	13.637	5	3	7	2	1	706	80.2	6.68	22.46	3
FALSE	High	Master Protein	P47738	Aldehyde dehydrogenase, mitochondrial OS=Mus musculus OX=10090 GN=Aldh2 PE=1 SV=1	0	17.787	18	8	11	7	1	519	56.5	7.62	22.45	8
FALSE	High	Master Protein	O08749	Dihydrolipoyl dehydrogenase, mitochondrial OS=Mus musculus OX=10090 GN=Dld PE=1 SV=2	0	15.082	12	5	9	5	1	509	54.2	7.9	21.89	5
FALSE	High	Master Protein	Q60864	Stress-induced-phosphoprotein 1 OS=Mus musculus OX=10090 GN=Stip1 PE=1 SV=1	0	15.492	13	6	10	6	1	543	62.5	6.8	21.57	6
FALSE	High	Master Protein	P62196	26S proteasome regulatory subunit 8 OS=Mus musculus OX=10090 GN=Psmc5 PE=1 SV=1	0	20.092	18	6	10	5	1	406	45.6	7.55	21.36	6
FALSE	High	Master Protein	Q9D0I9	Arginine--tRNA ligase, cytoplasmic OS=Mus musculus OX=10090 GN=Rars PE=1 SV=2	0	16.078	10	6	9	6	1	660	75.6	7.55	21.21	6
FALSE	High	Master Protein	Q9QWL7	Keratin, type I cytoskeletal 17 OS=Mus musculus OX=10090 GN=Krt17 PE=1 SV=3	0	11.512	10	5	9	3	1	433	48.1	5.06	20.6	5
FALSE	High	Master Protein	Q9D1Q6	Endoplasmic reticulum resident protein 44 OS=Mus musculus OX=10090 GN=Erp44 PE=1 SV=1	0	18.132	16	6	12	5	1	406	46.8	5.27	19.77	6
FALSE	High	Master Protein	P32261	Antithrombin-III OS=Mus musculus OX=10090 GN=Serpinc1 PE=1 SV=1	0	10.785	12	6	8	6	1	465	52	6.46	18.48	6
FALSE	High	Master Protein	Q8VDW0	ATP-dependent RNA helicase DDX39A OS=Mus musculus OX=10090 GN=Ddx39a PE=1 SV=1	0	15.9	16	6	7	6	1	427	49	5.68	18.1	6
FALSE	High	Master Protein	Q8R2P8	Lysine--tRNA ligase OS=Mus musculus OX=10090 GN=Kars PE=1 SV=1	0	12.208	8	5	9	5	1	624	71.2	6.43	17.91	5
FALSE	High	Master Protein	P0DOV2	Interferon-activable protein 204 OS=Mus musculus OX=10090 GN=Ifi204 PE=1 SV=1	0	18.674	14	8	10	8	1	619	69.4	8.69	17.44	8
FALSE	High	Master Protein	Q921F2	TAR DNA-binding protein 43 OS=Mus musculus OX=10090 GN=Tardbp PE=1 SV=1	0	13.026	11	4	7	4	1	414	44.5	6.7	16.94	4
FALSE	High	Master Protein	P62960	Nuclease-sensitive element-binding protein 1 OS=Mus musculus OX=10090 GN=Ybx1 PE=1 SV=3	0	17.328	23	4	5	4	1	322	35.7	9.88	16.81	4
FALSE	High	Master Protein	Q9EQU5	Protein SET OS=Mus musculus OX=10090 GN=Set PE=1 SV=1	0	9.496	13	3	7	3	1	289	33.4	4.32	16.6	3
FALSE	High	Master Protein	P14211	Calreticulin OS=Mus musculus OX=10090 GN=Calr PE=1 SV=1	0	8.989	11	5	10	5	1	416	48	4.49	16.42	5
FALSE	High	Master Protein	Q91YQ5	Dolichyl-diphosphooligosaccharide--protein glycosyltransferase subunit 1 OS=Mus musculus OX=10090 GN=Rpn1 PE=1 SV=1	0	15.266	9	5	7	5	1	608	68.5	6.46	16.13	5
FALSE	High	Master Protein	Q9QUH0	Glutaredoxin-1 OS=Mus musculus OX=10090 GN=Glrx PE=1 SV=3	0	10.915	24	1	8	1	1	107	11.9	8.37	16.07	1
FALSE	High	Master Protein	Q60668	Heterogeneous nuclear ribonucleoprotein D0 OS=Mus musculus OX=10090 GN=Hnrnpd PE=1 SV=2	0	10.984	12	4	8	3	1	355	38.3	7.81	16.04	4
FALSE	High	Master Protein	Q61024	Asparagine synthetase [glutamine-hydrolyzing] OS=Mus musculus OX=10090 GN=Asns PE=1 SV=3	0	21.953	17	9	13	9	1	561	64.2	6.58	16	9
FALSE	High	Master Protein	P09405	Nucleolin OS=Mus musculus OX=10090 GN=Ncl PE=1 SV=2	0	18.273	14	9	9	9	1	707	76.7	4.75	15.97	9
FALSE	High	Master Protein	P54775	26S proteasome regulatory subunit 6B OS=Mus musculus OX=10090 GN=Psmc4 PE=1 SV=2	0	12.472	16	6	8	6	1	418	47.4	5.21	15.9	6
FALSE	High	Master Protein	Q921W7	Testin OS=Mus musculus OX=10090 GN=Tes PE=1 SV=2	0	17.211	19	8	9	8	1	419	47.7	7.93	15.89	8
FALSE	High	Master Protein	A0A1B0GSG5	Ribonuclease inhibitor OS=Mus musculus OX=10090 GN=Rnh1 PE=1 SV=1	0	12.694	10	4	5	4	1	492	53.9	5.01	15.7	4
FALSE	High	Master Protein	P70168	Importin subunit beta-1 OS=Mus musculus OX=10090 GN=Kpnb1 PE=1 SV=2	0	17.494	8	6	8	6	1	876	97.1	4.78	14.64	6
FALSE	High	Master Protein	Q8BFR5	Elongation factor Tu, mitochondrial OS=Mus musculus OX=10090 GN=Tufm PE=1 SV=1	0	13.313	16	5	7	5	1	452	49.5	7.56	14.49	5
FALSE	High	Master Protein	Q9CZ13	Cytochrome b-c1 complex subunit 1, mitochondrial OS=Mus musculus OX=10090 GN=Uqcrc1 PE=1 SV=2	0	12.494	10	4	7	4	1	480	52.8	6.21	14.33	4
FALSE	High	Master Protein	Q8BP47	Asparagine--tRNA ligase, cytoplasmic OS=Mus musculus OX=10090 GN=Nars PE=1 SV=2	0	13.816	6	2	4	2	1	559	64.2	5.86	14.32	2
FALSE	High	Master Protein	Q6IFX2	Keratin, type I cytoskeletal 42 OS=Mus musculus OX=10090 GN=Krt42 PE=1 SV=1	0	8.043	9	3	5	2	1	452	50.1	5.16	14.3	3
FALSE	High	Master Protein	P47911	60S ribosomal protein L6 OS=Mus musculus OX=10090 GN=Rpl6 PE=1 SV=3	0	9.141	20	6	8	6	1	296	33.5	10.7	14.26	6
FALSE	High	Master Protein	Q07797	Galectin-3-binding protein OS=Mus musculus OX=10090 GN=Lgals3bp PE=1 SV=1	0	17.084	11	5	6	5	1	577	64.5	5.14	14.25	5
FALSE	High	Master Protein	Q64437	Alcohol dehydrogenase class 4 mu/sigma chain OS=Mus musculus OX=10090 GN=Adh7 PE=2 SV=2	0	9.31	16	4	6	3	1	374	39.9	7.85	13.91	4
FALSE	High	Master Protein	Q9DCH4	Eukaryotic translation initiation factor 3 subunit F OS=Mus musculus OX=10090 GN=Eif3f PE=1 SV=2	0	9.146	11	3	5	3	1	361	38	5.58	13.91	3
FALSE	High	Master Protein	A0A0N4SVP8	Predicted pseudogene 5580 OS=Mus musculus OX=10090 GN=Gm5580 PE=3 SV=1	0	8.956	7	2	4	1	1	411	46.9	7.75	13.77	2
FALSE	High	Master Protein	Q8BMK4	Cytoskeleton-associated protein 4 OS=Mus musculus OX=10090 GN=Ckap4 PE=1 SV=2	0	17.833	12	6	7	6	1	575	63.7	5.64	13.75	6
FALSE	High	Master Protein	P13020	Gelsolin OS=Mus musculus OX=10090 GN=Gsn PE=1 SV=3	0	9.736	6	4	5	4	1	780	85.9	6.18	13.55	4
FALSE	High	Master Protein	Q99L45	Eukaryotic translation initiation factor 2 subunit 2 OS=Mus musculus OX=10090 GN=Eif2s2 PE=1 SV=1	0	16.515	18	5	6	5	1	331	38.1	5.8	13.45	5
FALSE	High	Master Protein	P46061	Ran GTPase-activating protein 1 OS=Mus musculus OX=10090 GN=Rangap1 PE=1 SV=2	0	12.291	9	5	7	5	1	589	63.5	4.68	13.25	5
FALSE	High	Master Protein	Q9CZU6	Citrate synthase, mitochondrial OS=Mus musculus OX=10090 GN=Cs PE=1 SV=1	0	11.149	10	4	7	4	1	464	51.7	8.57	13.17	4
FALSE	High	Master Protein	Q9JMH6	Thioredoxin reductase 1, cytoplasmic OS=Mus musculus OX=10090 GN=Txnrd1 PE=1 SV=3	0	17.446	10	5	6	5	1	613	67	7.44	12.87	5
FALSE	High	Master Protein	Q8BT60	Copine-3 OS=Mus musculus OX=10090 GN=Cpne3 PE=1 SV=2	0	9.642	8	4	7	4	1	533	59.5	5.78	12.75	4
FALSE	High	Master Protein	Q20BD0	Heterogeneous nuclear ribonucleoprotein A/B OS=Mus musculus OX=10090 GN=Hnrnpab PE=1 SV=1	0	13.227	18	5	8	4	1	332	36.2	6.95	12.61	5
FALSE	High	Master Protein	P61164	Alpha-centractin OS=Mus musculus OX=10090 GN=Actr1a PE=1 SV=1	0	11.959	15	4	5	4	1	376	42.6	6.64	12.54	4
FALSE	High	Master Protein	B7ZCF1	26S proteasome regulatory subunit 6A OS=Mus musculus OX=10090 GN=Psmc3 PE=1 SV=1	0	9.566	13	4	5	4	1	451	50.4	5.48	12	4
FALSE	High	Master Protein	O08797	SPI6 OS=Mus musculus OX=10090 GN=Serpinb9 PE=1 SV=1	0	12.688	12	4	5	4	1	374	42.2	5.4	11.94	4
FALSE	High	Master Protein	Q9QZE5	Coatomer subunit gamma-1 OS=Mus musculus OX=10090 GN=Copg1 PE=1 SV=1	0	9.79	7	5	7	5	1	874	97.5	5.35	11.89	5
FALSE	High	Master Protein	Q99LE6	ATP-binding cassette sub-family F member 2 OS=Mus musculus OX=10090 GN=Abcf2 PE=1 SV=1	0	13.745	9	5	5	5	1	628	71.7	7.05	11.8	5
FALSE	High	Master Protein	Q9DCD0	6-phosphogluconate dehydrogenase, decarboxylating OS=Mus musculus OX=10090 GN=Pgd PE=1 SV=3	0	9.075	10	4	7	4	1	483	53.2	7.23	11.44	4
FALSE	High	Master Protein	Q9CY58	Plasminogen activator inhibitor 1 RNA-binding protein OS=Mus musculus OX=10090 GN=Serbp1 PE=1 SV=2	0	10.403	12	4	4	4	1	407	44.7	8.54	11.33	4
FALSE	High	Master Protein	P54822	Adenylosuccinate lyase OS=Mus musculus OX=10090 GN=Adsl PE=1 SV=2	0	9.237	6	3	5	3	1	484	54.8	7.27	10.96	3
FALSE	High	Master Protein	Q9QXX4	Calcium-binding mitochondrial carrier protein Aralar2 OS=Mus musculus OX=10090 GN=Slc25a13 PE=1 SV=1	0	9.401	8	5	7	2	1	676	74.4	8.6	10.93	5
FALSE	High	Master Protein	P56959	RNA-binding protein FUS OS=Mus musculus OX=10090 GN=Fus PE=1 SV=1	0	12.353	12	4	5	4	1	518	52.6	9.36	10.88	4
FALSE	High	Master Protein	Q9QUK9	MCG15083 OS=Mus musculus OX=10090 GN=Try5 PE=1 SV=1	0	4.608	8	1	17	1	1	246	26.3	5.3	10.54	1
FALSE	High	Master Protein	P60229	Eukaryotic translation initiation factor 3 subunit E OS=Mus musculus OX=10090 GN=Eif3e PE=1 SV=1	0	10.747	13	5	5	5	1	445	52.2	6.04	10.5	5
FALSE	High	Master Protein	P63005	Platelet-activating factor acetylhydrolase IB subunit alpha OS=Mus musculus OX=10090 GN=Pafah1b1 PE=1 SV=2	0	12.266	10	3	5	2	1	410	46.6	7.37	10.43	3
FALSE	High	Master Protein	Q9CZD3	Glycine--tRNA ligase OS=Mus musculus OX=10090 GN=Gars PE=1 SV=1	0	9.113	6	4	6	4	1	729	81.8	6.65	10.38	4
FALSE	High	Master Protein	Q1HFZ0	tRNA (cytosine(34)-C(5))-methyltransferase OS=Mus musculus OX=10090 GN=Nsun2 PE=1 SV=2	0	11.32	7	5	6	5	1	757	85.4	6.58	10.33	5
FALSE	High	Master Protein	P35564	Calnexin OS=Mus musculus OX=10090 GN=Canx PE=1 SV=1	0	13.955	11	5	6	5	1	591	67.2	4.64	10.11	5
FALSE	High	Master Protein	Q3THS6	S-adenosylmethionine synthase isoform type-2 OS=Mus musculus OX=10090 GN=Mat2a PE=1 SV=2	0	7.171	7	2	4	2	1	395	43.7	6.48	10.08	2
FALSE	High	Master Protein	Q8BJY1	26S proteasome non-ATPase regulatory subunit 5 OS=Mus musculus OX=10090 GN=Psmd5 PE=1 SV=4	0	10.061	8	4	5	4	1	504	55.9	5.21	9.93	4
FALSE	High	Master Protein	P29699	Alpha-2-HS-glycoprotein OS=Mus musculus OX=10090 GN=Ahsg PE=1 SV=1	0.004	1.356	2	1	4	1	1	345	37.3	6.51	9.69	1
FALSE	High	Master Protein	Q8VIJ6	Splicing factor, proline- and glutamine-rich OS=Mus musculus OX=10090 GN=Sfpq PE=1 SV=1	0	7.068	7	4	6	4	1	699	75.4	9.44	9.5	4
FALSE	High	Master Protein	Q9WUM4	Coronin-1C OS=Mus musculus OX=10090 GN=Coro1c PE=1 SV=2	0	8.942	8	2	3	2	1	474	53.1	7.08	9.38	2
FALSE	High	Master Protein	Q99JY9	Actin-related protein 3 OS=Mus musculus OX=10090 GN=Actr3 PE=1 SV=3	0	12.23	16	5	8	5	1	418	47.3	5.88	9.37	5
FALSE	High	Master Protein	Q76MZ3	Serine/threonine-protein phosphatase 2A 65 kDa regulatory subunit A alpha isoform OS=Mus musculus OX=10090 GN=Ppp2r1a PE=1 SV=3	0	9.758	7	4	5	4	1	589	65.3	5.11	9.31	4
FALSE	High	Master Protein	Q9WVA3	Mitotic checkpoint protein BUB3 OS=Mus musculus OX=10090 GN=Bub3 PE=1 SV=2	0	11.996	18	5	6	5	1	326	36.9	6.84	9.04	5
FALSE	High	Master Protein	P05202	Aspartate aminotransferase, mitochondrial OS=Mus musculus OX=10090 GN=Got2 PE=1 SV=1	0	9.92	9	3	3	3	1	430	47.4	9	8.94	3
FALSE	High	Master Protein	Q9D0E1	Heterogeneous nuclear ribonucleoprotein M OS=Mus musculus OX=10090 GN=Hnrnpm PE=1 SV=3	0	13.024	8	4	4	4	1	729	77.6	8.63	8.8	4
FALSE	High	Master Protein	P54823	Probable ATP-dependent RNA helicase DDX6 OS=Mus musculus OX=10090 GN=Ddx6 PE=1 SV=1	0	7.615	9	3	4	3	1	483	54.2	8.66	8.67	3
FALSE	High	Master Protein	Q8C0C7	Phenylalanine--tRNA ligase alpha subunit OS=Mus musculus OX=10090 GN=Farsa PE=1 SV=1	0	6.32	7	4	4	4	1	508	57.6	8.28	8.63	4
FALSE	High	Master Protein	O70194	Eukaryotic translation initiation factor 3 subunit D OS=Mus musculus OX=10090 GN=Eif3d PE=1 SV=2	0	9.676	7	3	3	3	1	548	63.9	6.05	8.36	3
FALSE	High	Master Protein	P61620	Protein transport protein Sec61 subunit alpha isoform 1 OS=Mus musculus OX=10090 GN=Sec61a1 PE=1 SV=2	0	5.859	6	3	5	3	1	476	52.2	8.06	8.29	3
FALSE	High	Master Protein	Q9DB77	Cytochrome b-c1 complex subunit 2, mitochondrial OS=Mus musculus OX=10090 GN=Uqcrc2 PE=1 SV=1	0	14.309	11	4	4	4	1	453	48.2	9.25	8.22	4
FALSE	High	Master Protein	Q9WTM5	RuvB-like 2 OS=Mus musculus OX=10090 GN=Ruvbl2 PE=1 SV=3	0	9.08	8	3	3	3	1	463	51.1	5.64	8.14	3
FALSE	High	Master Protein	P07742	Ribonucleoside-diphosphate reductase large subunit OS=Mus musculus OX=10090 GN=Rrm1 PE=1 SV=2	0	10.239	5	4	4	4	1	792	90.2	6.7	8.11	4
FALSE	High	Master Protein	Q9Z2Z9	Glutamine--fructose-6-phosphate aminotransferase [isomerizing] 2 OS=Mus musculus OX=10090 GN=Gfpt2 PE=1 SV=3	0	5.409	5	3	4	1	1	682	77	7.15	8.06	3
FALSE	High	Master Protein	Q8R050	Eukaryotic peptide chain release factor GTP-binding subunit ERF3A OS=Mus musculus OX=10090 GN=Gspt1 PE=1 SV=2	0	6.586	5	3	4	3	1	636	68.6	5.21	8.05	3
FALSE	High	Master Protein	Q9DCL9	Multifunctional protein ADE2 OS=Mus musculus OX=10090 GN=Paics PE=1 SV=4	0	7.373	9	4	4	4	1	425	47	7.23	7.91	4
FALSE	High	Master Protein	E9QA16	Caldesmon 1 OS=Mus musculus OX=10090 GN=Cald1 PE=1 SV=1	0	8.054	7	4	4	4	1	536	61.8	6.93	7.87	4
FALSE	High	Master Protein	Q9CWJ9	Bifunctional purine biosynthesis protein PURH OS=Mus musculus OX=10090 GN=Atic PE=1 SV=2	0	7.327	11	5	6	5	1	592	64.2	6.76	7.86	5
FALSE	High	Master Protein	O08529	Calpain-2 catalytic subunit OS=Mus musculus OX=10090 GN=Capn2 PE=1 SV=4	0	10.154	6	4	5	4	1	700	79.8	4.96	7.7	4
FALSE	High	Master Protein	Q8QZY1	Eukaryotic translation initiation factor 3 subunit L OS=Mus musculus OX=10090 GN=Eif3l PE=1 SV=1	0	10.472	7	3	3	3	1	564	66.6	6.44	7.7	3
FALSE	High	Master Protein	Q3UZG4	Aminoacyl tRNA synthase complex-interacting multifunctional protein 1 OS=Mus musculus OX=10090 GN=Aimp1 PE=1 SV=1	0	8.81	11	2	3	2	1	319	35.1	8.57	7.67	2
FALSE	High	Master Protein	Q08189	Protein-glutamine gamma-glutamyltransferase E OS=Mus musculus OX=10090 GN=Tgm3 PE=1 SV=2	0	4.477	2	1	2	1	1	693	77.3	6.81	7.48	1
FALSE	High	Master Protein	P14685	26S proteasome non-ATPase regulatory subunit 3 OS=Mus musculus OX=10090 GN=Psmd3 PE=1 SV=3	0	7.597	7	3	3	3	1	530	60.7	8.44	7.36	3
FALSE	High	Master Protein	Q922I7	MCG13402, isoform CRA_c OS=Mus musculus OX=10090 GN=Ptbp1 PE=1 SV=1	0	6.102	10	3	3	3	1	555	59.3	9.16	7.34	3
FALSE	High	Master Protein	Q9QUR6	Prolyl endopeptidase OS=Mus musculus OX=10090 GN=Prep PE=1 SV=1	0	6.069	5	4	4	4	1	710	80.7	5.73	7.27	4
FALSE	High	Master Protein	Q8BMS1	Trifunctional enzyme subunit alpha, mitochondrial OS=Mus musculus OX=10090 GN=Hadha PE=1 SV=1	0	10.591	6	4	4	4	1	763	82.6	9.14	7.05	4
FALSE	High	Master Protein	Q9Z1D1	Eukaryotic translation initiation factor 3 subunit G OS=Mus musculus OX=10090 GN=Eif3g PE=1 SV=2	0	5.809	11	3	4	3	1	320	35.6	5.9	6.99	3
FALSE	High	Master Protein	Q99K85	Phosphoserine aminotransferase OS=Mus musculus OX=10090 GN=Psat1 PE=1 SV=1	0	8.5	9	3	6	3	1	370	40.4	8.03	6.94	3
FALSE	High	Master Protein	O08804	NK13 OS=Mus musculus OX=10090 GN=Serpinb6b PE=1 SV=2	0	8.845	10	4	5	3	1	377	42.5	5.26	6.85	4
FALSE	High	Master Protein	Q91X78	Erlin-1 OS=Mus musculus OX=10090 GN=Erlin1 PE=1 SV=2	0	4.716	5	2	3	2	1	348	39.2	7.21	6.83	2
FALSE	High	Master Protein	P62806	Histone H4 OS=Mus musculus OX=10090 GN=Hist1h4a PE=1 SV=2	0	3.947	17	2	3	2	1	103	11.4	11.36	6.73	2
FALSE	High	Master Protein	Q3THK7	GMP synthase [glutamine-hydrolyzing] OS=Mus musculus OX=10090 GN=Gmps PE=1 SV=2	0	11.366	7	4	4	4	1	693	76.7	6.73	6.68	4
FALSE	High	Master Protein	P28474	Alcohol dehydrogenase class-3 OS=Mus musculus OX=10090 GN=Adh5 PE=1 SV=3	0	4.817	5	2	3	1	1	374	39.5	7.25	6.65	2
FALSE	High	Master Protein	Q8VDN2	Sodium/potassium-transporting ATPase subunit alpha-1 OS=Mus musculus OX=10090 GN=Atp1a1 PE=1 SV=1	0	10.634	4	3	3	3	1	1023	112.9	5.45	6.64	3
FALSE	High	Master Protein	P08228	Superoxide dismutase [Cu-Zn] OS=Mus musculus OX=10090 GN=Sod1 PE=1 SV=2	0	7.442	16	2	3	2	1	154	15.9	6.51	6.59	2
FALSE	High	Master Protein	Q8BMF4	Dihydrolipoyllysine-residue acetyltransferase component of pyruvate dehydrogenase complex, mitochondrial OS=Mus musculus OX=10090 GN=Dlat PE=1 SV=2	0	6.032	8	3	4	3	1	642	67.9	8.57	6.58	3
FALSE	High	Master Protein	P40142	Transketolase OS=Mus musculus OX=10090 GN=Tkt PE=1 SV=1	0	5.466	5	3	3	3	1	623	67.6	7.5	6.54	3
FALSE	High	Master Protein	O55029	Coatomer subunit beta' OS=Mus musculus OX=10090 GN=Copb2 PE=1 SV=2	0	8.669	6	4	4	4	1	905	102.4	5.3	6.42	4
FALSE	High	Master Protein	Q8BJ71	Nuclear pore complex protein Nup93 OS=Mus musculus OX=10090 GN=Nup93 PE=1 SV=1	0	7.743	4	3	4	3	1	819	93.2	5.72	6.42	3
FALSE	High	Master Protein	Q8C166	Copine-1 OS=Mus musculus OX=10090 GN=Cpne1 PE=1 SV=1	0	6.932	5	3	3	3	1	536	58.8	5.66	6.35	3
FALSE	High	Master Protein	Q80UG5	Septin-9 OS=Mus musculus OX=10090 GN=Septin9 PE=1 SV=1	0	8.791	9	5	5	5	1	583	65.5	8.9	6.31	5
FALSE	High	Master Protein	Q8BK64	Activator of 90 kDa heat shock protein ATPase homolog 1 OS=Mus musculus OX=10090 GN=Ahsa1 PE=1 SV=2	0	9.017	14	4	6	4	1	338	38.1	5.53	6.31	4
FALSE	High	Master Protein	O54734	Dolichyl-diphosphooligosaccharide--protein glycosyltransferase 48 kDa subunit OS=Mus musculus OX=10090 GN=Ddost PE=1 SV=2	0	4.162	5	2	3	2	1	441	49	5.83	6.29	2
FALSE	High	Master Protein	O35685	Nuclear migration protein nudC OS=Mus musculus OX=10090 GN=Nudc PE=1 SV=1	0	4.957	9	3	4	3	1	332	38.3	5.26	6.13	3
FALSE	High	Master Protein	D3Z7P3	Glutaminase kidney isoform, mitochondrial OS=Mus musculus OX=10090 GN=Gls PE=1 SV=1	0	3.924	3	2	3	2	1	674	73.9	7.99	5.85	2
FALSE	High	Master Protein	Q9R1T2	SUMO-activating enzyme subunit 1 OS=Mus musculus OX=10090 GN=Sae1 PE=1 SV=1	0	4.782	7	3	4	3	1	350	38.6	5.36	5.63	3
FALSE	High	Master Protein	P24549	Retinal dehydrogenase 1 OS=Mus musculus OX=10090 GN=Aldh1a1 PE=1 SV=5	0	3.118	4	2	3	1	1	501	54.4	7.8	5.63	2
FALSE	High	Master Protein	P13439	Uridine 5'-monophosphate synthase OS=Mus musculus OX=10090 GN=Umps PE=1 SV=3	0	5.433	6	3	4	3	1	481	52.3	6.61	5.39	3
FALSE	High	Master Protein	P24547	Inosine-5'-monophosphate dehydrogenase 2 OS=Mus musculus OX=10090 GN=Impdh2 PE=1 SV=2	0	6.115	4	2	2	2	1	514	55.8	7.28	5.39	2
FALSE	High	Master Protein	P52293	Importin subunit alpha-1 OS=Mus musculus OX=10090 GN=Kpna2 PE=1 SV=2	0	3.06	3	1	2	1	1	529	57.9	5.68	5.39	1
FALSE	High	Master Protein	Q7TMK9	Heterogeneous nuclear ribonucleoprotein Q OS=Mus musculus OX=10090 GN=Syncrip PE=1 SV=2	0	4.249	5	2	2	2	1	623	69.6	8.59	5.31	2
FALSE	High	Master Protein	Q8QZT1	Acetyl-CoA acetyltransferase, mitochondrial OS=Mus musculus OX=10090 GN=Acat1 PE=1 SV=1	0	5.172	5	2	2	2	1	424	44.8	8.51	5.24	2
FALSE	High	Master Protein	Q9Z204	Heterogeneous nuclear ribonucleoproteins C1/C2 OS=Mus musculus OX=10090 GN=Hnrnpc PE=1 SV=1	0	4.751	7	2	2	2	1	313	34.4	5.05	5.23	2
FALSE	High	Master Protein	P30416	Peptidyl-prolyl cis-trans isomerase FKBP4 OS=Mus musculus OX=10090 GN=Fkbp4 PE=1 SV=5	0	2.545	2	1	2	1	1	458	51.5	5.72	5.11	1
FALSE	High	Master Protein	Q62523	Zyxin OS=Mus musculus OX=10090 GN=Zyx PE=1 SV=2	0	4.723	5	2	2	2	1	564	60.5	6.4	4.9	2
FALSE	High	Master Protein	A0A0R4J0Z1	Protein disulfide-isomerase A4 OS=Mus musculus OX=10090 GN=Pdia4 PE=1 SV=1	0	6.063	5	2	3	2	1	641	72.3	5.22	4.82	2
FALSE	High	Master Protein	Q3UKJ7	WD40 repeat-containing protein SMU1 OS=Mus musculus OX=10090 GN=Smu1 PE=2 SV=2	0	7.216	5	2	3	2	1	513	57.5	7.18	4.65	2
FALSE	High	Master Protein	P83887	Tubulin gamma-1 chain OS=Mus musculus OX=10090 GN=Tubg1 PE=1 SV=1	0	1.828	2	1	2	1	1	451	51.1	6.02	4.65	1
FALSE	High	Master Protein	P49717	DNA replication licensing factor MCM4 OS=Mus musculus OX=10090 GN=Mcm4 PE=1 SV=1	0	6.267	5	3	3	3	1	862	96.7	7.2	4.59	3
FALSE	High	Master Protein	Q8BXC0	Prostacyclin synthase OS=Mus musculus OX=10090 GN=Ptgis PE=1 SV=1	0	8.007	7	3	3	3	1	509	57.7	8.65	4.51	3
FALSE	High	Master Protein	J3QNK8	Abl interactor 1 OS=Mus musculus OX=10090 GN=Abi1 PE=1 SV=1	0	4.354	4	2	2	2	1	481	52.3	7.06	4.47	2
FALSE	High	Master Protein	Q9DAV6	R86 OS=Mus musculus OX=10090 GN=Serpinb9b PE=1 SV=1	0	3.567	5	2	2	2	1	377	42.7	6.67	4.45	2
FALSE	High	Master Protein	Q9ESZ8	General transcription factor II-I OS=Mus musculus OX=10090 GN=Gtf2i PE=1 SV=3	0	2.876	1	1	2	1	1	998	112.2	6.55	4.45	1
FALSE	High	Master Protein	D9J302	ENH isoform 1e OS=Mus musculus OX=10090 GN=Pdlim5 PE=1 SV=1	0.002	1.678	1	1	2	1	1	614	66.1	8	4.34	1
FALSE	High	Master Protein	Q99LF4	tRNA-splicing ligase RtcB homolog OS=Mus musculus OX=10090 GN=Rtcb PE=1 SV=1	0	5.87	4	2	2	2	1	505	55.2	7.23	4.33	2
FALSE	High	Master Protein	Q91WK2	Eukaryotic translation initiation factor 3 subunit H OS=Mus musculus OX=10090 GN=Eif3h PE=1 SV=1	0	4.295	10	3	3	3	1	352	39.8	6.67	4.29	3
FALSE	High	Master Protein	Q32KG4-2	Isoform 2 of Retrotransposon Gag-like protein 9 OS=Mus musculus OX=10090 GN=Rtl9	0.007	1.074	2	1	2	1	1	1367	141.7	5.97	4.28	1
FALSE	High	Master Protein	P47791	Glutathione reductase, mitochondrial OS=Mus musculus OX=10090 GN=Gsr PE=1 SV=3	0	2.832	2	1	2	1	1	500	53.6	7.99	4.25	1
FALSE	High	Master Protein	Q99JY0	Trifunctional enzyme subunit beta, mitochondrial OS=Mus musculus OX=10090 GN=Hadhb PE=1 SV=1	0	2.787	2	1	2	1	1	475	51.4	9.38	4.23	1
FALSE	High	Master Protein	Q3U0V1	Far upstream element-binding protein 2 OS=Mus musculus OX=10090 GN=Khsrp PE=1 SV=2	0	3.739	3	2	2	1	1	748	76.7	7.33	4.17	2
FALSE	High	Master Protein	Q9CPY7	Cytosol aminopeptidase OS=Mus musculus OX=10090 GN=Lap3 PE=1 SV=3	0	5.964	5	2	2	2	1	519	56.1	7.72	4.15	2
FALSE	High	Master Protein	P61161	Actin-related protein 2 OS=Mus musculus OX=10090 GN=Actr2 PE=1 SV=1	0	3.812	6	2	2	2	1	394	44.7	6.74	4.13	2
FALSE	High	Master Protein	P97855	Ras GTPase-activating protein-binding protein 1 OS=Mus musculus OX=10090 GN=G3bp1 PE=1 SV=1	0	5.416	4	2	2	2	1	465	51.8	5.59	4.13	2
FALSE	High	Master Protein	Q9D8W5	26S proteasome non-ATPase regulatory subunit 12 OS=Mus musculus OX=10090 GN=Psmd12 PE=1 SV=4	0	4.582	4	2	3	2	1	456	52.9	7.06	4.11	2
FALSE	High	Master Protein	P41731	CD63 antigen OS=Mus musculus OX=10090 GN=Cd63 PE=1 SV=2	0.004	1.47	3	1	2	1	1	238	25.7	6.98	4.1	1
FALSE	High	Master Protein	Q99L47	Hsc70-interacting protein OS=Mus musculus OX=10090 GN=St13 PE=1 SV=1	0	3.394	5	2	2	2	1	371	41.6	5.26	4.09	2
FALSE	High	Master Protein	Q9R0N0	Galactokinase OS=Mus musculus OX=10090 GN=Galk1 PE=1 SV=2	0	4.383	5	2	2	2	1	392	42.3	5.26	4.07	2
FALSE	High	Master Protein	Q3U0P1	Partner and localizer of BRCA2 OS=Mus musculus OX=10090 GN=Palb2 PE=1 SV=2	0.004	1.271	1	1	2	1	1	1104	119	6.67	4.03	1
FALSE	High	Master Protein	P27612	Phospholipase A-2-activating protein OS=Mus musculus OX=10090 GN=Plaa PE=1 SV=4	0	4.861	3	3	3	3	1	794	87.2	6.14	3.98	3
FALSE	High	Master Protein	Q3UUU2	Far upstream element-binding protein 1 OS=Mus musculus OX=10090 GN=Fubp1 PE=1 SV=1	0	3.811	3	2	2	1	1	700	74.4	7.74	3.96	2
FALSE	High	Master Protein	P12970	60S ribosomal protein L7a OS=Mus musculus OX=10090 GN=Rpl7a PE=1 SV=2	0	2.19	3	1	2	1	1	266	30	10.56	3.96	1
FALSE	Medium	Master Protein	A0A0B4J1E7	Importin subunit alpha-3 OS=Mus musculus OX=10090 GN=Kpna4 PE=1 SV=1	0.025	0.914	1	1	2	1	1	623	68	5.34	3.94	1
FALSE	High	Master Protein	P46978	Dolichyl-diphosphooligosaccharide--protein glycosyltransferase subunit STT3A OS=Mus musculus OX=10090 GN=Stt3a PE=1 SV=1	0	4.496	3	2	2	2	1	705	80.5	8.1	3.93	2
FALSE	High	Master Protein	A0A0A0MQF6	Glyceraldehyde-3-phosphate dehydrogenase OS=Mus musculus OX=10090 GN=Gapdh PE=1 SV=1	0	4.111	8	2	2	2	1	359	38.6	8.97	3.91	2
FALSE	High	Master Protein	P14148	60S ribosomal protein L7 OS=Mus musculus OX=10090 GN=Rpl7 PE=1 SV=2	0	4.339	10	2	2	2	1	270	31.4	10.89	3.89	2
FALSE	High	Master Protein	Q61584	Fragile X mental retardation syndrome-related protein 1 OS=Mus musculus OX=10090 GN=Fxr1 PE=1 SV=2	0.004	1.644	1	1	2	1	1	677	76.2	6.98	3.75	1
FALSE	High	Master Protein	Q9CPN9	RIKEN cDNA 2210010C04 gene OS=Mus musculus OX=10090 GN=2210010C04Rik PE=1 SV=1	0.008	1.094	5	1	2	1	1	247	26.4	7.93	3.71	1
FALSE	High	Master Protein	P84091	AP-2 complex subunit mu OS=Mus musculus OX=10090 GN=Ap2m1 PE=1 SV=1	0	5.901	6	3	3	3	1	435	49.6	9.54	3.7	3
FALSE	High	Master Protein	Q3U367	4-trimethylaminobutyraldehyde dehydrogenase OS=Mus musculus OX=10090 GN=Aldh9a1 PE=1 SV=1	0	3.408	4	2	3	2	1	518	55.9	7.46	3.57	2
FALSE	High	Master Protein	P43276	Histone H1.5 OS=Mus musculus OX=10090 GN=Hist1h1b PE=1 SV=2	0.004	1.342	4	1	2	1	1	223	22.6	10.92	3.57	1
FALSE	High	Master Protein	A0A0R4J0W6	Leucine rich repeat containing 40, isoform CRA_a OS=Mus musculus OX=10090 GN=Lrrc40 PE=1 SV=1	0	3.558	3	2	2	2	1	602	68	6.84	3.55	2
FALSE	High	Master Protein	P63037	DnaJ homolog subfamily A member 1 OS=Mus musculus OX=10090 GN=Dnaja1 PE=1 SV=1	0	3.165	3	1	1	1	1	397	44.8	7.08	3.49	1
FALSE	High	Master Protein	P20152	Vimentin OS=Mus musculus OX=10090 GN=Vim PE=1 SV=3	0	2.643	4	2	3	1	1	466	53.7	5.12	3.45	2
FALSE	High	Master Protein	P62242	40S ribosomal protein S8 OS=Mus musculus OX=10090 GN=Rps8 PE=1 SV=2	0	5.916	12	2	2	2	1	208	24.2	10.32	3.39	2
FALSE	High	Master Protein	Q99J77	Sialic acid synthase OS=Mus musculus OX=10090 GN=Nans PE=1 SV=1	0	4.719	8	2	2	2	1	359	40	7.06	3.37	2
FALSE	High	Master Protein	Q9Z2I8	Succinate--CoA ligase [GDP-forming] subunit beta, mitochondrial OS=Mus musculus OX=10090 GN=Suclg2 PE=1 SV=3	0	4.542	3	1	1	1	1	433	46.8	7.02	3.27	1
FALSE	High	Master Protein	P17897	Lysozyme C-1 OS=Mus musculus OX=10090 GN=Lyz1 PE=1 SV=1	0	3.318	8	1	1	1	1	148	16.8	9.41	3.18	1
FALSE	High	Master Protein	Q61033	Lamina-associated polypeptide 2, isoforms alpha/zeta OS=Mus musculus OX=10090 GN=Tmpo PE=1 SV=4	0	3.706	3	2	2	2	1	693	75.1	8.05	3.1	2
FALSE	High	Master Protein	Q5XJY5	Coatomer subunit delta OS=Mus musculus OX=10090 GN=Arcn1 PE=1 SV=2	0	4.703	5	2	3	2	1	511	57.2	6.21	2.95	2
FALSE	High	Master Protein	P47963	60S ribosomal protein L13 OS=Mus musculus OX=10090 GN=Rpl13 PE=1 SV=3	0	3.878	5	1	1	1	1	211	24.3	11.55	2.95	1
FALSE	High	Master Protein	Q8CAQ8-5	Isoform 5 of MICOS complex subunit Mic60 OS=Mus musculus OX=10090 GN=Immt	0	2.144	2	1	1	1	1	790	87.6	7.42	2.87	1
FALSE	High	Master Protein	Q8BYL4	Tyrosine--tRNA ligase, mitochondrial OS=Mus musculus OX=10090 GN=Yars2 PE=1 SV=2	0	3.357	3	1	1	1	1	472	52.6	9.16	2.85	1
FALSE	High	Master Protein	Q8CGP2-2	Isoform 2 of Histone H2B type 1-P OS=Mus musculus OX=10090 GN=Hist1h2bp	0	2.34	8	1	1	1	1	138	15.6	10.24	2.83	1
FALSE	High	Master Protein	Q9JIF0	Protein arginine N-methyltransferase 1 OS=Mus musculus OX=10090 GN=Prmt1 PE=1 SV=1	0	3.362	4	1	1	1	1	371	42.4	5.43	2.78	1
FALSE	High	Master Protein	P97311	DNA replication licensing factor MCM6 OS=Mus musculus OX=10090 GN=Mcm6 PE=1 SV=1	0	5.234	4	3	3	3	1	821	92.8	5.45	2.7	3
FALSE	High	Master Protein	P19096	Fatty acid synthase OS=Mus musculus OX=10090 GN=Fasn PE=1 SV=2	0	3.406	0	1	1	1	1	2504	272.3	6.58	2.66	1
FALSE	High	Master Protein	Q9Z110	Delta-1-pyrroline-5-carboxylate synthase OS=Mus musculus OX=10090 GN=Aldh18a1 PE=1 SV=2	0	6.679	4	3	3	3	1	795	87.2	7.55	2.63	3
FALSE	High	Master Protein	P62751	60S ribosomal protein L23a OS=Mus musculus OX=10090 GN=Rpl23a PE=1 SV=1	0	3.537	8	1	1	1	1	156	17.7	10.45	2.63	1
FALSE	High	Master Protein	P05201	Aspartate aminotransferase, cytoplasmic OS=Mus musculus OX=10090 GN=Got1 PE=1 SV=3	0	2.626	3	1	1	1	1	413	46.2	7.14	2.63	1
FALSE	High	Master Protein	Q9D0F9	Phosphoglucomutase-1 OS=Mus musculus OX=10090 GN=Pgm1 PE=1 SV=4	0	6.366	6	3	3	3	1	562	61.4	6.57	2.6	3
FALSE	High	Master Protein	P62918	60S ribosomal protein L8 OS=Mus musculus OX=10090 GN=Rpl8 PE=1 SV=2	0.008	1.155	4	1	1	1	1	257	28	11.03	2.59	1
FALSE	High	Master Protein	A0A087WSP5	Signal transducer and activator of transcription OS=Mus musculus OX=10090 GN=Stat1 PE=1 SV=1	0	6.257	3	2	2	2	1	755	88	5.71	2.51	2
FALSE	High	Master Protein	P35486	Pyruvate dehydrogenase E1 component subunit alpha, somatic form, mitochondrial OS=Mus musculus OX=10090 GN=Pdha1 PE=1 SV=1	0	5.928	6	2	2	2	1	390	43.2	8.19	2.49	2
FALSE	High	Master Protein	P60122	RuvB-like 1 OS=Mus musculus OX=10090 GN=Ruvbl1 PE=1 SV=1	0	2.859	3	1	1	1	1	456	50.2	6.42	2.48	1
FALSE	High	Master Protein	Q3U2G2	Heat shock 70 kDa protein 4 OS=Mus musculus OX=10090 GN=Hspa4 PE=1 SV=1	0	2.609	2	1	1	1	1	842	94.1	5.21	2.41	1
FALSE	High	Master Protein	Q8BWT1	3-ketoacyl-CoA thiolase, mitochondrial OS=Mus musculus OX=10090 GN=Acaa2 PE=1 SV=3	0	3.355	4	1	1	1	1	397	41.8	8.09	2.39	1
FALSE	High	Master Protein	E9Q035	Predicted gene 20425 OS=Mus musculus OX=10090 GN=Gm20425 PE=4 SV=1	0.008	1.147	1	1	1	1	1	978	107.7	7.77	2.33	1
FALSE	High	Master Protein	Q8BG32	26S proteasome non-ATPase regulatory subunit 11 OS=Mus musculus OX=10090 GN=Psmd11 PE=1 SV=3	0	3.077	3	1	1	1	1	422	47.4	6.48	2.32	1
FALSE	High	Master Protein	P14115	60S ribosomal protein L27a OS=Mus musculus OX=10090 GN=Rpl27a PE=1 SV=5	0	2.342	7	1	1	1	1	148	16.6	11.12	2.31	1
FALSE	High	Master Protein	Q9EQF5	Dihydropyrimidinase OS=Mus musculus OX=10090 GN=Dpys PE=1 SV=2	0	3.723	2	1	2	1	1	519	56.7	7.2	2.31	1
FALSE	High	Master Protein	Q922J9-4	Isoform 4 of Fatty acyl-CoA reductase 1 OS=Mus musculus OX=10090 GN=Far1	0	3.159	3	1	1	1	1	519	59.9	9.36	2.28	1
FALSE	High	Master Protein	Q8BRF7	Sec1 family domain-containing protein 1 OS=Mus musculus OX=10090 GN=Scfd1 PE=1 SV=1	0	1.779	2	1	1	1	1	639	72.3	6.38	2.28	1
FALSE	High	Master Protein	Q64133	Amine oxidase [flavin-containing] A OS=Mus musculus OX=10090 GN=Maoa PE=1 SV=3	0	2.591	2	1	1	1	1	526	59.6	7.81	2.28	1
FALSE	High	Master Protein	P10639	Thioredoxin OS=Mus musculus OX=10090 GN=Txn PE=1 SV=3	0	2.224	9	1	1	1	1	105	11.7	4.92	2.27	1
FALSE	High	Master Protein	B1AU75	Nuclear autoantigenic sperm protein OS=Mus musculus OX=10090 GN=Nasp PE=1 SV=1	0	2.737	1	1	1	1	1	773	84	4.37	2.25	1
FALSE	High	Master Protein	Q9Z1X4-3	Isoform 3 of Interleukin enhancer-binding factor 3 OS=Mus musculus OX=10090 GN=Ilf3	0	2.375	1	1	1	1	1	911	97.7	8.95	2.24	1
FALSE	High	Master Protein	Q9EQH3	Vacuolar protein sorting-associated protein 35 OS=Mus musculus OX=10090 GN=Vps35 PE=1 SV=1	0.004	1.358	1	1	1	1	1	796	91.7	5.44	2.23	1
FALSE	High	Master Protein	Q9CR57	60S ribosomal protein L14 OS=Mus musculus OX=10090 GN=Rpl14 PE=1 SV=3	0	3.183	6	1	1	1	1	217	23.5	11.02	2.22	1
FALSE	High	Master Protein	O08795-2	Isoform 2 of Glucosidase 2 subunit beta OS=Mus musculus OX=10090 GN=Prkcsh	0	2.477	2	1	2	1	1	528	59.5	4.48	2.19	1
FALSE	High	Master Protein	Q3UDE2	Tubulin--tyrosine ligase-like protein 12 OS=Mus musculus OX=10090 GN=Ttll12 PE=1 SV=1	0	4.767	5	3	3	3	1	639	74	5.63	2.15	3
FALSE	High	Master Protein	A0A087WQS2	Basic leucine zipper and W2 domain-containing protein 1 OS=Mus musculus OX=10090 GN=Bzw1 PE=1 SV=1	0	2.435	4	2	2	2	1	451	51.2	6.95	2.13	2
FALSE	High	Master Protein	A2A7S7	Tyrosine--tRNA ligase OS=Mus musculus OX=10090 GN=Yars PE=1 SV=1	0	2.597	2	1	1	1	1	564	63	8.44	2.11	1
FALSE	High	Master Protein	Q9WUA2	Phenylalanine--tRNA ligase beta subunit OS=Mus musculus OX=10090 GN=Farsb PE=1 SV=2	0	1.903	2	1	2	1	1	589	65.7	7.12	2.09	1
FALSE	High	Master Protein	O35286	Pre-mRNA-splicing factor ATP-dependent RNA helicase DHX15 OS=Mus musculus OX=10090 GN=Dhx15 PE=1 SV=2	0	3.603	3	2	2	2	1	795	90.9	7.46	2.08	2
FALSE	High	Master Protein	Q91WT8	RNA-binding protein 47 OS=Mus musculus OX=10090 GN=Rbm47 PE=1 SV=1	0	3.162	3	1	2	1	1	590	64	8.19	2.07	1
FALSE	High	Master Protein	Q68FH4	N-acetylgalactosamine kinase OS=Mus musculus OX=10090 GN=Galk2 PE=1 SV=1	0	1.775	2	1	1	1	1	458	50.5	6.9	2.06	1
FALSE	Medium	Master Protein	P56546-2	Isoform 2 of C-terminal-binding protein 2 OS=Mus musculus OX=10090 GN=Ctbp2	0.023	0.939	1	1	1	1	1	988	107.1	7.62	2.05	1
FALSE	High	Master Protein	G3UY93	Valine--tRNA ligase (Fragment) OS=Mus musculus OX=10090 GN=Vars PE=1 SV=1	0	3.087	1	1	1	1	1	1278	141.3	7.75	2.04	1
FALSE	High	Master Protein	P29758	Ornithine aminotransferase, mitochondrial OS=Mus musculus OX=10090 GN=Oat PE=1 SV=1	0	1.909	2	1	1	1	1	439	48.3	6.62	2.04	1
FALSE	High	Master Protein	Q3TDN2	FAS-associated factor 2 OS=Mus musculus OX=10090 GN=Faf2 PE=1 SV=2	0	3.669	4	2	2	2	1	445	52.4	5.47	2.02	2
FALSE	Medium	Master Protein	P35980	60S ribosomal protein L18 OS=Mus musculus OX=10090 GN=Rpl18 PE=1 SV=3	0.011	0.969	5	1	1	1	1	188	21.6	11.78	2.02	1
FALSE	High	Master Protein	Q9D2G2	Dihydrolipoyllysine-residue succinyltransferase component of 2-oxoglutarate dehydrogenase complex, mitochondrial OS=Mus musculus OX=10090 GN=Dlst PE=1 SV=1	0	2.832	3	2	2	2	1	454	49	8.95	2.01	2
FALSE	High	Master Protein	P70441	Na(+)/H(+) exchange regulatory cofactor NHE-RF1 OS=Mus musculus OX=10090 GN=Slc9a3r1 PE=1 SV=3	0.004	1.611	3	1	1	1	1	355	38.6	5.9	2.01	1
FALSE	High	Master Protein	Q6R0H7	Guanine nucleotide-binding protein G(s) subunit alpha isoforms XLas OS=Mus musculus OX=10090 GN=Gnas PE=1 SV=1	0	2.049	1	1	1	1	1	1133	121.4	4.81	2.01	1
FALSE	High	Master Protein	Q9CR16	Peptidyl-prolyl cis-trans isomerase D OS=Mus musculus OX=10090 GN=Ppid PE=1 SV=3	0	2.453	6	2	2	2	1	370	40.7	7.43	2	2
FALSE	High	Master Protein	Q7TPR4	Alpha-actinin-1 OS=Mus musculus OX=10090 GN=Actn1 PE=1 SV=1	0	5.046	2	2	2	2	1	892	103	5.38	1.99	2
FALSE	High	Master Protein	Q6PFB2	Rcc1 protein OS=Mus musculus OX=10090 GN=Rcc1 PE=1 SV=1	0	4.025	5	2	2	2	1	434	46.3	8.35	1.98	2
FALSE	Medium	Master Protein	F8WID5	Tropomyosin alpha-1 chain OS=Mus musculus OX=10090 GN=Tpm1 PE=1 SV=1	0.012	0.994	3	1	1	1	1	326	37.4	4.72	1.97	1
FALSE	High	Master Protein	A0A0G2JGQ4	NEDD8 ultimate buster 1 OS=Mus musculus OX=10090 GN=Nub1 PE=1 SV=1	0.007	1.085	1	1	1	1	1	638	73.1	6.47	1.96	1
FALSE	High	Master Protein	P32067	Lupus La protein homolog OS=Mus musculus OX=10090 GN=Ssb PE=1 SV=1	0	2.519	3	1	1	1	1	415	47.7	9.77	1.93	1
FALSE	Medium	Master Protein	A4QPD3	Proto-oncogene c-Rel OS=Mus musculus OX=10090 GN=Rel PE=1 SV=1	0.025	0.899	2	1	1	1	1	588	65.1	6.6	1.92	1
FALSE	High	Master Protein	Q9Z0X1	Apoptosis-inducing factor 1, mitochondrial OS=Mus musculus OX=10090 GN=Aifm1 PE=1 SV=1	0	3.052	4	2	2	2	1	612	66.7	9.17	1.89	2
FALSE	High	Master Protein	Q99LC2	Cleavage stimulation factor subunit 1 OS=Mus musculus OX=10090 GN=Cstf1 PE=1 SV=1	0.004	1.495	2	1	1	1	1	431	48.4	6.58	1.89	1
FALSE	High	Master Protein	Q60848	Lymphocyte-specific helicase OS=Mus musculus OX=10090 GN=Hells PE=1 SV=2	0	2.143	1	1	1	1	1	821	95.1	8	1.89	1
FALSE	High	Master Protein	Q00612	Glucose-6-phosphate 1-dehydrogenase X OS=Mus musculus OX=10090 GN=G6pdx PE=1 SV=3	0	3.437	3	2	3	2	1	515	59.2	6.49	1.88	2
FALSE	High	Master Protein	Q8CGC7	Bifunctional glutamate/proline--tRNA ligase OS=Mus musculus OX=10090 GN=Eprs PE=1 SV=4	0.004	1.449	1	1	1	1	1	1512	170	7.66	1.87	1
FALSE	High	Master Protein	Q922B2	Aspartate--tRNA ligase, cytoplasmic OS=Mus musculus OX=10090 GN=Dars PE=1 SV=2	0	4.176	7	3	3	3	1	501	57.1	6.49	1.86	3
FALSE	High	Master Protein	Q9JHS4	ATP-dependent Clp protease ATP-binding subunit clpX-like, mitochondrial OS=Mus musculus OX=10090 GN=Clpx PE=1 SV=2	0	1.894	2	1	1	1	1	634	69.2	7.71	1.85	1
FALSE	Medium	Master Protein	A9JTY7	MCG119409 OS=Mus musculus OX=10090 GN=Sprr2b PE=2 SV=1	0.023	0.931	9	1	1	1	1	98	10.7	7.49	1.85	1
FALSE	High	Master Protein	A0A0A6YVV8	Muscleblind-like protein 1 OS=Mus musculus OX=10090 GN=Mbnl1 PE=1 SV=1	0.007	1.085	2	1	1	1	1	387	41.7	8.9	1.81	1
FALSE	High	Master Protein	Q9QYJ0	DnaJ homolog subfamily A member 2 OS=Mus musculus OX=10090 GN=Dnaja2 PE=1 SV=1	0.008	1.161	2	1	1	1	1	412	45.7	6.48	1.8	1
FALSE	High	Master Protein	Q9JLV1	BAG family molecular chaperone regulator 3 OS=Mus musculus OX=10090 GN=Bag3 PE=1 SV=2	0.004	1.626	2	1	1	1	1	577	61.8	7.27	1.8	1
FALSE	High	Master Protein	Q9WU78-3	Isoform 3 of Programmed cell death 6-interacting protein OS=Mus musculus OX=10090 GN=Pdcd6ip	0	5.967	4	4	4	4	1	874	96.7	6.52	1.79	4
FALSE	High	Master Protein	Q8BMD8	Calcium-binding mitochondrial carrier protein SCaMC-1 OS=Mus musculus OX=10090 GN=Slc25a24 PE=1 SV=1	0.007	1.079	2	1	1	1	1	475	52.9	7.43	1.79	1
FALSE	High	Master Protein	P01942	Hemoglobin subunit alpha OS=Mus musculus OX=10090 GN=Hba PE=1 SV=2	0.004	1.356	6	1	1	1	1	142	15.1	8.22	1.78	1
FALSE	Medium	Master Protein	Q8C3X8	Lipase maturation factor 2 OS=Mus musculus OX=10090 GN=Lmf2 PE=1 SV=1	0.029	0.875	1	1	1	1	1	702	79.9	9.99	1.78	1
FALSE	High	Master Protein	P08071	Lactotransferrin OS=Mus musculus OX=10090 GN=Ltf PE=1 SV=4	0.005	1.227	1	1	1	1	1	707	77.8	8.53	1.78	1
FALSE	High	Master Protein	P27661	Histone H2AX OS=Mus musculus OX=10090 GN=H2afx PE=1 SV=2	0	1.837	6	1	1	1	1	143	15.1	10.74	1.77	1
FALSE	High	Master Protein	P25444	40S ribosomal protein S2 OS=Mus musculus OX=10090 GN=Rps2 PE=1 SV=3	0	3.241	7	2	2	2	1	293	31.2	10.24	1.74	2
FALSE	Medium	Master Protein	E9PYH2	Cytosolic acyl coenzyme A thioester hydrolase OS=Mus musculus OX=10090 GN=Acot7 PE=1 SV=1	0.011	0.987	3	1	1	1	1	384	42.8	8.68	1.74	1
FALSE	High	Master Protein	Q80X50-5	Isoform 5 of Ubiquitin-associated protein 2-like OS=Mus musculus OX=10090 GN=Ubap2l	0	3.531	2	2	2	2	1	1112	117.3	7.12	1.73	2
FALSE	High	Master Protein	P56399	Ubiquitin carboxyl-terminal hydrolase 5 OS=Mus musculus OX=10090 GN=Usp5 PE=1 SV=1	0.004	1.445	1	1	1	1	1	858	95.8	5.01	1.72	1
FALSE	High	Master Protein	Q8R0X7	Sphingosine-1-phosphate lyase 1 OS=Mus musculus OX=10090 GN=Sgpl1 PE=1 SV=1	0.007	1.079	1	1	1	1	1	568	63.6	9.1	1.71	1
FALSE	High	Master Protein	Q78PY7	Staphylococcal nuclease domain-containing protein 1 OS=Mus musculus OX=10090 GN=Snd1 PE=1 SV=1	0.004	1.67	1	1	1	1	1	910	102	7.43	1.7	1
FALSE	High	Master Protein	A0A0G2JGS4	Calcium/calmodulin-dependent protein kinase type II subunit delta OS=Mus musculus OX=10090 GN=Camk2d PE=1 SV=1	0	2.52	2	1	1	1	1	533	60	7.27	1.7	1
FALSE	High	Master Protein	P20108	Thioredoxin-dependent peroxide reductase, mitochondrial OS=Mus musculus OX=10090 GN=Prdx3 PE=1 SV=1	0	2.262	6	2	3	2	1	257	28.1	7.58	1.69	2
FALSE	High	Master Protein	A0A2R8VI39	GDP-L-fucose synthase OS=Mus musculus OX=10090 GN=Tsta3 PE=1 SV=1	0.004	1.399	3	1	1	1	1	351	38.8	7.44	1.69	1
FALSE	High	Master Protein	A0A1W2P768	Histone H3.2 OS=Mus musculus OX=10090 GN=Hist2h3c1 PE=1 SV=1	0.007	1.051	4	1	1	1	1	181	20.2	11.39	1.68	1
FALSE	High	Master Protein	Q91Z25	Actin-related protein 2/3 complex subunit OS=Mus musculus OX=10090 GN=Arpc1b PE=1 SV=1	0	2.132	4	2	2	2	1	376	41.5	8.35	1.67	2
FALSE	High	Master Protein	A0A1B0GR11	Transaldolase OS=Mus musculus OX=10090 GN=Taldo1 PE=1 SV=1	0	2.007	2	1	1	1	1	382	42.1	7.02	1.67	1
FALSE	High	Master Protein	Q80UY2	E3 ubiquitin-protein ligase KCMF1 OS=Mus musculus OX=10090 GN=Kcmf1 PE=1 SV=1	0.004	1.59	2	1	1	1	1	381	41.8	5.76	1.67	1
FALSE	High	Master Protein	P61222	ATP-binding cassette sub-family E member 1 OS=Mus musculus OX=10090 GN=Abce1 PE=1 SV=1	0.006	1.186	2	1	1	1	1	599	67.3	8.34	1.66	1
FALSE	High	Master Protein	P11725	Ornithine carbamoyltransferase, mitochondrial OS=Mus musculus OX=10090 GN=Otc PE=1 SV=1	0	2.102	3	1	1	1	1	354	39.7	8.73	1.66	1
FALSE	High	Master Protein	Q8BML9	Glutamine--tRNA ligase OS=Mus musculus OX=10090 GN=Qars PE=1 SV=1	0.004	1.5	1	1	1	1	1	775	87.6	7.31	1.66	1
FALSE	High	Master Protein	Q3TW96	UDP-N-acetylhexosamine pyrophosphorylase-like protein 1 OS=Mus musculus OX=10090 GN=Uap1l1 PE=1 SV=1	0	1.885	2	1	1	1	1	507	56.6	5.43	1.65	1
FALSE	Medium	Master Protein	P40124	Adenylyl cyclase-associated protein 1 OS=Mus musculus OX=10090 GN=Cap1 PE=1 SV=4	0.012	1.008	2	1	1	1	1	474	51.5	7.52	1.65	1
FALSE	High	Master Protein	O88543	COP9 signalosome complex subunit 3 OS=Mus musculus OX=10090 GN=Cops3 PE=1 SV=3	0.004	1.537	3	1	1	1	1	423	47.8	6.65	1.64	1
FALSE	Medium	Master Protein	V9GX81	Maestro heat-like repeat family member 6 OS=Mus musculus OX=10090 GN=Mroh6 PE=1 SV=1	0.033	0.85	1	1	2	1	1	722	78.4	8.76	1.63	1
FALSE	High	Master Protein	Q99KI0	Aconitate hydratase, mitochondrial OS=Mus musculus OX=10090 GN=Aco2 PE=1 SV=1	0	2.143	1	1	1	1	1	780	85.4	7.93	1.61	1
FALSE	High	Master Protein	Q8BFY9	Transportin-1 OS=Mus musculus OX=10090 GN=Tnpo1 PE=1 SV=2	0	2.661	2	2	2	2	1	898	102.3	4.98	0	2
FALSE	High	Master Protein	O55143	Sarcoplasmic/endoplasmic reticulum calcium ATPase 2 OS=Mus musculus OX=10090 GN=Atp2a2 PE=1 SV=2	0	2.71	2	2	2	2	1	1044	114.8	5.34	0	2
FALSE	High	Master Protein	Q60972	Histone-binding protein RBBP4 OS=Mus musculus OX=10090 GN=Rbbp4 PE=1 SV=5	0	2.549	4	2	2	2	1	425	47.6	4.89	0	2
FALSE	Medium	Master Protein	P17426	AP-2 complex subunit alpha-1 OS=Mus musculus OX=10090 GN=Ap2a1 PE=1 SV=1	0.025	0.92	1	1	1	1	1	977	107.6	7.03	0	1
FALSE	High	Master Protein	Q9ET01	Glycogen phosphorylase, liver form OS=Mus musculus OX=10090 GN=Pygl PE=1 SV=4	0.005	1.241	1	1	1	1	1	850	97.4	7.09	0	1
FALSE	Medium	Master Protein	Q8BMA6	Signal recognition particle subunit SRP68 OS=Mus musculus OX=10090 GN=Srp68 PE=1 SV=2	0.027	0.892	1	1	1	1	1	625	70.5	8.57	0	1
FALSE	High	Master Protein	Q3UM18	Large subunit GTPase 1 homolog OS=Mus musculus OX=10090 GN=Lsg1 PE=1 SV=2	0.004	1.667	1	1	1	1	1	644	73.1	6.51	0	1
FALSE	Medium	Master Protein	Q8VDG6	Mitogen-activated protein kinase kinase kinase 21 OS=Mus musculus OX=10090 GN=Map3k21 PE=1 SV=2	0.034	0.824	1	1	1	1	1	1002	110	8.19	0	1
FALSE	Medium	Master Protein	Q5SPX8	TBC1 domain family member 10A OS=Mus musculus OX=10090 GN=Tbc1d10a PE=1 SV=1	0.027	0.891	3	1	2	1	1	534	59.2	8.02	0	1
FALSE	High	Master Protein	P20444	Protein kinase C alpha type OS=Mus musculus OX=10090 GN=Prkca PE=1 SV=3	0.004	1.504	1	1	1	1	1	672	76.8	7.14	0	1
FALSE	High	Master Protein	F6T4M4	Serine/arginine repetitive matrix protein 1 (Fragment) OS=Mus musculus OX=10090 GN=Srrm1 PE=1 SV=1	0.007	1.039	6	1	18	1	1	140	16.2	5.38	0	1
FALSE	High	Master Protein	Q8K2B3	Succinate dehydrogenase [ubiquinone] flavoprotein subunit, mitochondrial OS=Mus musculus OX=10090 GN=Sdha PE=1 SV=1	0	1.954	2	1	1	1	1	664	72.5	7.37	0	1
FALSE	High	Master Protein	O35114	Lysosome membrane protein 2 OS=Mus musculus OX=10090 GN=Scarb2 PE=1 SV=3	0.004	1.532	2	1	1	1	1	478	54	5.1	0	1
FALSE	Medium	Master Protein	P55264	Adenosine kinase OS=Mus musculus OX=10090 GN=Adk PE=1 SV=2	0.025	0.914	2	1	1	1	1	361	40.1	6.21	0	1
FALSE	High	Master Protein	Q9D0K2	Succinyl-CoA:3-ketoacid coenzyme A transferase 1, mitochondrial OS=Mus musculus OX=10090 GN=Oxct1 PE=1 SV=1	0.008	1.138	2	1	1	1	1	520	56	8.53	0	1
FALSE	Medium	Master Protein	Q91VA7	Isocitrate dehydrogenase [NAD] subunit, mitochondrial OS=Mus musculus OX=10090 GN=Idh3b PE=1 SV=1	0.012	1	2	1	1	1	1	384	42.2	8.6	0	1
FALSE	High	Master Protein	Q9WVJ2	26S proteasome non-ATPase regulatory subunit 13 OS=Mus musculus OX=10090 GN=Psmd13 PE=1 SV=1	0.004	1.312	2	1	1	1	1	376	42.8	5.71	0	1
FALSE	High	Master Protein	O70310	Glycylpeptide N-tetradecanoyltransferase 1 OS=Mus musculus OX=10090 GN=Nmt1 PE=1 SV=1	0.007	1.055	2	1	1	1	1	496	56.9	8	0	1
FALSE	High	Master Protein	Q9CZ44-3	Isoform 3 of NSFL1 cofactor p47 OS=Mus musculus OX=10090 GN=Nsfl1c	0	2.16	3	1	1	1	1	372	40.9	5.2	0	1
FALSE	High	Master Protein	P97351	40S ribosomal protein S3a OS=Mus musculus OX=10090 GN=Rps3a PE=1 SV=3	0.008	1.11	5	1	1	1	1	264	29.9	9.73	0	1
FALSE	High	Master Protein	Q91W50	Cold shock domain-containing protein E1 OS=Mus musculus OX=10090 GN=Csde1 PE=1 SV=1	0	2.024	2	1	1	1	1	798	88.7	6.37	0	1
FALSE	High	Master Protein	Q64213	Splicing factor 1 OS=Mus musculus OX=10090 GN=Sf1 PE=1 SV=6	0	1.958	2	1	1	1	1	653	70.4	8.98	0	1
FALSE	High	Master Protein	Q3UEB3	Poly(U)-binding-splicing factor PUF60 OS=Mus musculus OX=10090 GN=Puf60 PE=1 SV=2	0	1.957	2	1	1	1	1	564	60.2	5.29	0	1
FALSE	Medium	Master Protein	Q8CIB5	Fermitin family homolog 2 OS=Mus musculus OX=10090 GN=Fermt2 PE=1 SV=1	0.012	1.007	1	1	1	1	1	680	77.8	6.7	0	1
FALSE	Medium	Master Protein	Q9Z2N8	Actin-like protein 6A OS=Mus musculus OX=10090 GN=Actl6a PE=1 SV=2	0.011	0.991	2	1	1	1	1	429	47.4	5.6	0	1
FALSE	High	Master Protein	Q64337	Sequestosome-1 OS=Mus musculus OX=10090 GN=Sqstm1 PE=1 SV=1	0	1.875	4	1	1	1	1	442	48.1	5.21	0	1
FALSE	High	Master Protein	Q8R2U0	Nucleoporin SEH1 OS=Mus musculus OX=10090 GN=Seh1l PE=2 SV=1	0.004	1.314	3	1	1	1	1	360	39.7	8.05	0	1
FALSE	High	Master Protein	Q9QXE7	F-box-like/WD repeat-containing protein TBL1X OS=Mus musculus OX=10090 GN=Tbl1x PE=1 SV=2	0	2.083	2	1	1	1	1	527	56.8	5.72	0	1
FALSE	High	Master Protein	Q3TYX3	SET and MYND domain-containing protein 5 OS=Mus musculus OX=10090 GN=Smyd5 PE=1 SV=2	0.004	1.465	3	1	1	1	1	416	47.1	5.21	0	1
FALSE	High	Master Protein	Q8CBC8	Branched-chain-amino-acid aminotransferase OS=Mus musculus OX=10090 GN=Bcat1 PE=1 SV=1	0	1.931	2	1	1	1	1	453	49.9	6.77	0	1
FALSE	High	Master Protein	P10107	Annexin A1 OS=Mus musculus OX=10090 GN=Anxa1 PE=1 SV=2	0.004	1.304	2	1	1	1	1	346	38.7	7.37	0	1
FALSE	High	Master Protein	Q9ERG0	LIM domain and actin-binding protein 1 OS=Mus musculus OX=10090 GN=Lima1 PE=1 SV=3	0.004	1.356	1	1	1	1	1	753	84	6.6	0	1
FALSE	Medium	Master Protein	P70404	Isocitrate dehydrogenase [NAD] subunit gamma 1, mitochondrial OS=Mus musculus OX=10090 GN=Idh3g PE=1 SV=1	0.034	0.823	2	1	1	1	1	393	42.8	9.01	0	1
FALSE	High	Master Protein	Q91ZS8-2	Isoform 2 of Double-stranded RNA-specific editase 1 OS=Mus musculus OX=10090 GN=Adarb1	0	1.725	3	1	2	1	1	701	76.9	9.01	0	1
FALSE	High	Master Protein	Q99KP6-2	Isoform 2 of Pre-mRNA-processing factor 19 OS=Mus musculus OX=10090 GN=Prpf19	0.004	1.397	3	1	1	1	1	523	57.3	6.61	0	1
FALSE	Medium	Master Protein	O70503	Very-long-chain 3-oxoacyl-CoA reductase OS=Mus musculus OX=10090 GN=Hsd17b12 PE=1 SV=1	0.032	0.855	5	1	1	1	1	312	34.7	9.52	0	1
FALSE	High	Master Protein	B1ARD6	Schlafen family member 9 OS=Mus musculus OX=10090 GN=Slfn9 PE=2 SV=1	0	1.923	1	1	1	1	1	910	103.9	7.3	0	1
FALSE	High	Master Protein	Q9WVK4	EH domain-containing protein 1 OS=Mus musculus OX=10090 GN=Ehd1 PE=1 SV=1	0.008	1.14	2	1	1	1	1	534	60.6	6.83	0	1
FALSE	High	Master Protein	P50516	V-type proton ATPase catalytic subunit A OS=Mus musculus OX=10090 GN=Atp6v1a PE=1 SV=2	0.004	1.408	1	1	1	1	1	617	68.3	5.58	0	1
FALSE	High	Master Protein	P62334	26S proteasome regulatory subunit 10B OS=Mus musculus OX=10090 GN=Psmc6 PE=1 SV=1	0.004	1.332	2	1	1	1	1	389	44.1	7.49	0	1
FALSE	High	Master Protein	P50396	Rab GDP dissociation inhibitor alpha OS=Mus musculus OX=10090 GN=Gdi1 PE=1 SV=3	0.005	1.216	2	1	1	1	1	447	50.5	5.08	0	1

## Sheet: QE+_0090_Prdx4_Ctrl_Low
Checked	Protein FDR Confidence: Combined	Master	Accession	Description	Exp. q-value: Combined	Sum PEP Score	Coverage [%]	# Peptides	# PSMs	# Unique Peptides	# Protein Groups	# AAs	MW [kDa]	calc. pI	Score Sequest HT: Sequest HT	# Peptides (by Search Engine): Sequest HT
FALSE	High	Master Protein	O08807	Peroxiredoxin-4 OS=Mus musculus OX=10090 GN=Prdx4 PE=1 SV=1	0	144.57	66	15	272	13	1	274	31	7.15	808.56	15
FALSE	High	Master Protein	A0A0A0MQF6	Glyceraldehyde-3-phosphate dehydrogenase OS=Mus musculus OX=10090 GN=Gapdh PE=1 SV=1	0	88.745	48	15	76	15	1	359	38.6	8.97	243.57	15
FALSE	High	Master Protein	Q922U2	Keratin, type II cytoskeletal 5 OS=Mus musculus OX=10090 GN=Krt5 PE=1 SV=1	0	72.621	28	22	94	11	1	580	61.7	7.75	219.34	22
FALSE	High	Master Protein	P20029	Endoplasmic reticulum chaperone BiP OS=Mus musculus OX=10090 GN=Hspa5 PE=1 SV=3	0	109.122	47	27	81	24	1	655	72.4	5.16	208.89	27
FALSE	High	Master Protein	P35700	Peroxiredoxin-1 OS=Mus musculus OX=10090 GN=Prdx1 PE=1 SV=1	0	34.537	48	10	94	8	1	199	22.2	8.12	198.49	10
FALSE	High	Master Protein	P53395	Lipoamide acyltransferase component of branched-chain alpha-keto acid dehydrogenase complex, mitochondrial OS=Mus musculus OX=10090 GN=Dbt PE=1 SV=2	0	79.144	45	19	67	19	1	482	53.2	8.6	179.43	19
FALSE	High	Master Protein	P07356	Annexin A2 OS=Mus musculus OX=10090 GN=Anxa2 PE=1 SV=2	0	77.228	52	19	53	19	1	339	38.7	7.69	151.02	19
FALSE	High	Master Protein	P04104	Keratin, type II cytoskeletal 1 OS=Mus musculus OX=10090 GN=Krt1 PE=1 SV=4	0	33.917	6	8	51	3	1	637	65.6	8.15	135.87	8
FALSE	High	Master Protein	P50446	Keratin, type II cytoskeletal 6A OS=Mus musculus OX=10090 GN=Krt6a PE=1 SV=3	0	43.391	20	15	60	3	1	553	59.3	7.94	131.34	15
FALSE	High	Master Protein	Q61781	Keratin, type I cytoskeletal 14 OS=Mus musculus OX=10090 GN=Krt14 PE=1 SV=2	0	57.024	33	16	47	2	1	484	52.8	5.17	118.22	16
FALSE	High	Master Protein	Q3TTY5	Keratin, type II cytoskeletal 2 epidermal OS=Mus musculus OX=10090 GN=Krt2 PE=1 SV=1	0	39.234	9	12	52	7	1	707	70.9	8.06	118.02	12
FALSE	High	Master Protein	P02535	Keratin, type I cytoskeletal 10 OS=Mus musculus OX=10090 GN=Krt10 PE=1 SV=3	0	31.705	14	10	46	8	1	570	57.7	5.11	117.84	10
FALSE	High	Master Protein	Q8BGZ7	Keratin, type II cytoskeletal 75 OS=Mus musculus OX=10090 GN=Krt75 PE=1 SV=1	0	32.722	15	11	54	1	1	551	59.7	8.31	112.03	11
FALSE	High	Master Protein	P62908	40S ribosomal protein S3 OS=Mus musculus OX=10090 GN=Rps3 PE=1 SV=1	0	56.282	66	16	45	16	1	243	26.7	9.66	108.84	16
FALSE	High	Master Protein	A0A2R8VHP3	Predicted pseudogene 5478 OS=Mus musculus OX=10090 GN=Gm5478 PE=1 SV=1	0	23.798	11	8	44	2	1	535	57.9	6.2	104.57	8
FALSE	High	Master Protein	P14869	60S acidic ribosomal protein P0 OS=Mus musculus OX=10090 GN=Rplp0 PE=1 SV=3	0	37.588	35	9	30	9	1	317	34.2	6.25	95.34	9
FALSE	High	Master Protein	P63101	14-3-3 protein zeta/delta OS=Mus musculus OX=10090 GN=Ywhaz PE=1 SV=1	0	55.918	48	11	37	6	1	245	27.8	4.79	92.43	11
FALSE	High	Master Protein	Q8VED5	Keratin, type II cytoskeletal 79 OS=Mus musculus OX=10090 GN=Krt79 PE=1 SV=2	0	26.724	7	8	41	1	1	531	57.5	7.69	89.73	8
FALSE	High	Master Protein	Q9QWL7	Keratin, type I cytoskeletal 17 OS=Mus musculus OX=10090 GN=Krt17 PE=1 SV=3	0	30.071	24	13	40	1	1	433	48.1	5.06	87.94	13
FALSE	High	Master Protein	Q6IFX2	Keratin, type I cytoskeletal 42 OS=Mus musculus OX=10090 GN=Krt42 PE=1 SV=1	0	44.866	29	13	38	5	1	452	50.1	5.16	87.81	13
FALSE	High	Master Protein	P51881	ADP/ATP translocase 2 OS=Mus musculus OX=10090 GN=Slc25a5 PE=1 SV=3	0	37.001	38	12	40	5	1	298	32.9	9.73	87.06	12
FALSE	High	Master Protein	P10107	Annexin A1 OS=Mus musculus OX=10090 GN=Anxa1 PE=1 SV=2	0	50.769	37	11	32	11	1	346	38.7	7.37	82.32	11
FALSE	High	Master Protein	B1AQ77	Keratin 15, isoform CRA_a OS=Mus musculus OX=10090 GN=Krt15 PE=1 SV=1	0	21.752	10	7	33	1	1	456	49.5	4.86	82.05	7
FALSE	High	Master Protein	P48962	ADP/ATP translocase 1 OS=Mus musculus OX=10090 GN=Slc25a4 PE=1 SV=4	0	33.423	40	12	40	5	1	298	32.9	9.72	79.28	12
FALSE	High	Master Protein	A0A1B0GSX0	L-lactate dehydrogenase OS=Mus musculus OX=10090 GN=Ldha PE=1 SV=1	0	40.992	32	12	37	12	1	361	39.7	8.35	74.64	12
FALSE	High	Master Protein	P08249	Malate dehydrogenase, mitochondrial OS=Mus musculus OX=10090 GN=Mdh2 PE=1 SV=3	0	46.098	41	11	25	11	1	338	35.6	8.68	71.3	11
FALSE	High	Master Protein	P07724	Serum albumin OS=Mus musculus OX=10090 GN=Alb PE=1 SV=3	0	17.712	4	2	21	2	1	608	68.6	6.07	69.82	2
FALSE	High	Master Protein	P62259	14-3-3 protein epsilon OS=Mus musculus OX=10090 GN=Ywhae PE=1 SV=1	0	37.572	51	12	35	9	1	255	29.2	4.74	69.68	12
FALSE	High	Master Protein	P14148	60S ribosomal protein L7 OS=Mus musculus OX=10090 GN=Rpl7 PE=1 SV=2	0	31.983	41	13	29	13	1	270	31.4	10.89	64.54	13
FALSE	High	Master Protein	Q9Z2K1	Keratin, type I cytoskeletal 16 OS=Mus musculus OX=10090 GN=Krt16 PE=1 SV=3	0	32.571	19	9	27	4	1	469	51.6	5.2	63.95	9
FALSE	High	Master Protein	H3BKH6	S-formylglutathione hydrolase OS=Mus musculus OX=10090 GN=Esd PE=1 SV=1	0	29.016	32	7	25	7	1	295	32.8	7.83	63.84	7
FALSE	High	Master Protein	Q3UV17	Keratin, type II cytoskeletal 2 oral OS=Mus musculus OX=10090 GN=Krt76 PE=1 SV=1	0	21.298	11	8	32	2	1	594	62.8	8.43	62.62	8
FALSE	High	Master Protein	E9Q557	Desmoplakin OS=Mus musculus OX=10090 GN=Dsp PE=1 SV=1	0	42.679	6	19	32	19	1	2883	332.7	6.8	61.91	19
FALSE	High	Master Protein	P97351	40S ribosomal protein S3a OS=Mus musculus OX=10090 GN=Rps3a PE=1 SV=3	0	35.875	45	13	32	13	1	264	29.9	9.73	60.17	13
FALSE	High	Master Protein	Q6NXH9	Keratin, type II cytoskeletal 73 OS=Mus musculus OX=10090 GN=Krt73 PE=1 SV=1	0	19.653	7	5	25	1	1	539	58.9	8.09	59.94	5
FALSE	High	Master Protein	G5E902	MCG10343, isoform CRA_b OS=Mus musculus OX=10090 GN=Slc25a3 PE=1 SV=1	0	31.477	32	12	32	12	1	358	39.7	9.29	59.32	12
FALSE	High	Master Protein	P62702	40S ribosomal protein S4, X isoform OS=Mus musculus OX=10090 GN=Rps4x PE=1 SV=2	0	28.657	40	13	29	13	1	263	29.6	10.15	57.72	13
FALSE	High	Master Protein	P61982	14-3-3 protein gamma OS=Mus musculus OX=10090 GN=Ywhag PE=1 SV=2	0	33.462	46	11	29	5	1	247	28.3	4.89	57.52	11
FALSE	High	Master Protein	Q61171	Peroxiredoxin-2 OS=Mus musculus OX=10090 GN=Prdx2 PE=1 SV=3	0	24.099	35	7	22	7	1	198	21.8	5.41	55.74	7
FALSE	High	Master Protein	Q6ZWX6	Eukaryotic translation initiation factor 2 subunit 1 OS=Mus musculus OX=10090 GN=Eif2s1 PE=1 SV=3	0	39.932	44	13	23	13	1	315	36.1	5.08	54.43	13
FALSE	High	Master Protein	P10126	Elongation factor 1-alpha 1 OS=Mus musculus OX=10090 GN=Eef1a1 PE=1 SV=3	0	29.55	19	7	20	7	1	462	50.1	9.01	53.59	7
FALSE	High	Master Protein	P99024	Tubulin beta-5 chain OS=Mus musculus OX=10090 GN=Tubb5 PE=1 SV=1	0	35.442	29	10	22	10	1	444	49.6	4.89	52.5	10
FALSE	High	Master Protein	P17918	Proliferating cell nuclear antigen OS=Mus musculus OX=10090 GN=Pcna PE=1 SV=2	0	32.685	39	8	22	8	1	261	28.8	4.77	51.85	8
FALSE	High	Master Protein	F6VW30	14-3-3 protein theta (Fragment) OS=Mus musculus OX=10090 GN=Ywhaq PE=1 SV=1	0	24.028	27	9	25	2	1	303	34.3	6.38	51.82	9
FALSE	High	Master Protein	E9Q0F0	Keratin 78 OS=Mus musculus OX=10090 GN=Krt78 PE=1 SV=1	0	13.786	2	3	17	2	1	1068	112.2	7.97	50.4	3
FALSE	High	Master Protein	P60710	Actin, cytoplasmic 1 OS=Mus musculus OX=10090 GN=Actb PE=1 SV=1	0	33.771	37	10	19	4	1	375	41.7	5.48	49.46	10
FALSE	High	Master Protein	O88569	Heterogeneous nuclear ribonucleoproteins A2/B1 OS=Mus musculus OX=10090 GN=Hnrnpa2b1 PE=1 SV=2	0	32.057	32	10	20	8	1	353	37.4	8.95	49.08	10
FALSE	High	Master Protein	O35129	Prohibitin-2 OS=Mus musculus OX=10090 GN=Phb2 PE=1 SV=1	0	36.135	42	11	19	11	1	299	33.3	9.83	47.24	11
FALSE	High	Master Protein	O35639	Annexin A3 OS=Mus musculus OX=10090 GN=Anxa3 PE=1 SV=4	0	36.806	36	11	20	11	1	323	36.4	5.76	45.83	11
FALSE	High	Master Protein	Q9CQV8	14-3-3 protein beta/alpha OS=Mus musculus OX=10090 GN=Ywhab PE=1 SV=3	0	19.076	32	9	25	1	1	246	28.1	4.83	44.92	9
FALSE	High	Master Protein	A0A0R4J1E2	Elongation factor 1-delta OS=Mus musculus OX=10090 GN=Eef1d PE=1 SV=1	0	30.026	13	6	14	1	1	660	72.9	6.51	44.34	6
FALSE	High	Master Protein	P68510	14-3-3 protein eta OS=Mus musculus OX=10090 GN=Ywhah PE=1 SV=2	0	19.387	28	7	21	2	1	246	28.2	4.89	44.32	7
FALSE	High	Master Protein	P25444	40S ribosomal protein S2 OS=Mus musculus OX=10090 GN=Rps2 PE=1 SV=3	0	21.153	23	7	19	7	1	293	31.2	10.24	42.09	7
FALSE	High	Master Protein	E9QPD7	Pyruvate carboxylase OS=Mus musculus OX=10090 GN=Pcx PE=1 SV=1	0	24.083	8	8	17	8	1	1179	129.7	6.71	41.16	8
FALSE	High	Master Protein	Q9DBJ1	Phosphoglycerate mutase 1 OS=Mus musculus OX=10090 GN=Pgam1 PE=1 SV=3	0	37.244	56	10	18	10	1	254	28.8	7.18	41	10
FALSE	High	Master Protein	P58771-2	Isoform 2 of Tropomyosin alpha-1 chain OS=Mus musculus OX=10090 GN=Tpm1	0	28.877	40	13	23	2	1	284	32.7	4.75	40.24	13
FALSE	High	Master Protein	E9Q450	Tropomyosin alpha-1 chain OS=Mus musculus OX=10090 GN=Tpm1 PE=1 SV=1	0	26.436	37	12	21	1	1	284	32.8	4.78	40.24	12
FALSE	High	Master Protein	P17751	Triosephosphate isomerase OS=Mus musculus OX=10090 GN=Tpi1 PE=1 SV=4	0	28.289	44	10	21	10	1	299	32.2	5.74	39.82	10
FALSE	High	Master Protein	Q02257	Junction plakoglobin OS=Mus musculus OX=10090 GN=Jup PE=1 SV=3	0	28.559	14	9	18	9	1	745	81.7	6.14	38.89	9
FALSE	High	Master Protein	Q5EBP8	Heterogeneous nuclear ribonucleoprotein A1 OS=Mus musculus OX=10090 GN=Hnrnpa1 PE=1 SV=1	0	29.08	29	9	17	7	1	373	38.8	9.13	38.25	9
FALSE	High	Master Protein	P68040	Receptor of activated protein C kinase 1 OS=Mus musculus OX=10090 GN=Rack1 PE=1 SV=3	0	29.199	22	7	16	7	1	317	35.1	7.69	38.03	7
FALSE	High	Master Protein	P53026	60S ribosomal protein L10a OS=Mus musculus OX=10090 GN=Rpl10a PE=1 SV=3	0	12.137	23	5	16	5	1	217	24.9	9.98	37.88	5
FALSE	High	Master Protein	P05213	Tubulin alpha-1B chain OS=Mus musculus OX=10090 GN=Tuba1b PE=1 SV=2	0	31.194	27	9	19	9	1	451	50.1	5.06	37.35	9
FALSE	High	Master Protein	Q6IME9	Keratin, type II cytoskeletal 72 OS=Mus musculus OX=10090 GN=Krt72 PE=3 SV=1	0	12.032	6	4	17	1	1	520	56.7	7.4	36.61	4
FALSE	High	Master Protein	P47911	60S ribosomal protein L6 OS=Mus musculus OX=10090 GN=Rpl6 PE=1 SV=3	0	26.849	35	11	22	11	1	296	33.5	10.7	36.07	11
FALSE	High	Master Protein	P48036	Annexin A5 OS=Mus musculus OX=10090 GN=Anxa5 PE=1 SV=1	0	28.346	32	10	19	10	1	319	35.7	4.96	35.31	10
FALSE	High	Master Protein	Q9Z1Q5	Chloride intracellular channel protein 1 OS=Mus musculus OX=10090 GN=Clic1 PE=1 SV=3	0	24.614	38	7	15	6	1	241	27	5.17	34.36	7
FALSE	High	Master Protein	Q9Z1R9	MCG124046 OS=Mus musculus OX=10090 GN=Prss1 PE=1 SV=1	0	7.671	8	1	65	1	1	246	26.1	4.94	33.46	1
FALSE	High	Master Protein	F6ZFU0	Elongation factor 1-delta (Fragment) OS=Mus musculus OX=10090 GN=Eef1d PE=1 SV=1	0	26.472	15	6	12	1	1	552	61.4	7.39	31.66	6
FALSE	High	Master Protein	Q99MN9	Propionyl-CoA carboxylase beta chain, mitochondrial OS=Mus musculus OX=10090 GN=Pccb PE=1 SV=2	0	20.797	11	5	13	5	1	541	58.4	7.66	31.12	5
FALSE	High	Master Protein	P62737	Actin, aortic smooth muscle OS=Mus musculus OX=10090 GN=Acta2 PE=1 SV=1	0	18.634	22	7	14	1	1	377	42	5.39	31.08	7
FALSE	High	Master Protein	O70251	Elongation factor 1-beta OS=Mus musculus OX=10090 GN=Eef1b PE=1 SV=5	0	16.068	20	4	10	4	1	225	24.7	4.69	30.49	4
FALSE	High	Master Protein	Q9CR57	60S ribosomal protein L14 OS=Mus musculus OX=10090 GN=Rpl14 PE=1 SV=3	0	19.005	27	6	14	6	1	217	23.5	11.02	28.99	6
FALSE	High	Master Protein	P67778	Prohibitin OS=Mus musculus OX=10090 GN=Phb PE=1 SV=1	0	26.468	41	10	15	10	1	272	29.8	5.76	28.62	10
FALSE	High	Master Protein	P47963	60S ribosomal protein L13 OS=Mus musculus OX=10090 GN=Rpl13 PE=1 SV=3	0	17.16	36	8	16	8	1	211	24.3	11.55	27.7	8
FALSE	High	Master Protein	Q9CQ65	S-methyl-5'-thioadenosine phosphorylase OS=Mus musculus OX=10090 GN=Mtap PE=1 SV=1	0	14.113	21	5	10	5	1	283	31	7.14	26.75	5
FALSE	High	Master Protein	P62137	Serine/threonine-protein phosphatase PP1-alpha catalytic subunit OS=Mus musculus OX=10090 GN=Ppp1ca PE=1 SV=1	0	19.544	18	5	12	3	1	330	37.5	6.33	26.41	5
FALSE	High	Master Protein	Q9CX86	Heterogeneous nuclear ribonucleoprotein A0 OS=Mus musculus OX=10090 GN=Hnrnpa0 PE=1 SV=1	0	18.23	21	5	9	4	1	305	30.5	9.31	24.53	5
FALSE	High	Master Protein	P62918	60S ribosomal protein L8 OS=Mus musculus OX=10090 GN=Rpl8 PE=1 SV=2	0	11.514	14	4	9	4	1	257	28	11.03	23.32	4
FALSE	High	Master Protein	P70670	Nascent polypeptide-associated complex subunit alpha, muscle-specific form OS=Mus musculus OX=10090 GN=Naca PE=1 SV=2	0	15.017	2	3	7	3	1	2187	220.4	9.35	21.97	3
FALSE	High	Master Protein	E9Q5J9	Tropomyosin alpha-3 chain OS=Mus musculus OX=10090 GN=Tpm3 PE=1 SV=1	0	14.192	15	6	10	1	1	285	33.3	4.77	21.78	6
FALSE	High	Master Protein	P62827	GTP-binding nuclear protein Ran OS=Mus musculus OX=10090 GN=Ran PE=1 SV=3	0	12.325	25	5	9	5	1	216	24.4	7.49	21.75	5
FALSE	High	Master Protein	P45376	Aldo-keto reductase family 1 member B1 OS=Mus musculus OX=10090 GN=Akr1b1 PE=1 SV=3	0	10.666	18	6	10	6	1	316	35.7	7.18	20.75	6
FALSE	High	Master Protein	P63017	Heat shock cognate 71 kDa protein OS=Mus musculus OX=10090 GN=Hspa8 PE=1 SV=1	0	18.537	10	5	8	2	1	646	70.8	5.52	20.62	5
FALSE	High	Master Protein	P11440	Cyclin-dependent kinase 1 OS=Mus musculus OX=10090 GN=Cdk1 PE=1 SV=3	0	10.896	18	5	9	5	1	297	34.1	8.43	20.6	5
FALSE	High	Master Protein	Q99PT1	Rho GDP-dissociation inhibitor 1 OS=Mus musculus OX=10090 GN=Arhgdia PE=1 SV=3	0	16.557	30	4	7	4	1	204	23.4	5.2	19.51	4
FALSE	High	Master Protein	P70372	ELAV-like protein 1 OS=Mus musculus OX=10090 GN=Elavl1 PE=1 SV=2	0	15.778	20	6	9	6	1	326	36.1	9.04	19.25	6
FALSE	High	Master Protein	P63158	High mobility group protein B1 OS=Mus musculus OX=10090 GN=Hmgb1 PE=1 SV=2	0	10.054	13	3	5	3	1	215	24.9	5.74	18.46	3
FALSE	High	Master Protein	Q64674	Spermidine synthase OS=Mus musculus OX=10090 GN=Srm PE=1 SV=1	0	15.193	24	6	12	6	1	302	34	5.5	18.39	6
FALSE	High	Master Protein	Q9QYB1	Chloride intracellular channel protein 4 OS=Mus musculus OX=10090 GN=Clic4 PE=1 SV=3	0	14.932	34	6	8	5	1	253	28.7	5.59	18.32	6
FALSE	High	Master Protein	Q60932	Voltage-dependent anion-selective channel protein 1 OS=Mus musculus OX=10090 GN=Vdac1 PE=1 SV=3	0	13.437	15	3	7	2	1	296	32.3	8.43	18.3	3
FALSE	High	Master Protein	P62141	Serine/threonine-protein phosphatase PP1-beta catalytic subunit OS=Mus musculus OX=10090 GN=Ppp1cb PE=1 SV=3	0	12.63	13	3	8	1	1	327	37.2	6.19	18.05	3
FALSE	High	Master Protein	Q9DCC4	Pyrroline-5-carboxylate reductase 3 OS=Mus musculus OX=10090 GN=Pycr3 PE=1 SV=2	0	7.487	11	2	6	2	1	274	28.7	7.27	17.08	2
FALSE	High	Master Protein	Q61937	Nucleophosmin OS=Mus musculus OX=10090 GN=Npm1 PE=1 SV=1	0	16.084	25	6	10	6	1	292	32.5	4.77	17.04	6
FALSE	High	Master Protein	P62242	40S ribosomal protein S8 OS=Mus musculus OX=10090 GN=Rps8 PE=1 SV=2	0	8.759	12	2	6	2	1	208	24.2	10.32	16.77	2
FALSE	High	Master Protein	P52480	Pyruvate kinase PKM OS=Mus musculus OX=10090 GN=Pkm PE=1 SV=4	0	17.443	15	6	7	6	1	531	57.8	7.47	15.95	6
FALSE	High	Master Protein	Q9QUM9	Proteasome subunit alpha type-6 OS=Mus musculus OX=10090 GN=Psma6 PE=1 SV=1	0	18.826	29	6	8	6	1	246	27.4	6.76	15.72	6
FALSE	High	Master Protein	Q9QUK9	MCG15083 OS=Mus musculus OX=10090 GN=Try5 PE=1 SV=1	0	4.163	8	1	17	1	1	246	26.3	5.3	15.01	1
FALSE	High	Master Protein	Q6ZWZ7	60S ribosomal protein L17 OS=Mus musculus OX=10090 GN=Rpl17 PE=1 SV=1	0	9.238	18	3	6	3	1	184	21.4	10.18	14.62	3
FALSE	High	Master Protein	Q99JR1	Sideroflexin-1 OS=Mus musculus OX=10090 GN=Sfxn1 PE=1 SV=3	0	11.965	19	5	7	5	1	322	35.6	9.23	14.03	5
FALSE	High	Master Protein	Q9Z2U0	Proteasome subunit alpha type-7 OS=Mus musculus OX=10090 GN=Psma7 PE=1 SV=1	0	13.86	25	5	7	5	1	248	27.8	8.46	14.03	5
FALSE	High	Master Protein	P16110	Galectin-3 OS=Mus musculus OX=10090 GN=Lgals3 PE=1 SV=3	0	8.749	15	3	7	3	1	264	27.5	8.38	13.43	3
FALSE	High	Master Protein	Q91VR2	ATP synthase subunit gamma, mitochondrial OS=Mus musculus OX=10090 GN=Atp5f1c PE=1 SV=1	0	9.758	14	4	6	4	1	298	32.9	9.01	13.41	4
FALSE	High	Master Protein	P12970	60S ribosomal protein L7a OS=Mus musculus OX=10090 GN=Rpl7a PE=1 SV=2	0	10.395	18	5	7	5	1	266	30	10.56	13.37	5
FALSE	High	Master Protein	E9QNP0	KxDL motif-containing protein 1 OS=Mus musculus OX=10090 GN=Kxd1 PE=1 SV=1	0	12.369	20	4	7	4	1	232	26.8	9.83	13.29	4
FALSE	High	Master Protein	Q8BP67	60S ribosomal protein L24 OS=Mus musculus OX=10090 GN=Rpl24 PE=1 SV=2	0	6.549	13	2	5	2	1	157	17.8	11.25	13.05	2
FALSE	High	Master Protein	P62754	40S ribosomal protein S6 OS=Mus musculus OX=10090 GN=Rps6 PE=1 SV=1	0	13.95	17	4	5	4	1	249	28.7	10.84	13.03	4
FALSE	High	Master Protein	O35381	Acidic leucine-rich nuclear phosphoprotein 32 family member A OS=Mus musculus OX=10090 GN=Anp32a PE=1 SV=1	0	7.925	15	4	6	2	1	247	28.5	4.07	12.42	4
FALSE	High	Master Protein	Q922Q4	Pyrroline-5-carboxylate reductase 2 OS=Mus musculus OX=10090 GN=Pycr2 PE=1 SV=1	0	12.264	18	4	7	4	1	320	33.6	7.77	12.26	4
FALSE	High	Master Protein	Q6ZWV3	60S ribosomal protein L10 OS=Mus musculus OX=10090 GN=Rpl10 PE=1 SV=3	0	5.743	12	2	5	2	1	214	24.6	10.08	12.23	2
FALSE	High	Master Protein	Q7TQI3	Ubiquitin thioesterase OTUB1 OS=Mus musculus OX=10090 GN=Otub1 PE=1 SV=2	0	10.53	13	3	7	3	1	271	31.3	4.94	12.07	3
FALSE	High	Master Protein	P97429	Annexin A4 OS=Mus musculus OX=10090 GN=Anxa4 PE=1 SV=4	0	14.489	13	3	4	3	1	319	35.9	5.57	11.81	3
FALSE	High	Master Protein	Q9WUM5	Succinate--CoA ligase [ADP/GDP-forming] subunit alpha, mitochondrial OS=Mus musculus OX=10090 GN=Suclg1 PE=1 SV=4	0	8.867	19	4	7	4	1	346	36.1	9.39	11.68	4
FALSE	High	Master Protein	Q922Q8	Leucine-rich repeat-containing protein 59 OS=Mus musculus OX=10090 GN=Lrrc59 PE=1 SV=1	0	9.756	18	4	7	4	1	307	34.9	9.52	11.43	4
FALSE	High	Master Protein	J3QMG3	Voltage-dependent anion-selective channel protein 3 OS=Mus musculus OX=10090 GN=Vdac3 PE=1 SV=1	0	8.371	12	3	5	2	1	284	30.8	8.79	11.4	3
FALSE	High	Master Protein	E9QP62	LIM and senescent cell antigen-like-containing domain protein OS=Mus musculus OX=10090 GN=Lims1 PE=1 SV=1	0	6.402	7	3	6	3	1	387	44.3	7.88	11.11	3
FALSE	High	Master Protein	Q792Z1	MCG140784 OS=Mus musculus OX=10090 GN=Try10 PE=1 SV=1	0	4.084	8	2	8	2	1	246	26.2	5.83	10.89	2
FALSE	High	Master Protein	Q9R1P4	Proteasome subunit alpha type-1 OS=Mus musculus OX=10090 GN=Psma1 PE=1 SV=1	0	9.506	19	4	6	4	1	263	29.5	6.46	10.8	4
FALSE	High	Master Protein	P20108	Thioredoxin-dependent peroxide reductase, mitochondrial OS=Mus musculus OX=10090 GN=Prdx3 PE=1 SV=1	0	7.245	16	4	8	4	1	257	28.1	7.58	10.65	4
FALSE	High	Master Protein	Q8BG05	Heterogeneous nuclear ribonucleoprotein A3 OS=Mus musculus OX=10090 GN=Hnrnpa3 PE=1 SV=1	0	4.268	4	2	5	1	1	379	39.6	9.01	10.57	2
FALSE	High	Master Protein	Q9CY64	Biliverdin reductase A OS=Mus musculus OX=10090 GN=Blvra PE=1 SV=1	0	8.419	18	5	7	5	1	295	33.5	7.02	10.45	5
FALSE	High	Master Protein	Q99K85	Phosphoserine aminotransferase OS=Mus musculus OX=10090 GN=Psat1 PE=1 SV=1	0	11.675	18	6	7	6	1	370	40.4	8.03	10.27	6
FALSE	High	Master Protein	Q9Z2U1	Proteasome subunit alpha type-5 OS=Mus musculus OX=10090 GN=Psma5 PE=1 SV=1	0	6.16	15	3	5	3	1	241	26.4	4.79	10.24	3
FALSE	High	Master Protein	Q9EST5-2	Isoform 2 of Acidic leucine-rich nuclear phosphoprotein 32 family member B OS=Mus musculus OX=10090 GN=Anp32b	0	7.457	11	3	4	1	1	329	37.4	4.18	10.04	3
FALSE	High	Master Protein	Q9WUK2	Eukaryotic translation initiation factor 4H OS=Mus musculus OX=10090 GN=Eif4h PE=1 SV=3	0	5.867	14	3	5	3	1	248	27.3	7.23	9.96	3
FALSE	High	Master Protein	P17897	Lysozyme C-1 OS=Mus musculus OX=10090 GN=Lyz1 PE=1 SV=1	0	4.49	8	1	3	1	1	148	16.8	9.41	9.59	1
FALSE	High	Master Protein	Q91ZA3	Propionyl-CoA carboxylase alpha chain, mitochondrial OS=Mus musculus OX=10090 GN=Pcca PE=1 SV=2	0	8.927	4	3	4	3	1	724	79.9	7.25	9.19	3
FALSE	High	Master Protein	O35593	26S proteasome non-ATPase regulatory subunit 14 OS=Mus musculus OX=10090 GN=Psmd14 PE=1 SV=2	0	10.117	19	4	4	4	1	310	34.6	6.52	9.09	4
FALSE	High	Master Protein	O70435	Proteasome subunit alpha type-3 OS=Mus musculus OX=10090 GN=Psma3 PE=1 SV=3	0	5.793	11	3	5	3	1	255	28.4	5.44	8.86	3
FALSE	High	Master Protein	Q9D051	Pyruvate dehydrogenase E1 component subunit beta, mitochondrial OS=Mus musculus OX=10090 GN=Pdhb PE=1 SV=1	0	8.949	10	3	5	3	1	359	38.9	6.87	8.49	3
FALSE	High	Master Protein	P10518	Delta-aminolevulinic acid dehydratase OS=Mus musculus OX=10090 GN=Alad PE=1 SV=1	0	11.184	15	4	4	4	1	330	36	6.79	8.43	4
FALSE	High	Master Protein	O08709	Peroxiredoxin-6 OS=Mus musculus OX=10090 GN=Prdx6 PE=1 SV=3	0	7.593	18	4	6	4	1	224	24.9	6.01	7.79	4
FALSE	High	Master Protein	P61255	60S ribosomal protein L26 OS=Mus musculus OX=10090 GN=Rpl26 PE=1 SV=1	0	2.442	12	2	3	2	1	145	17.2	10.55	7.66	2
FALSE	High	Master Protein	Q91YR9	Prostaglandin reductase 1 OS=Mus musculus OX=10090 GN=Ptgr1 PE=1 SV=2	0	4.313	13	4	4	4	1	329	35.5	7.96	7.63	4
FALSE	High	Master Protein	P34022	Ran-specific GTPase-activating protein OS=Mus musculus OX=10090 GN=Ranbp1 PE=1 SV=2	0	6.709	10	2	3	2	1	203	23.6	5.22	7.46	2
FALSE	High	Master Protein	Q91VH6	Protein MEMO1 OS=Mus musculus OX=10090 GN=Memo1 PE=1 SV=1	0	6.742	11	3	3	3	1	297	33.7	7.14	7.44	3
FALSE	High	Master Protein	E9Q0B5	Fc fragment of IgG-binding protein OS=Mus musculus OX=10090 GN=Fcgbp PE=1 SV=1	0	1.83	0	1	4	1	1	2583	275	5.03	7.44	1
FALSE	High	Master Protein	O08583	THO complex subunit 4 OS=Mus musculus OX=10090 GN=Alyref PE=1 SV=3	0	3.236	4	1	2	1	1	255	26.9	11.15	6.8	1
FALSE	High	Master Protein	P14115	60S ribosomal protein L27a OS=Mus musculus OX=10090 GN=Rpl27a PE=1 SV=5	0	2.859	7	1	3	1	1	148	16.6	11.12	6.75	1
FALSE	High	Master Protein	P35282	Ras-related protein Rab-21 OS=Mus musculus OX=10090 GN=Rab21 PE=1 SV=4	0	3.455	5	1	3	1	1	222	24.1	7.94	6.64	1
FALSE	High	Master Protein	Q6P3A8	2-oxoisovalerate dehydrogenase subunit beta, mitochondrial OS=Mus musculus OX=10090 GN=Bckdhb PE=1 SV=2	0	4.198	3	1	2	1	1	390	42.9	6.7	6.51	1
FALSE	High	Master Protein	A0A1B0GR11	Transaldolase OS=Mus musculus OX=10090 GN=Taldo1 PE=1 SV=1	0	5.216	7	3	3	3	1	382	42.1	7.02	6.4	3
FALSE	High	Master Protein	Q9R1P0	Proteasome subunit alpha type-4 OS=Mus musculus OX=10090 GN=Psma4 PE=1 SV=1	0	2.636	7	2	3	2	1	261	29.5	7.72	6.35	2
FALSE	High	Master Protein	Q9JKX6	ADP-sugar pyrophosphatase OS=Mus musculus OX=10090 GN=Nudt5 PE=1 SV=1	0	5.05	17	3	3	3	1	218	24	5.48	6.33	3
FALSE	High	Master Protein	Q91Z25	Actin-related protein 2/3 complex subunit OS=Mus musculus OX=10090 GN=Arpc1b PE=1 SV=1	0	5.284	5	2	3	2	1	376	41.5	8.35	6.21	2
FALSE	High	Master Protein	P14152	Malate dehydrogenase, cytoplasmic OS=Mus musculus OX=10090 GN=Mdh1 PE=1 SV=3	0	4.527	7	2	3	2	1	334	36.5	6.58	6.09	2
FALSE	High	Master Protein	Q9D0M3	Cytochrome c1, heme protein, mitochondrial OS=Mus musculus OX=10090 GN=Cyc1 PE=1 SV=1	0	8.811	11	2	2	2	1	325	35.3	9.16	6	2
FALSE	High	Master Protein	P35980	60S ribosomal protein L18 OS=Mus musculus OX=10090 GN=Rpl18 PE=1 SV=3	0	6.975	12	2	2	2	1	188	21.6	11.78	5.85	2
FALSE	High	Master Protein	Q7TSF1	Desmoglein-1-beta OS=Mus musculus OX=10090 GN=Dsg1b PE=1 SV=1	0	4.75	2	2	3	2	1	1060	114.4	4.84	5.83	2
FALSE	High	Master Protein	Q64012	RNA-binding protein Raly OS=Mus musculus OX=10090 GN=Raly PE=1 SV=3	0	3.705	5	2	3	2	1	312	33.2	8.84	5.73	2
FALSE	High	Master Protein	P47757-4	Isoform 3 of F-actin-capping protein subunit beta OS=Mus musculus OX=10090 GN=Capzb	0	5.13	7	2	3	2	1	301	33.7	6.43	5.65	2
FALSE	High	Master Protein	Q61792	LIM and SH3 domain protein 1 OS=Mus musculus OX=10090 GN=Lasp1 PE=1 SV=1	0	2.491	7	2	3	2	1	263	30	7.05	5.62	2
FALSE	High	Master Protein	G3UXL2	Phosphoribosyl pyrophosphate synthetase 1-like 3 OS=Mus musculus OX=10090 GN=Prps1l3 PE=3 SV=1	0	3.132	9	3	4	3	1	318	34.8	6.98	5.5	3
FALSE	High	Master Protein	P09411	Phosphoglycerate kinase 1 OS=Mus musculus OX=10090 GN=Pgk1 PE=1 SV=4	0	5.02	4	1	2	1	1	417	44.5	7.9	5.48	1
FALSE	High	Master Protein	P47962	60S ribosomal protein L5 OS=Mus musculus OX=10090 GN=Rpl5 PE=1 SV=3	0	6.419	13	3	3	3	1	297	34.4	9.77	5.19	3
FALSE	High	Master Protein	P70677	Caspase-3 OS=Mus musculus OX=10090 GN=Casp3 PE=1 SV=1	0	5.755	10	2	2	2	1	277	31.5	6.92	5.18	2
FALSE	High	Master Protein	Q9Z2X1	Heterogeneous nuclear ribonucleoprotein F OS=Mus musculus OX=10090 GN=Hnrnpf PE=1 SV=3	0	6.6	8	2	2	2	1	415	45.7	5.49	5.07	2
FALSE	High	Master Protein	Q8CHP8	Glycerol-3-phosphate phosphatase OS=Mus musculus OX=10090 GN=Pgp PE=1 SV=1	0	5.33	8	2	2	2	1	321	34.5	5.35	4.84	2
FALSE	High	Master Protein	P57722	Poly(rC)-binding protein 3 OS=Mus musculus OX=10090 GN=Pcbp3 PE=1 SV=3	0	2.875	5	1	2	1	1	371	39.3	7.52	4.84	1
FALSE	High	Master Protein	Q9Z2M7	Phosphomannomutase 2 OS=Mus musculus OX=10090 GN=Pmm2 PE=1 SV=1	0	6.826	13	3	3	3	1	242	27.6	6.42	4.79	3
FALSE	High	Master Protein	O55135	Eukaryotic translation initiation factor 6 OS=Mus musculus OX=10090 GN=Eif6 PE=1 SV=2	0	5.123	20	3	3	3	1	245	26.5	4.74	4.75	3
FALSE	High	Master Protein	A2AE89	Glutathione S-transferase Mu 1 OS=Mus musculus OX=10090 GN=Gstm1 PE=1 SV=2	0	5.423	11	2	2	2	1	244	28.5	8.19	4.75	2
FALSE	High	Master Protein	P97371	Proteasome activator complex subunit 1 OS=Mus musculus OX=10090 GN=Psme1 PE=1 SV=2	0	3.58	6	2	2	2	1	249	28.7	5.97	4.7	2
FALSE	High	Master Protein	Q9QUH0	Glutaredoxin-1 OS=Mus musculus OX=10090 GN=Glrx PE=1 SV=3	0	1.807	24	1	4	1	1	107	11.9	8.37	4.56	1
FALSE	High	Master Protein	P62751	60S ribosomal protein L23a OS=Mus musculus OX=10090 GN=Rpl23a PE=1 SV=1	0	6.39	13	2	2	2	1	156	17.7	10.45	4.5	2
FALSE	High	Master Protein	P47754	F-actin-capping protein subunit alpha-2 OS=Mus musculus OX=10090 GN=Capza2 PE=1 SV=3	0	5.129	10	2	2	2	1	286	32.9	5.85	4.4	2
FALSE	High	Master Protein	Q32KG4-2	Isoform 2 of Retrotransposon Gag-like protein 9 OS=Mus musculus OX=10090 GN=Rtl9	0	2.032	2	1	2	1	1	1367	141.7	5.97	4.38	1
FALSE	High	Master Protein	P70122	Ribosome maturation protein SBDS OS=Mus musculus OX=10090 GN=Sbds PE=1 SV=4	0	3.56	7	2	2	2	1	250	28.8	8.76	4.26	2
FALSE	High	Master Protein	Q9CVB6	Actin-related protein 2/3 complex subunit 2 OS=Mus musculus OX=10090 GN=Arpc2 PE=1 SV=3	0	4.131	7	2	2	2	1	300	34.3	7.36	4.23	2
FALSE	High	Master Protein	B2KG46	Protein bicaudal D homolog 1 OS=Mus musculus OX=10090 GN=Bicd1 PE=1 SV=1	0.006	1.105	1	1	2	1	1	975	110.9	5.91	4.12	1
FALSE	High	Master Protein	Q9WTP6	Adenylate kinase 2, mitochondrial OS=Mus musculus OX=10090 GN=Ak2 PE=1 SV=5	0	1.532	5	1	2	1	1	239	26.5	7.39	4.09	1
FALSE	High	Master Protein	E9Q035	Predicted gene 20425 OS=Mus musculus OX=10090 GN=Gm20425 PE=4 SV=1	0	4.435	2	2	2	2	1	978	107.7	7.77	4.08	2
FALSE	High	Master Protein	A8DUK4	Beta-globin OS=Mus musculus OX=10090 GN=Hbb-bs PE=1 SV=1	0	5.148	9	1	1	1	1	147	15.7	7.69	3.95	1
FALSE	High	Master Protein	Q8BH95	Enoyl-CoA hydratase, mitochondrial OS=Mus musculus OX=10090 GN=Echs1 PE=1 SV=1	0	2.96	7	2	3	2	1	290	31.5	8.48	3.92	2
FALSE	High	Master Protein	A0A140T8T4	Ribosomal protein L9, pseudogene 6 OS=Mus musculus OX=10090 GN=Rpl9-ps6 PE=4 SV=1	0	2.174	5	1	2	1	1	192	21.8	9.88	3.92	1
FALSE	High	Master Protein	Q9CR62	Mitochondrial 2-oxoglutarate/malate carrier protein OS=Mus musculus OX=10090 GN=Slc25a11 PE=1 SV=3	0	3.914	10	3	3	3	1	314	34.1	9.94	3.88	3
FALSE	High	Master Protein	Q9ESZ8	General transcription factor II-I OS=Mus musculus OX=10090 GN=Gtf2i PE=1 SV=3	0	3.726	3	3	3	3	1	998	112.2	6.55	3.87	3
FALSE	Medium	Master Protein	E9Q4S1	High affinity cAMP-specific and IBMX-insensitive 3',5'-cyclic phosphodiesterase 8B OS=Mus musculus OX=10090 GN=Pde8b PE=1 SV=1	0.028	0.844	1	1	2	1	1	865	96.7	6.86	3.85	1
FALSE	High	Master Protein	Q9QYX7	Protein piccolo OS=Mus musculus OX=10090 GN=Pclo PE=1 SV=4	0	1.914	0	1	2	1	1	5068	550.5	6.51	3.78	1
FALSE	High	Master Protein	P70202	Latexin OS=Mus musculus OX=10090 GN=Lxn PE=1 SV=2	0	3.347	9	2	2	2	1	222	25.5	5.74	3.76	2
FALSE	High	Master Protein	A0A286YCG8	Translocon-associated protein subunit alpha OS=Mus musculus OX=10090 GN=Ssr1 PE=1 SV=1	0	2.897	6	2	3	2	1	318	35.5	4.44	3.68	2
FALSE	High	Master Protein	Q6ZWN5	40S ribosomal protein S9 OS=Mus musculus OX=10090 GN=Rps9 PE=1 SV=3	0	2.422	5	1	2	1	1	194	22.6	10.65	3.64	1
FALSE	High	Master Protein	P10639	Thioredoxin OS=Mus musculus OX=10090 GN=Txn PE=1 SV=3	0	1.875	9	1	2	1	1	105	11.7	4.92	3.57	1
FALSE	High	Master Protein	Q9D819	Inorganic pyrophosphatase OS=Mus musculus OX=10090 GN=Ppa1 PE=1 SV=1	0	6.708	8	2	2	2	1	289	32.6	5.6	3.4	2
FALSE	High	Master Protein	Q6NZB0	DnaJ homolog subfamily C member 8 OS=Mus musculus OX=10090 GN=Dnajc8 PE=1 SV=2	0	1.588	3	1	2	1	1	253	29.8	9.06	3.39	1
FALSE	High	Master Protein	D3YTQ3	Heterogeneous nuclear ribonucleoprotein D-like OS=Mus musculus OX=10090 GN=Hnrnpdl PE=1 SV=1	0	2.511	4	2	3	2	1	420	46.2	9.57	3.29	2
FALSE	High	Master Protein	Q9QZD9	Eukaryotic translation initiation factor 3 subunit I OS=Mus musculus OX=10090 GN=Eif3i PE=1 SV=1	0	3.432	5	1	1	1	1	325	36.4	5.64	3.27	1
FALSE	Medium	Master Protein	P08607	C4b-binding protein OS=Mus musculus OX=10090 GN=C4bpa PE=1 SV=3	0.017	0.93	6	1	1	1	1	469	51.5	7.15	3.19	1
FALSE	High	Master Protein	O09167	60S ribosomal protein L21 OS=Mus musculus OX=10090 GN=Rpl21 PE=1 SV=3	0	3.872	9	1	1	1	1	160	18.6	10.49	3.01	1
FALSE	High	Master Protein	Q60930	Voltage-dependent anion-selective channel protein 2 OS=Mus musculus OX=10090 GN=Vdac2 PE=1 SV=2	0	3.2	4	1	1	1	1	295	31.7	7.49	2.97	1
FALSE	High	Master Protein	Q8R5L1	Complement component 1 Q subcomponent-binding protein, mitochondrial OS=Mus musculus OX=10090 GN=C1qbp PE=1 SV=1	0	3.478	7	1	1	1	1	279	31	4.87	2.92	1
FALSE	High	Master Protein	Q9R059	Four and a half LIM domains protein 3 OS=Mus musculus OX=10090 GN=Fhl3 PE=1 SV=2	0	4.047	4	1	1	1	1	289	31.8	6.2	2.91	1
FALSE	High	Master Protein	O09172	Glutamate--cysteine ligase regulatory subunit OS=Mus musculus OX=10090 GN=Gclm PE=1 SV=1	0	3.796	5	1	1	1	1	274	30.5	5.52	2.68	1
FALSE	High	Master Protein	P62715	Serine/threonine-protein phosphatase 2A catalytic subunit beta isoform OS=Mus musculus OX=10090 GN=Ppp2cb PE=1 SV=1	0	3.518	7	2	2	2	1	309	35.6	5.43	2.65	2
FALSE	High	Master Protein	Q05816	Fatty acid-binding protein 5 OS=Mus musculus OX=10090 GN=Fabp5 PE=1 SV=3	0	2.39	7	1	2	1	1	135	15.1	6.54	2.62	1
FALSE	High	Master Protein	P84099	60S ribosomal protein L19 OS=Mus musculus OX=10090 GN=Rpl19 PE=1 SV=1	0	3.709	8	2	3	2	1	196	23.5	11.47	2.56	2
FALSE	High	Master Protein	Q61599	Rho GDP-dissociation inhibitor 2 OS=Mus musculus OX=10090 GN=Arhgdib PE=1 SV=3	0	2.303	11	1	1	1	1	200	22.8	5.11	2.56	1
FALSE	High	Master Protein	P11087	Collagen alpha-1(I) chain OS=Mus musculus OX=10090 GN=Col1a1 PE=1 SV=4	0	4.214	1	1	1	1	1	1453	137.9	5.85	2.53	1
FALSE	High	Master Protein	Q80X85	28S ribosomal protein S7, mitochondrial OS=Mus musculus OX=10090 GN=Mrps7 PE=1 SV=1	0	3.779	5	1	1	1	1	242	28	9.94	2.5	1
FALSE	High	Master Protein	Q62446	Peptidyl-prolyl cis-trans isomerase FKBP3 OS=Mus musculus OX=10090 GN=Fkbp3 PE=1 SV=2	0	3.173	5	1	1	1	1	224	25.1	9.28	2.44	1
FALSE	High	Master Protein	E9QKR0	Guanine nucleotide-binding protein G(I)/G(S)/G(T) subunit beta-2 OS=Mus musculus OX=10090 GN=Gnb2 PE=1 SV=1	0	2.895	3	1	1	1	1	382	41.4	6.6	2.36	1
FALSE	High	Master Protein	P62806	Histone H4 OS=Mus musculus OX=10090 GN=Hist1h4a PE=1 SV=2	0	3.211	10	1	1	1	1	103	11.4	11.36	2.35	1
FALSE	Medium	Master Protein	P70195	Proteasome subunit beta type-7 OS=Mus musculus OX=10090 GN=Psmb7 PE=1 SV=1	0.014	0.992	4	1	1	1	1	277	29.9	7.99	2.34	1
FALSE	Medium	Master Protein	B1AWD9	Clathrin light chain OS=Mus musculus OX=10090 GN=Clta PE=1 SV=1	0.013	1.029	4	1	1	1	1	248	27	4.5	2.31	1
FALSE	High	Master Protein	Q61335	B-cell receptor-associated protein 31 OS=Mus musculus OX=10090 GN=Bcap31 PE=1 SV=4	0	2.332	4	1	1	1	1	245	27.9	8.7	2.31	1
FALSE	Medium	Master Protein	A0A1B0GT45	Predicted gene, 39566 OS=Mus musculus OX=10090 GN=Gm39566 PE=4 SV=1	0.026	0.872	0	1	1	1	1	1251	136.3	8.32	2.23	1
FALSE	High	Master Protein	P62264	40S ribosomal protein S14 OS=Mus musculus OX=10090 GN=Rps14 PE=1 SV=3	0	2.75	7	1	1	1	1	151	16.3	10.05	2.2	1
FALSE	High	Master Protein	Q9D6T0	Nitric oxide synthase-interacting protein OS=Mus musculus OX=10090 GN=Nosip PE=1 SV=1	0	1.689	3	1	1	1	1	301	33.2	8.62	2.18	1
FALSE	High	Master Protein	H7BX95	Serine/arginine-rich-splicing factor 1 OS=Mus musculus OX=10090 GN=Srsf1 PE=1 SV=1	0	1.715	4	1	1	1	1	253	28.3	10.08	2.15	1
FALSE	High	Master Protein	P62082	40S ribosomal protein S7 OS=Mus musculus OX=10090 GN=Rps7 PE=2 SV=1	0	2.297	16	2	2	2	1	194	22.1	10.1	2.11	2
FALSE	Medium	Master Protein	Q9DB90	Protein SMG9 OS=Mus musculus OX=10090 GN=Smg9 PE=1 SV=1	0.027	0.76	2	1	1	1	1	520	57.6	7.01	2.11	1
FALSE	High	Master Protein	Q9D880	Mitochondrial import inner membrane translocase subunit TIM50 OS=Mus musculus OX=10090 GN=Timm50 PE=1 SV=1	0	3.019	3	1	1	1	1	353	39.8	8.13	2.1	1
FALSE	High	Master Protein	P18155	Bifunctional methylenetetrahydrofolate dehydrogenase/cyclohydrolase, mitochondrial OS=Mus musculus OX=10090 GN=Mthfd2 PE=1 SV=1	0	2.1	3	1	1	1	1	350	37.8	8.88	2.08	1
FALSE	High	Master Protein	Q00623	Apolipoprotein A-I OS=Mus musculus OX=10090 GN=Apoa1 PE=1 SV=2	0	2.23	4	1	1	1	1	264	30.6	5.73	2.07	1
FALSE	High	Master Protein	Q8R010	Aminoacyl tRNA synthase complex-interacting multifunctional protein 2 OS=Mus musculus OX=10090 GN=Aimp2 PE=1 SV=2	0	3.124	7	2	2	2	1	320	35.4	7.83	2.05	2
FALSE	Medium	Master Protein	P63073	Eukaryotic translation initiation factor 4E OS=Mus musculus OX=10090 GN=Eif4e PE=1 SV=1	0.017	0.94	4	1	1	1	1	217	25	6.15	2.04	1
FALSE	High	Master Protein	Q99MR8	Methylcrotonoyl-CoA carboxylase subunit alpha, mitochondrial OS=Mus musculus OX=10090 GN=Mccc1 PE=1 SV=2	0	1.541	2	1	1	1	1	717	79.3	7.83	2.03	1
FALSE	High	Master Protein	Q91Z53	Glyoxylate reductase/hydroxypyruvate reductase OS=Mus musculus OX=10090 GN=Grhpr PE=1 SV=1	0.006	1.107	4	1	1	1	1	328	35.3	7.65	2.01	1
FALSE	Medium	Master Protein	Q91Y44	Bromodomain testis-specific protein OS=Mus musculus OX=10090 GN=Brdt PE=1 SV=3	0.026	0.871	1	1	1	1	1	956	107.2	8.97	2	1
FALSE	Medium	Master Protein	Q6ZQ06	Centrosomal protein of 162 kDa OS=Mus musculus OX=10090 GN=Cep162 PE=1 SV=2	0.023	0.885	1	1	1	1	1	1403	160.8	5.53	1.99	1
FALSE	High	Master Protein	Q9CZM2	60S ribosomal protein L15 OS=Mus musculus OX=10090 GN=Rpl15 PE=1 SV=4	0.004	1.248	4	1	1	1	1	204	24.1	11.62	1.99	1
FALSE	High	Master Protein	O89079	Coatomer subunit epsilon OS=Mus musculus OX=10090 GN=Cope PE=1 SV=3	0	2.87	10	2	2	2	1	308	34.5	5.06	1.96	2
FALSE	High	Master Protein	P99026	Proteasome subunit beta type-4 OS=Mus musculus OX=10090 GN=Psmb4 PE=1 SV=1	0	1.636	4	1	2	1	1	264	29.1	5.64	1.93	1
FALSE	Medium	Master Protein	B8JJE0	Adhesion G-protein-coupled receptor V1 OS=Mus musculus OX=10090 GN=Adgrv1 PE=3 SV=1	0.015	0.96	0	1	1	1	1	6298	687.2	4.75	1.91	1
FALSE	Medium	Master Protein	P80315	T-complex protein 1 subunit delta OS=Mus musculus OX=10090 GN=Cct4 PE=1 SV=3	0.028	0.823	1	1	1	1	1	539	58	8.02	1.91	1
FALSE	High	Master Protein	P07309	Transthyretin OS=Mus musculus OX=10090 GN=Ttr PE=1 SV=1	0.006	1.158	4	1	1	1	1	147	15.8	6.16	1.9	1
FALSE	High	Master Protein	P35396	Peroxisome proliferator-activated receptor delta OS=Mus musculus OX=10090 GN=Ppard PE=1 SV=1	0.006	1.134	2	1	1	1	1	440	49.7	7.02	1.89	1
FALSE	Medium	Master Protein	Q9D1R9	60S ribosomal protein L34 OS=Mus musculus OX=10090 GN=Rpl34 PE=1 SV=2	0.013	1.022	7	1	1	1	1	117	13.3	11.47	1.89	1
FALSE	High	Master Protein	O88796	Ribonuclease P protein subunit p30 OS=Mus musculus OX=10090 GN=Rpp30 PE=1 SV=1	0	2.761	10	2	2	2	1	268	29.5	9.06	1.88	2
FALSE	High	Master Protein	P61082	NEDD8-conjugating enzyme Ubc12 OS=Mus musculus OX=10090 GN=Ube2m PE=1 SV=1	0	1.661	5	1	1	1	1	183	20.9	7.69	1.88	1
FALSE	High	Master Protein	Q20BD0	Heterogeneous nuclear ribonucleoprotein A/B OS=Mus musculus OX=10090 GN=Hnrnpab PE=1 SV=1	0.004	1.253	4	1	2	1	1	332	36.2	6.95	1.86	1
FALSE	High	Master Protein	Q9ES70	Serine/threonine-protein kinase Nek6 OS=Mus musculus OX=10090 GN=Nek6 PE=1 SV=1	0	1.642	3	1	1	1	1	313	35.7	7.9	1.85	1
FALSE	High	Master Protein	P62281	40S ribosomal protein S11 OS=Mus musculus OX=10090 GN=Rps11 PE=1 SV=3	0	3.008	10	2	2	2	1	158	18.4	10.3	1.84	2
FALSE	High	Master Protein	P17182	Alpha-enolase OS=Mus musculus OX=10090 GN=Eno1 PE=1 SV=3	0	1.544	2	1	1	1	1	434	47.1	6.8	1.83	1
FALSE	High	Master Protein	Q61206	Platelet-activating factor acetylhydrolase IB subunit beta OS=Mus musculus OX=10090 GN=Pafah1b2 PE=1 SV=2	0.006	1.135	4	1	1	1	1	229	25.6	5.92	1.81	1
FALSE	Medium	Master Protein	Q64669	NAD(P)H dehydrogenase [quinone] 1 OS=Mus musculus OX=10090 GN=Nqo1 PE=1 SV=3	0.023	0.883	3	1	1	1	1	274	30.9	8.72	1.8	1
FALSE	High	Master Protein	P01942	Hemoglobin subunit alpha OS=Mus musculus OX=10090 GN=Hba PE=1 SV=2	0	1.888	6	1	1	1	1	142	15.1	8.22	1.77	1
FALSE	High	Master Protein	F2Z456	NADH-cytochrome b5 reductase OS=Mus musculus OX=10090 GN=Cyb5r3 PE=1 SV=1	0	2.957	5	2	2	2	1	313	34.9	9.1	1.74	2
FALSE	High	Master Protein	P63163	Small nuclear ribonucleoprotein-associated protein N OS=Mus musculus OX=10090 GN=Snrpn PE=1 SV=1	0	1.456	3	1	1	1	1	240	24.6	11.19	1.74	1
FALSE	Medium	Master Protein	P41105	60S ribosomal protein L28 OS=Mus musculus OX=10090 GN=Rpl28 PE=1 SV=2	0.013	1.042	8	1	1	1	1	137	15.7	12.02	1.72	1
FALSE	High	Master Protein	P32261	Antithrombin-III OS=Mus musculus OX=10090 GN=Serpinc1 PE=1 SV=1	0.003	1.226	2	1	1	1	1	465	52	6.46	1.7	1
FALSE	High	Master Protein	Q9D8B3	Charged multivesicular body protein 4b OS=Mus musculus OX=10090 GN=Chmp4b PE=1 SV=2	0	1.714	4	1	1	1	1	224	24.9	4.82	1.69	1
FALSE	High	Master Protein	Q62189	U1 small nuclear ribonucleoprotein A OS=Mus musculus OX=10090 GN=Snrpa PE=1 SV=3	0.006	1.088	3	1	1	1	1	287	31.8	9.8	1.69	1
FALSE	High	Master Protein	A0A498WGD8	Thioredoxin-like protein 1 OS=Mus musculus OX=10090 GN=Txnl1 PE=1 SV=1	0	2.22	5	2	3	2	1	292	32.7	5.07	1.67	2
FALSE	Medium	Master Protein	Q9WTL4	Insulin receptor-related protein OS=Mus musculus OX=10090 GN=Insrr PE=1 SV=2	0.027	0.78	1	1	1	1	1	1300	144.8	6.64	1.66	1
FALSE	High	Master Protein	Q66JS6	Eukaryotic translation initiation factor 3 subunit J-B OS=Mus musculus OX=10090 GN=Eif3j2 PE=1 SV=1	0.004	1.301	4	1	1	1	1	263	29.5	4.81	1.63	1
FALSE	High	Master Protein	Q9D050	Mitochondrial carrier homolog 2 OS=Mus musculus OX=10090 GN=Mtch2 PE=1 SV=1	0.004	1.354	3	1	1	1	1	312	34.5	8.12	1.62	1
FALSE	High	Master Protein	Q99LC5	Electron transfer flavoprotein subunit alpha, mitochondrial OS=Mus musculus OX=10090 GN=Etfa PE=1 SV=2	0	1.741	5	1	2	1	1	333	35	8.38	1.62	1
FALSE	High	Master Protein	P27661	Histone H2AX OS=Mus musculus OX=10090 GN=H2afx PE=1 SV=2	0	1.775	11	2	2	2	1	143	15.1	10.74	0	2
FALSE	High	Master Protein	P14131	40S ribosomal protein S16 OS=Mus musculus OX=10090 GN=Rps16 PE=1 SV=4	0	1.789	7	1	1	1	1	146	16.4	10.21	0	1
FALSE	High	Master Protein	Q61166	Microtubule-associated protein RP/EB family member 1 OS=Mus musculus OX=10090 GN=Mapre1 PE=1 SV=3	0	2.276	7	1	1	1	1	268	30	5.22	0	1
FALSE	High	Master Protein	P47915	60S ribosomal protein L29 OS=Mus musculus OX=10090 GN=Rpl29 PE=1 SV=2	0.006	1.051	7	1	1	1	1	160	17.6	11.84	0	1
FALSE	Medium	Master Protein	Q9CX56	26S proteasome non-ATPase regulatory subunit 8 OS=Mus musculus OX=10090 GN=Psmd8 PE=1 SV=2	0.027	0.813	2	1	1	1	1	353	39.9	9.58	0	1
FALSE	High	Master Protein	Q8JZZ5	Phosphatidylinositol transfer protein beta isoform OS=Mus musculus OX=10090 GN=Pitpnb PE=1 SV=1	0	1.992	5	1	1	1	1	272	31.6	6.37	0	1
FALSE	High	Master Protein	P61087	Ubiquitin-conjugating enzyme E2 K OS=Mus musculus OX=10090 GN=Ube2k PE=1 SV=3	0	1.913	8	1	1	1	1	200	22.4	5.44	0	1
FALSE	High	Master Protein	Q9CRB9	MICOS complex subunit Mic19 OS=Mus musculus OX=10090 GN=Chchd3 PE=1 SV=1	0.004	1.331	4	1	1	1	1	227	26.3	8.37	0	1
FALSE	High	Master Protein	Q5XJY4	Presenilins-associated rhomboid-like protein, mitochondrial OS=Mus musculus OX=10090 GN=Parl PE=1 SV=1	0.003	1.218	2	1	1	1	1	377	41.9	9.92	0	1
FALSE	High	Master Protein	P11725	Ornithine carbamoyltransferase, mitochondrial OS=Mus musculus OX=10090 GN=Otc PE=1 SV=1	0.006	1.168	3	1	2	1	1	354	39.7	8.73	0	1
FALSE	High	Master Protein	A0A0N4SUN5	Nuclear receptor-interacting protein 2 (Fragment) OS=Mus musculus OX=10090 GN=Nrip2 PE=4 SV=1	0.004	1.302	4	1	1	1	1	190	21	8.21	0	1
FALSE	Medium	Master Protein	P53996	Cellular nucleic acid-binding protein OS=Mus musculus OX=10090 GN=Cnbp PE=1 SV=2	0.028	0.841	5	1	1	1	1	178	19.6	7.58	0	1
FALSE	Medium	Master Protein	Q99PL7	Acyl-CoA desaturase 3 OS=Mus musculus OX=10090 GN=Scd3 PE=1 SV=1	0.027	0.788	2	1	1	1	1	359	41.4	8.94	0	1
FALSE	High	Master Protein	F6T4M4	Serine/arginine repetitive matrix protein 1 (Fragment) OS=Mus musculus OX=10090 GN=Srrm1 PE=1 SV=1	0.006	1.124	6	1	45	1	1	140	16.2	5.38	0	1
FALSE	Medium	Master Protein	Q3TRM4	Neuropathy target esterase OS=Mus musculus OX=10090 GN=Pnpla6 PE=1 SV=2	0.027	0.799	1	1	1	1	1	1355	149.4	7.83	0	1
FALSE	Medium	Master Protein	A0A0F6AIX5	Lipid droplet-associated hydrolase OS=Mus musculus OX=10090 GN=Ldah PE=1 SV=1	0.015	0.978	4	1	1	1	1	326	37.3	8.28	0	1
FALSE	High	Master Protein	P26516	26S proteasome non-ATPase regulatory subunit 7 OS=Mus musculus OX=10090 GN=Psmd7 PE=1 SV=2	0.006	1.162	3	1	1	1	1	321	36.5	6.77	0	1
FALSE	High	Master Protein	Q3TE40	Replication protein A 32 kDa subunit OS=Mus musculus OX=10090 GN=Rpa2 PE=1 SV=1	0	1.573	3	1	1	1	1	270	29.4	5.76	0	1
FALSE	High	Master Protein	Q61425	Hydroxyacyl-coenzyme A dehydrogenase, mitochondrial OS=Mus musculus OX=10090 GN=Hadh PE=1 SV=2	0.004	1.437	3	1	1	1	1	314	34.4	8.65	0	1
FALSE	Medium	Master Protein	P30681	High mobility group protein B2 OS=Mus musculus OX=10090 GN=Hmgb2 PE=1 SV=3	0.027	0.757	4	1	1	1	1	210	24.1	7.31	0	1
FALSE	High	Master Protein	Q8BWZ3	N-alpha-acetyltransferase 25, NatB auxiliary subunit OS=Mus musculus OX=10090 GN=Naa25 PE=1 SV=1	0	1.727	2	1	2	1	1	972	111.6	6.52	0	1
FALSE	Medium	Master Protein	A7YQ68	Prickle-like 2 (Drosophila) OS=Mus musculus OX=10090 GN=Prickle2 PE=1 SV=1	0.027	0.784	1	1	1	1	1	901	102.2	7.8	0	1
FALSE	High	Master Protein	Q99L04	Dehydrogenase/reductase SDR family member 1 OS=Mus musculus OX=10090 GN=Dhrs1 PE=1 SV=1	0.006	1.107	4	1	1	1	1	313	34	8.35	0	1
FALSE	Medium	Master Protein	G3X920	Armadillo repeat containing 8, isoform CRA_b OS=Mus musculus OX=10090 GN=Armc8 PE=1 SV=1	0.027	0.801	5	1	1	1	1	673	75.4	6.73	0	1
FALSE	Medium	Master Protein	P05532	Mast/stem cell growth factor receptor Kit OS=Mus musculus OX=10090 GN=Kit PE=1 SV=3	0.014	1	2	1	1	1	1	979	109.3	7.21	0	1
FALSE	High	Master Protein	Q9CXW3	Calcyclin-binding protein OS=Mus musculus OX=10090 GN=Cacybp PE=1 SV=1	0.006	1.107	3	1	1	1	1	229	26.5	7.87	0	1
FALSE	High	Master Protein	Q0VBK2	Keratin, type II cytoskeletal 80 OS=Mus musculus OX=10090 GN=Krt80 PE=1 SV=1	0.003	1.235	2	1	1	1	1	452	50.6	6.27	0	1

## Sheet: QE+_0092_Prdx4_Tert_High
Checked	Protein FDR Confidence: Combined	Master	Accession	Description	Exp. q-value: Combined	Sum PEP Score	Coverage [%]	# Peptides	# PSMs	# Unique Peptides	# Protein Groups	# AAs	MW [kDa]	calc. pI	Score Sequest HT: Sequest HT	# Peptides (by Search Engine): Sequest HT
FALSE	High	Master Protein	O08807	Peroxiredoxin-4 OS=Mus musculus OX=10090 GN=Prdx4 PE=1 SV=1	0	189.884	64	17	264	15	1	274	31	7.15	812.63	17
FALSE	High	Master Protein	Q5SWU9-2	Isoform 2 of Acetyl-CoA carboxylase 1 OS=Mus musculus OX=10090 GN=Acaca	0	354.616	42	85	235	73	1	2383	269.8	6.51	636.38	85
FALSE	High	Master Protein	E9QPD7	Pyruvate carboxylase OS=Mus musculus OX=10090 GN=Pcx PE=1 SV=1	0	207.593	52	43	125	43	1	1179	129.7	6.71	310.84	43
FALSE	High	Master Protein	P58252	Elongation factor 2 OS=Mus musculus OX=10090 GN=Eef2 PE=1 SV=2	0	147.769	42	30	93	29	1	858	95.3	6.83	254.4	30
FALSE	High	Master Protein	Q9D1Q6	Endoplasmic reticulum resident protein 44 OS=Mus musculus OX=10090 GN=Erp44 PE=1 SV=1	0	133.031	48	18	70	18	1	406	46.8	5.27	240.74	18
FALSE	High	Master Protein	P08113	Endoplasmin OS=Mus musculus OX=10090 GN=Hsp90b1 PE=1 SV=2	0	128.262	39	33	97	31	1	802	92.4	4.82	214.1	33
FALSE	High	Master Protein	Q91W90	Thioredoxin domain-containing protein 5 OS=Mus musculus OX=10090 GN=Txndc5 PE=1 SV=2	0	114.843	53	16	73	16	1	417	46.4	5.78	212.39	16
FALSE	High	Master Protein	Q922R8	Protein disulfide-isomerase A6 OS=Mus musculus OX=10090 GN=Pdia6 PE=1 SV=3	0	109.871	45	16	64	16	1	440	48.1	5.14	197.46	16
FALSE	High	Master Protein	P35700	Peroxiredoxin-1 OS=Mus musculus OX=10090 GN=Prdx1 PE=1 SV=1	0	27.375	27	6	77	4	1	199	22.2	8.12	188.38	6
FALSE	High	Master Protein	Q5SXR6	Clathrin heavy chain OS=Mus musculus OX=10090 GN=Cltc PE=1 SV=1	0	126.929	25	32	64	32	1	1679	191.9	5.69	173.18	32
FALSE	High	Master Protein	P07724	Serum albumin OS=Mus musculus OX=10090 GN=Alb PE=1 SV=3	0	32.523	10	5	56	5	1	608	68.6	6.07	171.11	5
FALSE	High	Master Protein	Q922U2	Keratin, type II cytoskeletal 5 OS=Mus musculus OX=10090 GN=Krt5 PE=1 SV=1	0	73.681	24	22	77	10	1	580	61.7	7.75	160.82	22
FALSE	High	Master Protein	Q8VHX6	Filamin-C OS=Mus musculus OX=10090 GN=Flnc PE=1 SV=3	0	130.584	19	41	70	34	1	2726	290.9	5.95	156.96	41
FALSE	High	Master Protein	P09405	Nucleolin OS=Mus musculus OX=10090 GN=Ncl PE=1 SV=2	0	91.295	36	25	64	25	1	707	76.7	4.75	153.47	25
FALSE	High	Master Protein	Q99MN9	Propionyl-CoA carboxylase beta chain, mitochondrial OS=Mus musculus OX=10090 GN=Pccb PE=1 SV=2	0	79.86	30	12	48	12	1	541	58.4	7.66	133.86	12
FALSE	High	Master Protein	Q8VDD5	Myosin-9 OS=Mus musculus OX=10090 GN=Myh9 PE=1 SV=4	0	123.614	22	37	63	37	1	1960	226.2	5.66	124.8	37
FALSE	High	Master Protein	E9Q4Z2	Acetyl-CoA carboxylase 2 OS=Mus musculus OX=10090 GN=Acacb PE=1 SV=1	0	62.58	7	14	40	2	1	2448	275.6	6.32	119.19	14
FALSE	High	Master Protein	P09103	Protein disulfide-isomerase OS=Mus musculus OX=10090 GN=P4hb PE=1 SV=2	0	91.965	53	21	49	21	1	509	57	4.88	118.87	21
FALSE	High	Master Protein	P04104	Keratin, type II cytoskeletal 1 OS=Mus musculus OX=10090 GN=Krt1 PE=1 SV=4	0	35.738	6	7	38	2	1	637	65.6	8.15	108.93	7
FALSE	High	Master Protein	P53395	Lipoamide acyltransferase component of branched-chain alpha-keto acid dehydrogenase complex, mitochondrial OS=Mus musculus OX=10090 GN=Dbt PE=1 SV=2	0	55.88	39	17	50	17	1	482	53.2	8.6	107.55	17
FALSE	High	Master Protein	Q3TTY5	Keratin, type II cytoskeletal 2 epidermal OS=Mus musculus OX=10090 GN=Krt2 PE=1 SV=1	0	44.221	9	13	51	7	1	707	70.9	8.06	106.44	13
FALSE	High	Master Protein	E9QNP0	KxDL motif-containing protein 1 OS=Mus musculus OX=10090 GN=Kxd1 PE=1 SV=1	0	24.335	20	5	48	5	1	232	26.8	9.83	105.24	5
FALSE	High	Master Protein	P19096	Fatty acid synthase OS=Mus musculus OX=10090 GN=Fasn PE=1 SV=2	0	97.345	15	29	47	29	1	2504	272.3	6.58	104.02	29
FALSE	High	Master Protein	Q01853	Transitional endoplasmic reticulum ATPase OS=Mus musculus OX=10090 GN=Vcp PE=1 SV=4	0	61.245	28	19	46	19	1	806	89.3	5.26	101.05	19
FALSE	High	Master Protein	P26039	Talin-1 OS=Mus musculus OX=10090 GN=Tln1 PE=1 SV=2	0	112.725	17	34	47	34	1	2541	269.7	6.18	93.66	34
FALSE	High	Master Protein	P20029	Endoplasmic reticulum chaperone BiP OS=Mus musculus OX=10090 GN=Hspa5 PE=1 SV=3	0	78.082	34	20	37	18	1	655	72.4	5.16	92.4	20
FALSE	High	Master Protein	P50446	Keratin, type II cytoskeletal 6A OS=Mus musculus OX=10090 GN=Krt6a PE=1 SV=3	0	45.618	19	15	47	3	1	553	59.3	7.94	92.11	15
FALSE	High	Master Protein	Q9Z1Q9	Valine--tRNA ligase OS=Mus musculus OX=10090 GN=Vars PE=1 SV=1	0	69.859	17	19	35	19	1	1263	140.1	7.77	90.46	19
FALSE	High	Master Protein	P02535	Keratin, type I cytoskeletal 10 OS=Mus musculus OX=10090 GN=Krt10 PE=1 SV=3	0	30.38	12	9	33	8	1	570	57.7	5.11	84.16	9
FALSE	High	Master Protein	A0A1L1SV25	Alpha-actinin-4 OS=Mus musculus OX=10090 GN=Actn4 PE=1 SV=1	0	66.734	26	18	30	10	1	932	107	5.36	81.42	18
FALSE	High	Master Protein	Q8BGZ7	Keratin, type II cytoskeletal 75 OS=Mus musculus OX=10090 GN=Krt75 PE=1 SV=1	0	35.358	15	11	43	1	1	551	59.7	8.31	80.78	11
FALSE	High	Master Protein	Q7TPR4	Alpha-actinin-1 OS=Mus musculus OX=10090 GN=Actn1 PE=1 SV=1	0	67.488	27	18	30	10	1	892	103	5.38	79.85	18
FALSE	High	Master Protein	Q9ESZ8	General transcription factor II-I OS=Mus musculus OX=10090 GN=Gtf2i PE=1 SV=3	0	68.224	28	21	33	21	1	998	112.2	6.55	78.92	21
FALSE	High	Master Protein	Q8VED5	Keratin, type II cytoskeletal 79 OS=Mus musculus OX=10090 GN=Krt79 PE=1 SV=2	0	28.096	8	9	36	1	1	531	57.5	7.69	78.64	9
FALSE	High	Master Protein	B2RQC6	CAD protein OS=Mus musculus OX=10090 GN=Cad PE=1 SV=1	0	66.28	13	23	39	23	1	2225	243.1	6.43	76.41	23
FALSE	High	Master Protein	A0A2R8VHP3	Predicted pseudogene 5478 OS=Mus musculus OX=10090 GN=Gm5478 PE=1 SV=1	0	25.854	11	8	37	2	1	535	57.9	6.2	73.27	8
FALSE	High	Master Protein	Q8BTM8	Filamin-A OS=Mus musculus OX=10090 GN=Flna PE=1 SV=5	0	76.367	14	27	41	20	1	2647	281	6.04	72.66	27
FALSE	High	Master Protein	Q91ZA3	Propionyl-CoA carboxylase alpha chain, mitochondrial OS=Mus musculus OX=10090 GN=Pcca PE=1 SV=2	0	48.819	23	14	28	14	1	724	79.9	7.25	69.32	14
FALSE	High	Master Protein	Q3U2G2	Heat shock 70 kDa protein 4 OS=Mus musculus OX=10090 GN=Hspa4 PE=1 SV=1	0	54.715	27	20	31	19	1	842	94.1	5.21	68.28	20
FALSE	High	Master Protein	Q78PY7	Staphylococcal nuclease domain-containing protein 1 OS=Mus musculus OX=10090 GN=Snd1 PE=1 SV=1	0	63.307	30	19	32	19	1	910	102	7.43	66.23	19
FALSE	High	Master Protein	B1AQ77	Keratin 15, isoform CRA_a OS=Mus musculus OX=10090 GN=Krt15 PE=1 SV=1	0	18.878	8	5	25	1	1	456	49.5	4.86	66.05	5
FALSE	High	Master Protein	Q6NXH9	Keratin, type II cytoskeletal 73 OS=Mus musculus OX=10090 GN=Krt73 PE=1 SV=1	0	23.86	9	6	23	2	1	539	58.9	8.09	62.35	6
FALSE	High	Master Protein	Q8CGC7	Bifunctional glutamate/proline--tRNA ligase OS=Mus musculus OX=10090 GN=Eprs PE=1 SV=4	0	64.379	15	18	27	18	1	1512	170	7.66	60.99	18
FALSE	High	Master Protein	Q64727	Vinculin OS=Mus musculus OX=10090 GN=Vcl PE=1 SV=4	0	56.058	20	17	29	17	1	1066	116.6	6	60.86	17
FALSE	High	Master Protein	Q61781	Keratin, type I cytoskeletal 14 OS=Mus musculus OX=10090 GN=Krt14 PE=1 SV=2	0	34.241	20	8	24	1	1	484	52.8	5.17	59.6	8
FALSE	High	Master Protein	E9Q0F0	Keratin 78 OS=Mus musculus OX=10090 GN=Krt78 PE=1 SV=1	0	11.751	2	3	18	2	1	1068	112.2	7.97	58.51	3
FALSE	High	Master Protein	O55143	Sarcoplasmic/endoplasmic reticulum calcium ATPase 2 OS=Mus musculus OX=10090 GN=Atp2a2 PE=1 SV=2	0	51.556	21	18	29	18	1	1044	114.8	5.34	55.54	18
FALSE	High	Master Protein	Q61699	Heat shock protein 105 kDa OS=Mus musculus OX=10090 GN=Hsph1 PE=1 SV=2	0	47.364	18	13	22	12	1	858	96.3	5.53	55.35	13
FALSE	High	Master Protein	Q80X90	Filamin-B OS=Mus musculus OX=10090 GN=Flnb PE=1 SV=3	0	45.445	7	16	26	10	1	2602	277.7	5.71	50.66	16
FALSE	High	Master Protein	P23116	Eukaryotic translation initiation factor 3 subunit A OS=Mus musculus OX=10090 GN=Eif3a PE=1 SV=5	0	38.244	11	13	24	13	1	1344	161.8	6.77	49.88	13
FALSE	High	Master Protein	Q8VIJ6	Splicing factor, proline- and glutamine-rich OS=Mus musculus OX=10090 GN=Sfpq PE=1 SV=1	0	29.179	18	11	20	11	1	699	75.4	9.44	48.36	11
FALSE	High	Master Protein	Q6P5E4	UDP-glucose:glycoprotein glucosyltransferase 1 OS=Mus musculus OX=10090 GN=Uggt1 PE=1 SV=4	0	41.535	10	12	18	12	1	1551	176.3	5.62	48.14	12
FALSE	High	Master Protein	P27773	Protein disulfide-isomerase A3 OS=Mus musculus OX=10090 GN=Pdia3 PE=1 SV=2	0	39.763	30	13	19	13	1	505	56.6	6.21	47.53	13
FALSE	High	Master Protein	Q3UV17	Keratin, type II cytoskeletal 2 oral OS=Mus musculus OX=10090 GN=Krt76 PE=1 SV=1	0	16.988	8	7	23	1	1	594	62.8	8.43	46.89	7
FALSE	High	Master Protein	Q9QWL7	Keratin, type I cytoskeletal 17 OS=Mus musculus OX=10090 GN=Krt17 PE=1 SV=3	0	18.45	15	7	20	1	1	433	48.1	5.06	45.47	7
FALSE	High	Master Protein	Q6ZQ38	Cullin-associated NEDD8-dissociated protein 1 OS=Mus musculus OX=10090 GN=Cand1 PE=1 SV=2	0	43.04	15	15	23	15	1	1230	136.2	5.78	45.04	15
FALSE	High	Master Protein	Q9JHU4	Cytoplasmic dynein 1 heavy chain 1 OS=Mus musculus OX=10090 GN=Dync1h1 PE=1 SV=2	0	60.885	7	27	32	27	1	4644	531.7	6.42	44.18	27
FALSE	High	Master Protein	E9Q3X0	Major vault protein OS=Mus musculus OX=10090 GN=Mvp PE=1 SV=1	0	40.073	23	17	24	17	1	870	96.8	5.64	44.02	17
FALSE	High	Master Protein	Q99MR8	Methylcrotonoyl-CoA carboxylase subunit alpha, mitochondrial OS=Mus musculus OX=10090 GN=Mccc1 PE=1 SV=2	0	41.726	22	12	18	12	1	717	79.3	7.83	43.16	12
FALSE	High	Master Protein	P11499	Heat shock protein HSP 90-beta OS=Mus musculus OX=10090 GN=Hsp90ab1 PE=1 SV=3	0	34.255	15	11	19	9	1	724	83.2	5.03	42.41	11
FALSE	High	Master Protein	A2AN08-5	Isoform 5 of E3 ubiquitin-protein ligase UBR4 OS=Mus musculus OX=10090 GN=Ubr4	0	42.261	4	18	23	18	1	5208	574.8	6.05	41.21	18
FALSE	High	Master Protein	Q9WTI7	Unconventional myosin-Ic OS=Mus musculus OX=10090 GN=Myo1c PE=1 SV=2	0	33.031	14	12	18	12	1	1063	121.9	9.35	39.8	12
FALSE	High	Master Protein	Q8BMJ2	Leucine--tRNA ligase, cytoplasmic OS=Mus musculus OX=10090 GN=Lars PE=1 SV=2	0	46.668	17	14	20	14	1	1178	134.1	7.05	37.19	14
FALSE	High	Master Protein	F8WHL2	Coatomer subunit alpha OS=Mus musculus OX=10090 GN=Copa PE=1 SV=1	0	42.678	14	15	17	15	1	1233	139.3	7.58	36.19	15
FALSE	High	Master Protein	Q8VEK3	Heterogeneous nuclear ribonucleoprotein U OS=Mus musculus OX=10090 GN=Hnrnpu PE=1 SV=1	0	27.069	13	10	17	10	1	800	87.9	6.24	35.31	10
FALSE	High	Master Protein	Q8R1B4	Eukaryotic translation initiation factor 3 subunit C OS=Mus musculus OX=10090 GN=Eif3c PE=1 SV=1	0	27.656	12	10	17	10	1	911	105.5	5.78	35.18	10
FALSE	High	Master Protein	Q9Z1Z0	General vesicular transport factor p115 OS=Mus musculus OX=10090 GN=Uso1 PE=1 SV=2	0	30.437	13	9	14	9	1	959	106.9	4.93	35.01	9
FALSE	High	Master Protein	Q9Z1R9	MCG124046 OS=Mus musculus OX=10090 GN=Prss1 PE=1 SV=1	0	9.465	10	2	59	2	1	246	26.1	4.94	34.36	2
FALSE	High	Master Protein	Q792Z1	MCG140784 OS=Mus musculus OX=10090 GN=Try10 PE=1 SV=1	0	8.976	8	2	15	2	1	246	26.2	5.83	32.99	2
FALSE	High	Master Protein	Q6NZJ6	Eukaryotic translation initiation factor 4 gamma 1 OS=Mus musculus OX=10090 GN=Eif4g1 PE=1 SV=1	0	36.354	10	14	18	14	1	1600	176	5.4	32.94	14
FALSE	High	Master Protein	Q6IFX2	Keratin, type I cytoskeletal 42 OS=Mus musculus OX=10090 GN=Krt42 PE=1 SV=1	0	25.474	16	6	14	2	1	452	50.1	5.16	32.04	6
FALSE	High	Master Protein	Q6IME9	Keratin, type II cytoskeletal 72 OS=Mus musculus OX=10090 GN=Krt72 PE=3 SV=1	0	13.693	6	4	14	1	1	520	56.7	7.4	31.7	4
FALSE	High	Master Protein	Q8VDN2	Sodium/potassium-transporting ATPase subunit alpha-1 OS=Mus musculus OX=10090 GN=Atp1a1 PE=1 SV=1	0	28.8	8	7	13	7	1	1023	112.9	5.45	31.07	7
FALSE	High	Master Protein	Q9Z2K1	Keratin, type I cytoskeletal 16 OS=Mus musculus OX=10090 GN=Krt16 PE=1 SV=3	0	14.986	13	5	15	2	1	469	51.6	5.2	30.99	5
FALSE	High	Master Protein	Q8BHN3-2	Isoform 2 of Neutral alpha-glucosidase AB OS=Mus musculus OX=10090 GN=Ganab	0	20.576	10	8	13	8	1	966	109.3	6.15	29.46	8
FALSE	High	Master Protein	E9Q616	AHNAK nucleoprotein (desmoyokin) OS=Mus musculus OX=10090 GN=Ahnak PE=1 SV=1	0	29.459	15	10	21	10	1	5656	603.9	6.3	29.33	10
FALSE	High	Master Protein	Q3U1J4	DNA damage-binding protein 1 OS=Mus musculus OX=10090 GN=Ddb1 PE=1 SV=2	0	20.995	11	12	14	12	1	1140	126.8	5.26	26.71	12
FALSE	High	Master Protein	P46935	E3 ubiquitin-protein ligase NEDD4 OS=Mus musculus OX=10090 GN=Nedd4 PE=1 SV=3	0	28.948	16	11	13	11	1	887	102.6	5.26	26.14	11
FALSE	High	Master Protein	P97311	DNA replication licensing factor MCM6 OS=Mus musculus OX=10090 GN=Mcm6 PE=1 SV=1	0	30.215	16	13	16	13	1	821	92.8	5.45	26.1	13
FALSE	High	Master Protein	P10852-2	Isoform 2 of 4F2 cell-surface antigen heavy chain OS=Mus musculus OX=10090 GN=Slc3a2	0	22.811	13	6	11	6	1	565	62.2	5.5	23.75	6
FALSE	High	Master Protein	E9QNN1	ATP-dependent RNA helicase A OS=Mus musculus OX=10090 GN=Dhx9 PE=1 SV=1	0	21.986	8	9	13	9	1	1384	149.6	6.83	23.11	9
FALSE	High	Master Protein	Q8BU30	Isoleucine--tRNA ligase, cytoplasmic OS=Mus musculus OX=10090 GN=Iars PE=1 SV=2	0	20.932	9	11	14	11	1	1262	144.2	6.55	22.88	11
FALSE	High	Master Protein	Q02053	Ubiquitin-like modifier-activating enzyme 1 OS=Mus musculus OX=10090 GN=Uba1 PE=1 SV=1	0	27.363	8	6	10	6	1	1058	117.7	5.66	22.73	6
FALSE	High	Master Protein	Q60715	Prolyl 4-hydroxylase subunit alpha-1 OS=Mus musculus OX=10090 GN=P4ha1 PE=1 SV=2	0	21.387	12	6	10	6	1	534	60.9	5.9	22.71	6
FALSE	High	Master Protein	Q3V117	ATP-citrate synthase OS=Mus musculus OX=10090 GN=Acly PE=1 SV=1	0	28.869	10	8	13	8	1	1101	120.7	7.44	21.69	8
FALSE	High	Master Protein	Q8BGQ7	Alanine--tRNA ligase, cytoplasmic OS=Mus musculus OX=10090 GN=Aars PE=1 SV=1	0	26.504	10	8	9	8	1	968	106.8	5.67	21.36	8
FALSE	High	Master Protein	P47911	60S ribosomal protein L6 OS=Mus musculus OX=10090 GN=Rpl6 PE=1 SV=3	0	19.44	23	7	14	7	1	296	33.5	10.7	20.82	7
FALSE	High	Master Protein	P19324	Serpin H1 OS=Mus musculus OX=10090 GN=Serpinh1 PE=1 SV=3	0	23.776	23	8	12	8	1	417	46.5	8.82	20.73	8
FALSE	High	Master Protein	A0A0R4J0Z1	Protein disulfide-isomerase A4 OS=Mus musculus OX=10090 GN=Pdia4 PE=1 SV=1	0	20.893	14	6	9	6	1	641	72.3	5.22	19.95	6
FALSE	High	Master Protein	P97310	DNA replication licensing factor MCM2 OS=Mus musculus OX=10090 GN=Mcm2 PE=1 SV=3	0	23.096	8	6	8	6	1	904	102	5.72	19.85	6
FALSE	High	Master Protein	Q922D8	C-1-tetrahydrofolate synthase, cytoplasmic OS=Mus musculus OX=10090 GN=Mthfd1 PE=1 SV=4	0	21.52	10	9	13	8	1	935	101.1	7.14	19.57	9
FALSE	High	Master Protein	Q8VDJ3	Vigilin OS=Mus musculus OX=10090 GN=Hdlbp PE=1 SV=1	0	21.587	7	8	10	8	1	1268	141.7	6.87	19.2	8
FALSE	High	Master Protein	P24270	Catalase OS=Mus musculus OX=10090 GN=Cat PE=1 SV=4	0	17.625	11	4	6	4	1	527	59.8	7.88	18.33	4
FALSE	High	Master Protein	P62242	40S ribosomal protein S8 OS=Mus musculus OX=10090 GN=Rps8 PE=1 SV=2	0	9.262	12	2	6	2	1	208	24.2	10.32	16.77	2
FALSE	High	Master Protein	Q62351	Transferrin receptor protein 1 OS=Mus musculus OX=10090 GN=Tfrc PE=1 SV=1	0	14.326	8	6	8	6	1	763	85.7	6.57	16.7	6
FALSE	High	Master Protein	Q3UPL0	Protein transport protein Sec31A OS=Mus musculus OX=10090 GN=Sec31a PE=1 SV=2	0	15.831	7	7	8	7	1	1230	133.5	6.76	16.62	7
FALSE	High	Master Protein	A0A286YDF5	Myoferlin OS=Mus musculus OX=10090 GN=Myof PE=1 SV=1	0	20.347	4	8	9	8	1	2061	234.4	6.14	15.6	8
FALSE	High	Master Protein	P12970	60S ribosomal protein L7a OS=Mus musculus OX=10090 GN=Rpl7a PE=1 SV=2	0	9.238	14	5	8	5	1	266	30	10.56	15.37	5
FALSE	High	Master Protein	Q8JZQ9	Eukaryotic translation initiation factor 3 subunit B OS=Mus musculus OX=10090 GN=Eif3b PE=1 SV=1	0	17.27	9	6	6	6	1	803	91.3	5.02	15.15	6
FALSE	High	Master Protein	P60710	Actin, cytoplasmic 1 OS=Mus musculus OX=10090 GN=Actb PE=1 SV=1	0	15.404	18	6	9	6	1	375	41.7	5.48	14.45	6
FALSE	High	Master Protein	Q3V3R1	Monofunctional C1-tetrahydrofolate synthase, mitochondrial OS=Mus musculus OX=10090 GN=Mthfd1l PE=1 SV=2	0	18.165	10	9	9	8	1	977	105.7	7.02	14.32	9
FALSE	High	Master Protein	Q9EPL8	Importin-7 OS=Mus musculus OX=10090 GN=Ipo7 PE=1 SV=2	0	7.987	4	4	7	4	1	1038	119.4	4.82	14.32	4
FALSE	High	Master Protein	P62806	Histone H4 OS=Mus musculus OX=10090 GN=Hist1h4a PE=1 SV=2	0	11.028	39	4	7	4	1	103	11.4	11.36	14.29	4
FALSE	High	Master Protein	P10404	MLV-related proviral Env polyprotein OS=Mus musculus OX=10090 PE=1 SV=3	0	11.895	5	2	4	2	1	641	69.6	7.96	13.16	2
FALSE	High	Master Protein	Q9JIK5	Nucleolar RNA helicase 2 OS=Mus musculus OX=10090 GN=Ddx21 PE=1 SV=3	0	10.687	6	4	6	4	1	851	93.5	9.11	13.04	4
FALSE	High	Master Protein	O55029	Coatomer subunit beta' OS=Mus musculus OX=10090 GN=Copb2 PE=1 SV=2	0	13.124	6	5	6	5	1	905	102.4	5.3	12.91	5
FALSE	High	Master Protein	P25206	DNA replication licensing factor MCM3 OS=Mus musculus OX=10090 GN=Mcm3 PE=1 SV=2	0	12.998	8	6	8	6	1	812	91.5	5.55	12.84	6
FALSE	High	Master Protein	P07742	Ribonucleoside-diphosphate reductase large subunit OS=Mus musculus OX=10090 GN=Rrm1 PE=1 SV=2	0	14.899	7	5	6	5	1	792	90.2	6.7	12.75	5
FALSE	High	Master Protein	Q7TPV4	Myb-binding protein 1A OS=Mus musculus OX=10090 GN=Mybbp1a PE=1 SV=2	0	15.729	6	6	6	6	1	1344	151.9	8.95	12.74	6
FALSE	High	Master Protein	P43277	Histone H1.3 OS=Mus musculus OX=10090 GN=Hist1h1d PE=1 SV=2	0	9.23	14	3	7	1	1	221	22.1	11.03	12.68	3
FALSE	High	Master Protein	A3KGU9	Spectrin alpha chain, non-erythrocytic 1 OS=Mus musculus OX=10090 GN=Sptan1 PE=1 SV=2	0	13.116	3	7	8	7	1	2498	287.4	5.35	12.24	7
FALSE	High	Master Protein	P49717	DNA replication licensing factor MCM4 OS=Mus musculus OX=10090 GN=Mcm4 PE=1 SV=1	0	11.572	8	5	8	5	1	862	96.7	7.2	12.22	5
FALSE	High	Master Protein	O08749	Dihydrolipoyl dehydrogenase, mitochondrial OS=Mus musculus OX=10090 GN=Dld PE=1 SV=2	0	14.474	17	6	7	6	1	509	54.2	7.9	12	6
FALSE	High	Master Protein	Q62261	Spectrin beta chain, non-erythrocytic 1 OS=Mus musculus OX=10090 GN=Sptbn1 PE=1 SV=2	0	13.938	2	5	5	5	1	2363	274.1	5.58	11.68	5
FALSE	High	Master Protein	Q9QUK9	MCG15083 OS=Mus musculus OX=10090 GN=Try5 PE=1 SV=1	0	3.948	8	1	17	1	1	246	26.3	5.3	11.65	1
FALSE	High	Master Protein	P08228	Superoxide dismutase [Cu-Zn] OS=Mus musculus OX=10090 GN=Sod1 PE=1 SV=2	0	12.419	16	2	5	2	1	154	15.9	6.51	11.59	2
FALSE	High	Master Protein	P56399	Ubiquitin carboxyl-terminal hydrolase 5 OS=Mus musculus OX=10090 GN=Usp5 PE=1 SV=1	0	10.736	5	4	6	4	1	858	95.8	5.01	11.17	4
FALSE	High	Master Protein	P47856	Glutamine--fructose-6-phosphate aminotransferase [isomerizing] 1 OS=Mus musculus OX=10090 GN=Gfpt1 PE=1 SV=3	0	12.124	8	5	5	5	1	697	78.5	6.84	11.11	5
FALSE	High	Master Protein	Q1HFZ0	tRNA (cytosine(34)-C(5))-methyltransferase OS=Mus musculus OX=10090 GN=Nsun2 PE=1 SV=2	0	11.805	6	5	5	5	1	757	85.4	6.58	11.02	5
FALSE	High	Master Protein	P17426	AP-2 complex subunit alpha-1 OS=Mus musculus OX=10090 GN=Ap2a1 PE=1 SV=1	0	9.69	5	5	8	1	1	977	107.6	7.03	10.95	5
FALSE	High	Master Protein	Q9JIF7	Coatomer subunit beta OS=Mus musculus OX=10090 GN=Copb1 PE=1 SV=1	0	8.836	5	4	7	4	1	953	107	6	10.68	4
FALSE	High	Master Protein	P63017	Heat shock cognate 71 kDa protein OS=Mus musculus OX=10090 GN=Hspa8 PE=1 SV=1	0	10.528	5	3	4	1	1	646	70.8	5.52	10.22	3
FALSE	High	Master Protein	Q9QZE5	Coatomer subunit gamma-1 OS=Mus musculus OX=10090 GN=Copg1 PE=1 SV=1	0	14.023	9	6	7	6	1	874	97.5	5.35	10.13	6
FALSE	High	Master Protein	Q9QUH0	Glutaredoxin-1 OS=Mus musculus OX=10090 GN=Glrx PE=1 SV=3	0	11.649	24	1	7	1	1	107	11.9	8.37	10.09	1
FALSE	High	Master Protein	P10639	Thioredoxin OS=Mus musculus OX=10090 GN=Txn PE=1 SV=3	0	6.834	21	2	4	2	1	105	11.7	4.92	9.74	2
FALSE	High	Master Protein	P14115	60S ribosomal protein L27a OS=Mus musculus OX=10090 GN=Rpl27a PE=1 SV=5	0	4.028	7	1	4	1	1	148	16.6	11.12	9.29	1
FALSE	High	Master Protein	Q6A0A9	Constitutive coactivator of PPAR-gamma-like protein 1 OS=Mus musculus OX=10090 GN=FAM120A PE=1 SV=2	0	8.816	4	3	4	3	1	1112	121.6	8.92	9.08	3
FALSE	High	Master Protein	Q8BP67	60S ribosomal protein L24 OS=Mus musculus OX=10090 GN=Rpl24 PE=1 SV=2	0	9.029	19	3	5	3	1	157	17.8	11.25	8.47	3
FALSE	High	Master Protein	G3X977	Inter-alpha trypsin inhibitor, heavy chain 2 OS=Mus musculus OX=10090 GN=Itih2 PE=1 SV=1	0	8.966	3	3	5	3	1	950	106.3	7.4	8.45	3
FALSE	High	Master Protein	P43274	Histone H1.4 OS=Mus musculus OX=10090 GN=Hist1h1e PE=1 SV=2	0	7.904	14	3	5	1	1	219	22	11.11	8.29	3
FALSE	High	Master Protein	Q9JKR6	Hypoxia up-regulated protein 1 OS=Mus musculus OX=10090 GN=Hyou1 PE=1 SV=1	0	7.368	5	4	5	4	1	999	111.1	5.19	8.24	4
FALSE	High	Master Protein	Q62318	Transcription intermediary factor 1-beta OS=Mus musculus OX=10090 GN=Trim28 PE=1 SV=3	0	14.959	8	5	7	5	1	834	88.8	5.77	8.12	5
FALSE	High	Master Protein	Q9D1R9	60S ribosomal protein L34 OS=Mus musculus OX=10090 GN=Rpl34 PE=1 SV=2	0	5.596	21	3	5	3	1	117	13.3	11.47	8.09	3
FALSE	High	Master Protein	P62849	40S ribosomal protein S24 OS=Mus musculus OX=10090 GN=Rps24 PE=1 SV=1	0	7.231	20	2	3	2	1	133	15.4	10.78	7.91	2
FALSE	Medium	Master Protein	Q6ZQ06	Centrosomal protein of 162 kDa OS=Mus musculus OX=10090 GN=Cep162 PE=1 SV=2	0.047	0.856	1	1	4	1	1	1403	160.8	5.53	7.87	1
FALSE	High	Master Protein	P09055-2	Isoform 2 of Integrin beta-1 OS=Mus musculus OX=10090 GN=Itgb1	0	4.02	3	2	3	2	1	801	88.6	6.13	7.23	2
FALSE	High	Master Protein	E9Q557	Desmoplakin OS=Mus musculus OX=10090 GN=Dsp PE=1 SV=1	0	9.934	2	6	6	6	1	2883	332.7	6.8	7.2	6
FALSE	High	Master Protein	P47791	Glutathione reductase, mitochondrial OS=Mus musculus OX=10090 GN=Gsr PE=1 SV=3	0	5.414	5	2	4	2	1	500	53.6	7.99	7.05	2
FALSE	High	Master Protein	Q8VDM4	26S proteasome non-ATPase regulatory subunit 2 OS=Mus musculus OX=10090 GN=Psmd2 PE=1 SV=1	0	12.982	3	2	2	2	1	908	100.1	5.17	7.03	2
FALSE	High	Master Protein	Q6P5F9	Exportin-1 OS=Mus musculus OX=10090 GN=Xpo1 PE=1 SV=1	0	8.111	4	3	3	3	1	1071	123	6.07	7.02	3
FALSE	High	Master Protein	Q64514	Tripeptidyl-peptidase 2 OS=Mus musculus OX=10090 GN=Tpp2 PE=1 SV=3	0	8.091	3	4	6	4	1	1262	139.8	6.58	6.98	4
FALSE	High	Master Protein	P25444	40S ribosomal protein S2 OS=Mus musculus OX=10090 GN=Rps2 PE=1 SV=3	0	6.082	8	2	3	2	1	293	31.2	10.24	6.82	2
FALSE	High	Master Protein	P17897	Lysozyme C-1 OS=Mus musculus OX=10090 GN=Lyz1 PE=1 SV=1	0	4.972	8	1	2	1	1	148	16.8	9.41	6.77	1
FALSE	High	Master Protein	Q8BKC5	Importin-5 OS=Mus musculus OX=10090 GN=Ipo5 PE=1 SV=3	0	6.943	3	3	4	3	1	1097	123.5	4.93	6.75	3
FALSE	High	Master Protein	P01027	Complement C3 OS=Mus musculus OX=10090 GN=C3 PE=1 SV=3	0	7.225	2	4	5	4	1	1663	186.4	6.73	6.44	4
FALSE	High	Master Protein	Q05769	Prostaglandin G/H synthase 2 OS=Mus musculus OX=10090 GN=Ptgs2 PE=1 SV=1	0	7.894	10	5	5	5	1	604	69	7.37	6.14	5
FALSE	High	Master Protein	A0A0N4SVU1	Predicted gene 7298 OS=Mus musculus OX=10090 GN=Gm7298 PE=4 SV=1	0	1.811	1	1	3	1	1	1476	165.2	6.37	6.07	1
FALSE	High	Master Protein	P17427	AP-2 complex subunit alpha-2 OS=Mus musculus OX=10090 GN=Ap2a2 PE=1 SV=2	0	7.319	5	5	6	1	1	938	104	6.93	5.97	5
FALSE	High	Master Protein	Q7TMB8	Cytoplasmic FMR1-interacting protein 1 OS=Mus musculus OX=10090 GN=Cyfip1 PE=1 SV=1	0	9.39	3	3	3	3	1	1253	145.1	6.9	5.95	3
FALSE	High	Master Protein	Q9Z2X1	Heterogeneous nuclear ribonucleoprotein F OS=Mus musculus OX=10090 GN=Hnrnpf PE=1 SV=3	0	3.638	4	1	2	1	1	415	45.7	5.49	5.93	1
FALSE	High	Master Protein	Q3TXS7	26S proteasome non-ATPase regulatory subunit 1 OS=Mus musculus OX=10090 GN=Psmd1 PE=1 SV=1	0	9.911	4	4	5	4	1	953	105.7	5.39	5.91	4
FALSE	High	Master Protein	A2AH85	116 kDa U5 small nuclear ribonucleoprotein component OS=Mus musculus OX=10090 GN=Eftud2 PE=1 SV=1	0	6.047	3	3	4	2	1	972	109.4	5	5.81	3
FALSE	High	Master Protein	Q04857	Collagen alpha-1(VI) chain OS=Mus musculus OX=10090 GN=Col6a1 PE=1 SV=1	0	9.745	2	2	2	2	1	1025	108.4	5.36	5.8	2
FALSE	High	Master Protein	Q6PB66	Leucine-rich PPR motif-containing protein, mitochondrial OS=Mus musculus OX=10090 GN=Lrpprc PE=1 SV=2	0	7.026	3	3	4	3	1	1392	156.5	6.83	5.76	3
FALSE	High	Master Protein	E9QB02	Methionine--tRNA ligase, cytoplasmic OS=Mus musculus OX=10090 GN=Mars PE=1 SV=1	0	8.963	7	5	5	5	1	910	102.3	6.92	5.71	5
FALSE	High	Master Protein	A0A0A0MQF6	Glyceraldehyde-3-phosphate dehydrogenase OS=Mus musculus OX=10090 GN=Gapdh PE=1 SV=1	0	8.269	12	4	4	4	1	359	38.6	8.97	5.55	4
FALSE	High	Master Protein	Q9WU78-3	Isoform 3 of Programmed cell death 6-interacting protein OS=Mus musculus OX=10090 GN=Pdcd6ip	0	5.825	5	5	5	5	1	874	96.7	6.52	5.41	5
FALSE	Medium	Master Protein	E9Q0B5	Fc fragment of IgG-binding protein OS=Mus musculus OX=10090 GN=Fcgbp PE=1 SV=1	0.029	0.987	0	1	5	1	1	2583	275	5.03	5.41	1
FALSE	High	Master Protein	P80314	T-complex protein 1 subunit beta OS=Mus musculus OX=10090 GN=Cct2 PE=1 SV=4	0	8.998	7	3	3	3	1	535	57.4	6.4	5.3	3
FALSE	High	Master Protein	Q60597-3	Isoform 3 of 2-oxoglutarate dehydrogenase, mitochondrial OS=Mus musculus OX=10090 GN=Ogdh	0	10.708	6	6	7	6	1	1038	118.1	6.87	5.27	6
FALSE	High	Master Protein	P62918	60S ribosomal protein L8 OS=Mus musculus OX=10090 GN=Rpl8 PE=1 SV=2	0	2.875	4	1	2	1	1	257	28	11.03	5.23	1
FALSE	High	Master Protein	Q32KG4-2	Isoform 2 of Retrotransposon Gag-like protein 9 OS=Mus musculus OX=10090 GN=Rtl9	0	2.635	2	1	4	1	1	1367	141.7	5.97	4.98	1
FALSE	High	Master Protein	P61255	60S ribosomal protein L26 OS=Mus musculus OX=10090 GN=Rpl26 PE=1 SV=1	0	1.875	6	1	2	1	1	145	17.2	10.55	4.97	1
FALSE	High	Master Protein	Q5SX75	Procollagen-proline, 2-oxoglutarate 4-dioxygenase (Proline 4-hydroxylase), alpha II polypeptide, isoform CRA_f OS=Mus musculus OX=10090 GN=P4ha2 PE=1 SV=1	0	6.709	5	2	2	2	1	537	61	5.9	4.93	2
FALSE	High	Master Protein	Q9ERK4	Exportin-2 OS=Mus musculus OX=10090 GN=Cse1l PE=1 SV=1	0	5.558	2	2	2	2	1	971	110.4	5.77	4.85	2
FALSE	High	Master Protein	O08788	Dynactin subunit 1 OS=Mus musculus OX=10090 GN=Dctn1 PE=1 SV=3	0	5.937	2	2	2	2	1	1281	141.6	5.9	4.85	2
FALSE	High	Master Protein	Q00519	Xanthine dehydrogenase/oxidase OS=Mus musculus OX=10090 GN=Xdh PE=1 SV=5	0	4.719	2	2	2	2	1	1335	146.5	7.56	4.84	2
FALSE	High	Master Protein	Q9QYX7	Protein piccolo OS=Mus musculus OX=10090 GN=Pclo PE=1 SV=4	0.001	1.69	0	1	3	1	1	5068	550.5	6.51	4.84	1
FALSE	High	Master Protein	Q99P88	Nuclear pore complex protein Nup155 OS=Mus musculus OX=10090 GN=Nup155 PE=1 SV=1	0	8.644	4	4	4	4	1	1391	155	6.15	4.77	4
FALSE	High	Master Protein	P62855	40S ribosomal protein S26 OS=Mus musculus OX=10090 GN=Rps26 PE=1 SV=3	0	6.503	21	2	3	2	1	115	13	11	4.5	2
FALSE	High	Master Protein	G5E8C4	MCG142017, isoform CRA_a OS=Mus musculus OX=10090 GN=Tmtc3 PE=1 SV=1	0	5.42	3	2	2	2	1	920	104.1	8.53	4.5	2
FALSE	High	Master Protein	Q9D8E6	60S ribosomal protein L4 OS=Mus musculus OX=10090 GN=Rpl4 PE=1 SV=3	0	4.724	5	2	2	2	1	419	47.1	11	4.34	2
FALSE	High	Master Protein	P47915	60S ribosomal protein L29 OS=Mus musculus OX=10090 GN=Rpl29 PE=1 SV=2	0	4.001	14	2	4	2	1	160	17.6	11.84	4.27	2
FALSE	High	Master Protein	Q02257	Junction plakoglobin OS=Mus musculus OX=10090 GN=Jup PE=1 SV=3	0	7.986	6	3	3	3	1	745	81.7	6.14	4.24	3
FALSE	High	Master Protein	P43276	Histone H1.5 OS=Mus musculus OX=10090 GN=Hist1h1b PE=1 SV=2	0	3.457	9	2	4	1	1	223	22.6	10.92	4.08	2
FALSE	High	Master Protein	Q9JHR7	Insulin-degrading enzyme OS=Mus musculus OX=10090 GN=Ide PE=1 SV=1	0	5.365	3	3	3	3	1	1019	117.7	6.54	4.04	3
FALSE	High	Master Protein	P11276	Fibronectin OS=Mus musculus OX=10090 GN=Fn1 PE=1 SV=4	0	3.576	1	2	2	2	1	2477	272.4	5.59	4.04	2
FALSE	High	Master Protein	P70168	Importin subunit beta-1 OS=Mus musculus OX=10090 GN=Kpnb1 PE=1 SV=2	0	3.19	1	1	2	1	1	876	97.1	4.78	3.96	1
FALSE	High	Master Protein	A0A0R4J140	Clustered mitochondria protein homolog OS=Mus musculus OX=10090 GN=Cluh PE=1 SV=1	0	5.995	2	2	2	2	1	1353	151.7	6.02	3.93	2
FALSE	High	Master Protein	Q6P4T2	U5 small nuclear ribonucleoprotein 200 kDa helicase OS=Mus musculus OX=10090 GN=Snrnp200 PE=1 SV=1	0	5.354	1	3	4	3	1	2136	244.4	6.06	3.85	3
FALSE	High	Master Protein	P32261	Antithrombin-III OS=Mus musculus OX=10090 GN=Serpinc1 PE=1 SV=1	0	2.052	3	2	2	2	1	465	52	6.46	3.84	2
FALSE	High	Master Protein	F6R7E8	Predicted gene 2663 OS=Mus musculus OX=10090 GN=Gm2663 PE=3 SV=1	0	2.6	8	1	1	1	1	247	26.6	6.93	3.62	1
FALSE	High	Master Protein	Q08189	Protein-glutamine gamma-glutamyltransferase E OS=Mus musculus OX=10090 GN=Tgm3 PE=1 SV=2	0	3.851	2	1	1	1	1	693	77.3	6.81	3.52	1
FALSE	High	Master Protein	Q9DBG3-2	Isoform 2 of AP-2 complex subunit beta OS=Mus musculus OX=10090 GN=Ap2b1	0	3.981	2	2	2	2	1	951	105.7	5.34	3.51	2
FALSE	High	Master Protein	Q05816	Fatty acid-binding protein 5 OS=Mus musculus OX=10090 GN=Fabp5 PE=1 SV=3	0	1.988	7	1	2	1	1	135	15.1	6.54	3.44	1
FALSE	High	Master Protein	Q8CG47	Structural maintenance of chromosomes protein 4 OS=Mus musculus OX=10090 GN=Smc4 PE=1 SV=1	0.001	1.695	1	1	2	1	1	1286	146.8	7.3	3.4	1
FALSE	High	Master Protein	P35980	60S ribosomal protein L18 OS=Mus musculus OX=10090 GN=Rpl18 PE=1 SV=3	0	4.11	7	1	1	1	1	188	21.6	11.78	3.31	1
FALSE	High	Master Protein	Q60865	Caprin-1 OS=Mus musculus OX=10090 GN=Caprin1 PE=1 SV=2	0	7.62	4	3	3	3	1	707	78.1	5.25	3.1	3
FALSE	High	Master Protein	P47963	60S ribosomal protein L13 OS=Mus musculus OX=10090 GN=Rpl13 PE=1 SV=3	0	3.973	5	1	1	1	1	211	24.3	11.55	2.92	1
FALSE	High	Master Protein	P40124	Adenylyl cyclase-associated protein 1 OS=Mus musculus OX=10090 GN=Cap1 PE=1 SV=4	0	5.183	5	2	2	2	1	474	51.5	7.52	2.87	2
FALSE	High	Master Protein	G3UZA7	Small ubiquitin-related modifier OS=Mus musculus OX=10090 GN=Sumo3 PE=1 SV=1	0	4.65	11	1	1	1	1	113	12.7	5.96	2.87	1
FALSE	High	Master Protein	Q9CPN9	RIKEN cDNA 2210010C04 gene OS=Mus musculus OX=10090 GN=2210010C04Rik PE=1 SV=1	0.001	1.678	5	1	1	1	1	247	26.4	7.93	2.86	1
FALSE	High	Master Protein	Q9CW03	Structural maintenance of chromosomes protein 3 OS=Mus musculus OX=10090 GN=Smc3 PE=1 SV=2	0	5.494	2	2	2	2	1	1217	141.5	7.18	2.7	2
FALSE	High	Master Protein	G3XA17	Eukaryotic translation initiation factor 4 gamma 2 OS=Mus musculus OX=10090 GN=Eif4g2 PE=1 SV=1	0	4.35	2	2	2	2	1	906	102	7.14	2.64	2
FALSE	High	Master Protein	Q9EQH2	Endoplasmic reticulum aminopeptidase 1 OS=Mus musculus OX=10090 GN=Erap1 PE=1 SV=2	0	3.011	1	1	1	1	1	930	106.5	6.2	2.58	1
FALSE	High	Master Protein	Q8CGP2-2	Isoform 2 of Histone H2B type 1-P OS=Mus musculus OX=10090 GN=Hist1h2bp	0	2.02	8	1	1	1	1	138	15.6	10.24	2.57	1
FALSE	High	Master Protein	P62751	60S ribosomal protein L23a OS=Mus musculus OX=10090 GN=Rpl23a PE=1 SV=1	0	5.105	8	1	1	1	1	156	17.7	10.45	2.53	1
FALSE	High	Master Protein	P84099	60S ribosomal protein L19 OS=Mus musculus OX=10090 GN=Rpl19 PE=1 SV=1	0	2.641	5	1	1	1	1	196	23.5	11.47	2.47	1
FALSE	High	Master Protein	A0A0R4J0I9	Low density lipoprotein receptor-related protein 1 OS=Mus musculus OX=10090 GN=Lrp1 PE=1 SV=1	0	3.204	1	2	2	2	1	4545	504.4	5.36	2.43	2
FALSE	High	Master Protein	Q5SUR0	Phosphoribosylformylglycinamidine synthase OS=Mus musculus OX=10090 GN=Pfas PE=1 SV=1	0	2.69	2	2	2	2	1	1337	144.5	5.67	2.42	2
FALSE	High	Master Protein	Q642K5	40S ribosomal protein S30 OS=Mus musculus OX=10090 GN=Fau PE=1 SV=1	0	3.849	8	1	1	1	1	133	14.4	10.05	2.4	1
FALSE	High	Master Protein	Q99PL5	Ribosome-binding protein 1 OS=Mus musculus OX=10090 GN=Rrbp1 PE=1 SV=2	0	4.262	2	3	3	3	1	1605	172.8	9.33	2.31	3
FALSE	High	Master Protein	Q8CGK3	Lon protease homolog, mitochondrial OS=Mus musculus OX=10090 GN=Lonp1 PE=1 SV=2	0	5.117	2	2	3	2	1	949	105.8	6.57	2.28	2
FALSE	High	Master Protein	Q921M3	Splicing factor 3B subunit 3 OS=Mus musculus OX=10090 GN=Sf3b3 PE=1 SV=1	0	3.008	1	1	1	1	1	1217	135.5	5.26	2.28	1
FALSE	High	Master Protein	P11087	Collagen alpha-1(I) chain OS=Mus musculus OX=10090 GN=Col1a1 PE=1 SV=4	0	3.256	2	2	2	2	1	1453	137.9	5.85	2.25	2
FALSE	High	Master Protein	A0A0A6YX26	60S ribosomal protein L31 OS=Mus musculus OX=10090 GN=Rpl31 PE=1 SV=1	0	2.198	7	1	1	1	1	129	15	10.61	2.25	1
FALSE	High	Master Protein	Q924C1	Exportin-5 OS=Mus musculus OX=10090 GN=Xpo5 PE=1 SV=1	0	3.216	2	2	2	2	1	1204	136.9	5.82	2.17	2
FALSE	High	Master Protein	P86048	60S ribosomal protein L10-like OS=Mus musculus OX=10090 GN=Rpl10l PE=2 SV=1	0	2.598	6	1	1	1	1	214	24.5	10.11	2.16	1
FALSE	High	Master Protein	A0A1Y7VKY1	MCG116671 OS=Mus musculus OX=10090 GN=Gm11361 PE=3 SV=1	0.001	1.402	6	1	1	1	1	152	17.7	10.86	2.16	1
FALSE	Medium	Master Protein	Q3U0P1	Partner and localizer of BRCA2 OS=Mus musculus OX=10090 GN=Palb2 PE=1 SV=2	0.041	0.927	1	1	1	1	1	1104	119	6.67	2.15	1
FALSE	High	Master Protein	Q8R0Y6	Cytosolic 10-formyltetrahydrofolate dehydrogenase OS=Mus musculus OX=10090 GN=Aldh1l1 PE=1 SV=1	0	3.998	1	1	1	1	1	902	98.6	5.91	2.15	1
FALSE	High	Master Protein	Q80X50-5	Isoform 5 of Ubiquitin-associated protein 2-like OS=Mus musculus OX=10090 GN=Ubap2l	0	3.323	1	1	1	1	1	1112	117.3	7.12	2.12	1
FALSE	High	Master Protein	G3X972	SEC24 related gene family, member C (S. cerevisiae), isoform CRA_a OS=Mus musculus OX=10090 GN=Sec24c PE=1 SV=1	0	2.951	2	2	2	2	1	1096	118.5	6.84	2.11	2
FALSE	High	Master Protein	O70318	Band 4.1-like protein 2 OS=Mus musculus OX=10090 GN=Epb41l2 PE=1 SV=2	0.001	1.312	2	1	1	1	1	988	109.9	5.43	2.1	1
FALSE	High	Master Protein	G3X9Q6	La-related protein 4 OS=Mus musculus OX=10090 GN=Larp4 PE=1 SV=1	0	4.441	3	2	2	2	1	719	79.7	6.51	2.09	2
FALSE	High	Master Protein	Q6NXL1	Sec24-related gene family, member D (S. cerevisiae) OS=Mus musculus OX=10090 GN=Sec24d PE=1 SV=1	0	1.772	2	1	1	1	1	1032	112.6	7.18	2.09	1
FALSE	High	Master Protein	P10922	Histone H1.0 OS=Mus musculus OX=10090 GN=H1f0 PE=2 SV=4	0	2.222	5	1	1	1	1	194	20.8	10.9	2.06	1
FALSE	High	Master Protein	Q91ZS8-2	Isoform 2 of Double-stranded RNA-specific editase 1 OS=Mus musculus OX=10090 GN=Adarb1	0.008	1.168	3	1	1	1	1	701	76.9	9.01	2.04	1
FALSE	High	Master Protein	Q9ESU7	Amino acid transporter OS=Mus musculus OX=10090 GN=Slc1a5 PE=1 SV=1	0	2.731	2	1	1	1	1	555	58.4	7.12	2.03	1
FALSE	High	Master Protein	P05213	Tubulin alpha-1B chain OS=Mus musculus OX=10090 GN=Tuba1b PE=1 SV=2	0	2.703	2	1	1	1	1	451	50.1	5.06	2.03	1
FALSE	High	Master Protein	Q6P542	ATP-binding cassette sub-family F member 1 OS=Mus musculus OX=10090 GN=Abcf1 PE=1 SV=1	0	2.929	1	1	1	1	1	837	94.9	6.51	2.02	1
FALSE	High	Master Protein	Q60875	Rho guanine nucleotide exchange factor 2 OS=Mus musculus OX=10090 GN=Arhgef2 PE=1 SV=4	0	2.668	1	1	1	1	1	985	111.9	7.25	2.02	1
FALSE	High	Master Protein	D3Z0M9	DEAD (Asp-Glu-Ala-Asp) box polypeptide 23 OS=Mus musculus OX=10090 GN=Ddx23 PE=1 SV=1	0	2.999	2	2	2	2	1	819	95.4	9.58	2.01	2
FALSE	High	Master Protein	Q99MR6	Serrate RNA effector molecule homolog OS=Mus musculus OX=10090 GN=Srrt PE=1 SV=1	0	3.252	1	1	1	1	1	875	100.4	5.97	1.98	1
FALSE	High	Master Protein	Q8K4Z5	Splicing factor 3A subunit 1 OS=Mus musculus OX=10090 GN=Sf3a1 PE=1 SV=1	0.001	1.449	1	1	1	1	1	791	88.5	5.22	1.98	1
FALSE	High	Master Protein	P01942	Hemoglobin subunit alpha OS=Mus musculus OX=10090 GN=Hba PE=1 SV=2	0.001	1.374	6	1	1	1	1	142	15.1	8.22	1.97	1
FALSE	High	Master Protein	D3Z5I1	Zinc finger CCCH-type antiviral protein 1 OS=Mus musculus OX=10090 GN=Zc3hav1 PE=1 SV=1	0	3.334	1	1	1	1	1	996	112.5	8.07	1.96	1
FALSE	High	Master Protein	E9PWG6	Non-SMC condensin I complex, subunit G OS=Mus musculus OX=10090 GN=Ncapg PE=1 SV=1	0	3.544	2	2	2	2	1	1004	112.8	5.55	1.93	2
FALSE	High	Master Protein	A0A1W2P768	Histone H3.2 OS=Mus musculus OX=10090 GN=Hist2h3c1 PE=1 SV=1	0.001	1.42	4	1	1	1	1	181	20.2	11.39	1.93	1
FALSE	High	Master Protein	B2KG46	Protein bicaudal D homolog 1 OS=Mus musculus OX=10090 GN=Bicd1 PE=1 SV=1	0.008	1.194	1	1	1	1	1	975	110.9	5.91	1.92	1
FALSE	High	Master Protein	Q3U3J1	2-oxoisovalerate dehydrogenase subunit alpha OS=Mus musculus OX=10090 GN=Bckdha PE=1 SV=1	0	1.764	2	1	1	1	1	446	50.7	8.06	1.9	1
FALSE	High	Master Protein	Q6ZWZ7	60S ribosomal protein L17 OS=Mus musculus OX=10090 GN=Rpl17 PE=1 SV=1	0.006	1.241	5	1	1	1	1	184	21.4	10.18	1.9	1
FALSE	High	Master Protein	P17710	Hexokinase-1 OS=Mus musculus OX=10090 GN=Hk1 PE=1 SV=3	0	2.756	2	2	2	2	1	974	108.2	6.8	1.89	2
FALSE	Medium	Master Protein	G3X8Y3	N-alpha-acetyltransferase 15, NatA auxiliary subunit OS=Mus musculus OX=10090 GN=Naa15 PE=1 SV=1	0.047	0.847	1	1	1	1	1	865	101	7.52	1.89	1
FALSE	High	Master Protein	Q9Z2G6	Protein sel-1 homolog 1 OS=Mus musculus OX=10090 GN=Sel1l PE=1 SV=2	0	1.917	1	1	1	1	1	790	88.3	5.57	1.88	1
FALSE	High	Master Protein	F8VQC7	Kinectin OS=Mus musculus OX=10090 GN=Ktn1 PE=1 SV=1	0.001	1.543	1	1	1	1	1	1327	152.4	5.9	1.83	1
FALSE	High	Master Protein	P07356	Annexin A2 OS=Mus musculus OX=10090 GN=Anxa2 PE=1 SV=2	0	2.937	4	1	1	1	1	339	38.7	7.69	1.81	1
FALSE	High	Master Protein	F7DBB3	AHNAK nucleoprotein 2 (Fragment) OS=Mus musculus OX=10090 GN=Ahnak2 PE=1 SV=1	0.008	1.193	2	1	1	1	1	1576	166.4	5.78	1.79	1
FALSE	High	Master Protein	Q9CZU3	Exosome RNA helicase MTR4 OS=Mus musculus OX=10090 GN=Mtrex PE=1 SV=1	0	1.738	1	1	1	1	1	1040	117.6	6.4	1.77	1
FALSE	High	Master Protein	E9PVA8	eIF-2-alpha kinase activator GCN1 OS=Mus musculus OX=10090 GN=Gcn1 PE=1 SV=1	0	6.53	1	3	4	3	1	2671	292.8	7.36	1.76	3
FALSE	Medium	Master Protein	Q9CSH3	Exosome complex exonuclease RRP44 OS=Mus musculus OX=10090 GN=Dis3 PE=1 SV=4	0.027	1.025	1	1	1	1	1	958	108.8	7.53	1.7	1
FALSE	High	Master Protein	Q922H1	Protein arginine N-methyltransferase 3 OS=Mus musculus OX=10090 GN=Prmt3 PE=1 SV=2	0	2.503	2	1	1	1	1	532	59.9	5.3	1.7	1
FALSE	High	Master Protein	Q6ZWN5	40S ribosomal protein S9 OS=Mus musculus OX=10090 GN=Rps9 PE=1 SV=3	0	2.437	5	1	1	1	1	194	22.6	10.65	1.69	1
FALSE	High	Master Protein	Q6GQT9	Nodal modulator 1 OS=Mus musculus OX=10090 GN=Nomo1 PE=1 SV=1	0	2.881	2	2	2	2	1	1214	133.3	6.09	1.68	2
FALSE	Medium	Master Protein	B7ZNG0	Kinesin-like protein KIF7 OS=Mus musculus OX=10090 GN=Kif7 PE=1 SV=1	0.041	0.891	1	1	1	1	1	1348	151.5	6.49	1.67	1
FALSE	Medium	Master Protein	Q8BGK6	Y+L amino acid transporter 2 OS=Mus musculus OX=10090 GN=Slc7a6 PE=1 SV=1	0.04	0.882	1	1	1	1	1	515	56.7	7.3	1.64	1
FALSE	High	Master Protein	Q8R1F1	Protein Niban 2 OS=Mus musculus OX=10090 GN=Niban2 PE=1 SV=2	0	1.898	1	1	1	1	1	749	84.8	5.94	1.64	1
FALSE	Medium	Master Protein	E9QPR6	Transmembrane protease serine 13 OS=Mus musculus OX=10090 GN=Tmprss13 PE=3 SV=1	0.041	0.947	1	1	2	1	1	548	60.3	9.07	1.62	1
FALSE	High	Master Protein	Q91W50	Cold shock domain-containing protein E1 OS=Mus musculus OX=10090 GN=Csde1 PE=1 SV=1	0	3.914	2	2	2	2	1	798	88.7	6.37	1.61	2
FALSE	Medium	Master Protein	E9PWZ3	Ribosomal protein L3-like OS=Mus musculus OX=10090 GN=Rpl3l PE=1 SV=1	0.041	0.973	2	1	1	1	1	407	46.5	10.45	1.61	1
FALSE	High	Master Protein	Q99PV0	Pre-mRNA-processing-splicing factor 8 OS=Mus musculus OX=10090 GN=Prpf8 PE=1 SV=2	0	7.886	3	5	6	5	1	2335	273.4	8.84	1.6	5
FALSE	High	Master Protein	Q61768	Kinesin-1 heavy chain OS=Mus musculus OX=10090 GN=Kif5b PE=1 SV=3	0	8.119	5	4	4	4	1	963	109.5	6.44	0	4
FALSE	High	Master Protein	Q01279	Epidermal growth factor receptor OS=Mus musculus OX=10090 GN=Egfr PE=1 SV=1	0	2.418	3	2	2	2	1	1210	134.8	6.86	0	2
FALSE	High	Master Protein	P43406	Integrin alpha-V OS=Mus musculus OX=10090 GN=Itgav PE=1 SV=2	0	2.849	2	2	2	2	1	1044	115.3	5.63	0	2
FALSE	High	Master Protein	Q8BWZ3	N-alpha-acetyltransferase 25, NatB auxiliary subunit OS=Mus musculus OX=10090 GN=Naa25 PE=1 SV=1	0	2.255	3	2	2	2	1	972	111.6	6.52	0	2
FALSE	High	Master Protein	Q569Z6	Thyroid hormone receptor-associated protein 3 OS=Mus musculus OX=10090 GN=Thrap3 PE=1 SV=1	0	2.061	1	1	1	1	1	951	108.1	10.17	0	1
FALSE	Medium	Master Protein	Q6PAI5	Cysteine-rich C-terminal 1 OS=Mus musculus OX=10090 GN=Crct1 PE=2 SV=1	0.041	0.914	16	1	2	1	1	102	9.8	8.43	0	1
FALSE	Low	Master Protein	P43247	DNA mismatch repair protein Msh2 OS=Mus musculus OX=10090 GN=Msh2 PE=1 SV=1	0.053	0.811	2	1	1	1	1	935	104.1	5.96	0	1
FALSE	High	Master Protein	Q3UW53	Protein Niban 1 OS=Mus musculus OX=10090 GN=Niban1 PE=1 SV=2	0.001	1.35	1	1	1	1	1	926	102.6	4.78	0	1
FALSE	High	Master Protein	Q8BU03	Periodic tryptophan protein 2 homolog OS=Mus musculus OX=10090 GN=Pwp2 PE=1 SV=1	0.001	1.325	1	1	1	1	1	919	102.8	6.23	0	1
FALSE	Medium	Master Protein	Q9JJ28	Protein flightless-1 homolog OS=Mus musculus OX=10090 GN=Flii PE=1 SV=1	0.015	1.071	1	1	1	1	1	1271	144.7	6.06	0	1
FALSE	High	Master Protein	P39876	Metalloproteinase inhibitor 3 OS=Mus musculus OX=10090 GN=Timp3 PE=1 SV=1	0	1.754	4	1	1	1	1	211	24.2	8.76	0	1
FALSE	Low	Master Protein	O35954	Membrane-associated phosphatidylinositol transfer protein 1 OS=Mus musculus OX=10090 GN=Pitpnm1 PE=1 SV=1	0.053	0.813	4	1	1	1	1	1243	134.9	6.06	0	1
FALSE	Medium	Master Protein	A0A2I3BPG9	MCG113838 OS=Mus musculus OX=10090 GN=Rpl36a-ps1 PE=3 SV=1	0.048	0.864	8	1	1	1	1	106	12.4	10.51	0	1
FALSE	High	Master Protein	Q8BVY0	Ribosomal L1 domain-containing protein 1 OS=Mus musculus OX=10090 GN=Rsl1d1 PE=1 SV=1	0	2.672	2	1	1	1	1	452	50.4	9.98	0	1
FALSE	High	Master Protein	Q5DTT1	Neurite extension and migration factor OS=Mus musculus OX=10090 GN=Nexmif PE=2 SV=3	0.006	1.214	3	1	3	1	1	1515	167	5.97	0	1
FALSE	High	Master Protein	A0A2I3BPX3	Anoctamin OS=Mus musculus OX=10090 GN=Ano6 PE=1 SV=1	0.001	1.627	1	1	1	1	1	932	108.4	6.79	0	1
FALSE	Medium	Master Protein	V9GWY0	40S ribosomal protein S4 OS=Mus musculus OX=10090 GN=Gm15013 PE=3 SV=1	0.043	0.864	3	1	1	1	1	266	29.9	9.99	0	1
FALSE	Low	Master Protein	V9GX81	Maestro heat-like repeat family member 6 OS=Mus musculus OX=10090 GN=Mroh6 PE=1 SV=1	0.053	0.805	1	1	1	1	1	722	78.4	8.76	0	1
FALSE	Medium	Master Protein	Q80ZX0	Sec24-related gene family, member B (S. cerevisiae) OS=Mus musculus OX=10090 GN=Sec24b PE=1 SV=1	0.029	0.998	1	1	1	1	1	1251	135.5	6.96	0	1
FALSE	Medium	Master Protein	P13864	DNA (cytosine-5)-methyltransferase 1 OS=Mus musculus OX=10090 GN=Dnmt1 PE=1 SV=5	0.041	0.975	0	1	1	1	1	1620	183.1	7.74	0	1
FALSE	High	Master Protein	O88738	Baculoviral IAP repeat-containing protein 6 OS=Mus musculus OX=10090 GN=Birc6 PE=1 SV=2	0	2.021	0	1	1	1	1	4882	531.8	6.07	0	1
FALSE	Low	Master Protein	E9Q035	Predicted gene 20425 OS=Mus musculus OX=10090 GN=Gm20425 PE=4 SV=1	0.05	0.836	1	1	1	1	1	978	107.7	7.77	0	1
FALSE	Medium	Master Protein	P47738	Aldehyde dehydrogenase, mitochondrial OS=Mus musculus OX=10090 GN=Aldh2 PE=1 SV=1	0.04	0.89	2	1	1	1	1	519	56.5	7.62	0	1
FALSE	High	Master Protein	Q6WKZ8	E3 ubiquitin-protein ligase UBR2 OS=Mus musculus OX=10090 GN=Ubr2 PE=1 SV=2	0.005	1.263	1	1	1	1	1	1755	199	6.33	0	1
FALSE	Medium	Master Protein	Q8R4Y8	Rotatin OS=Mus musculus OX=10090 GN=Rttn PE=1 SV=2	0.015	1.089	1	1	1	1	1	2226	248.3	6.52	0	1
FALSE	High	Master Protein	Q8R480	Nuclear pore complex protein Nup85 OS=Mus musculus OX=10090 GN=Nup85 PE=1 SV=1	0.001	1.643	1	1	1	1	1	656	74.7	5.57	0	1
FALSE	High	Master Protein	O08759	Ubiquitin-protein ligase E3A OS=Mus musculus OX=10090 GN=Ube3a PE=1 SV=2	0.001	1.33	2	1	1	1	1	870	99.8	5.08	0	1
FALSE	Medium	Master Protein	Q0VBK2	Keratin, type II cytoskeletal 80 OS=Mus musculus OX=10090 GN=Krt80 PE=1 SV=1	0.029	1.01	2	1	1	1	1	452	50.6	6.27	0	1
FALSE	Medium	Master Protein	O35286	Pre-mRNA-splicing factor ATP-dependent RNA helicase DHX15 OS=Mus musculus OX=10090 GN=Dhx15 PE=1 SV=2	0.015	1.083	2	1	1	1	1	795	90.9	7.46	0	1
FALSE	High	Master Protein	Q02788	Collagen alpha-2(VI) chain OS=Mus musculus OX=10090 GN=Col6a2 PE=1 SV=3	0.008	1.143	1	1	1	1	1	1034	110.3	6.42	0	1
FALSE	High	Master Protein	Q6GQT1	Alpha-2-macroglobulin-P OS=Mus musculus OX=10090 GN=A2m PE=2 SV=2	0.006	1.198	1	1	1	1	1	1474	164.2	6.61	0	1
FALSE	Medium	Master Protein	P09528	Ferritin heavy chain OS=Mus musculus OX=10090 GN=Fth1 PE=1 SV=2	0.011	1.123	4	1	2	1	1	182	21.1	5.88	0	1
FALSE	High	Master Protein	Q9JHU9	Inositol-3-phosphate synthase 1 OS=Mus musculus OX=10090 GN=Isyna1 PE=1 SV=1	0.005	1.278	1	1	1	1	1	557	60.9	6.42	0	1
FALSE	High	Master Protein	F6T4M4	Serine/arginine repetitive matrix protein 1 (Fragment) OS=Mus musculus OX=10090 GN=Srrm1 PE=1 SV=1	0.005	1.273	6	1	34	1	1	140	16.2	5.38	0	1
FALSE	High	Master Protein	A0A286YDV7	Nucleolar and coiled-body phosphoprotein 1 (Fragment) OS=Mus musculus OX=10090 GN=Nolc1 PE=1 SV=1	0.005	1.281	2	1	1	1	1	702	73.6	9.36	0	1
FALSE	Low	Master Protein	A0A0G2JFH2	Microtubule-associated protein (Fragment) OS=Mus musculus OX=10090 GN=Map4 PE=1 SV=1	0.053	0.796	1	1	1	1	1	1441	152.7	9.28	0	1
FALSE	High	Master Protein	Q61941	NAD(P) transhydrogenase, mitochondrial OS=Mus musculus OX=10090 GN=Nnt PE=1 SV=2	0.001	1.679	1	1	1	1	1	1086	113.8	7.64	0	1
FALSE	Medium	Master Protein	Q91W10	Zinc transporter ZIP8 OS=Mus musculus OX=10090 GN=Slc39a8 PE=2 SV=1	0.041	0.963	2	1	1	1	1	462	50.1	5.86	0	1

## Sheet: QE+_0093_Prdx4_Tert_Mid
Checked	Protein FDR Confidence: Combined	Master	Accession	Description	Exp. q-value: Combined	Sum PEP Score	Coverage [%]	# Peptides	# PSMs	# Unique Peptides	# Protein Groups	# AAs	MW [kDa]	calc. pI	Score Sequest HT: Sequest HT	# Peptides (by Search Engine): Sequest HT
FALSE	High	Master Protein	P20029	Endoplasmic reticulum chaperone BiP OS=Mus musculus OX=10090 GN=Hspa5 PE=1 SV=3	0	385.211	64	53	400	50	1	655	72.4	5.16	1294.7	53
FALSE	High	Master Protein	P53395	Lipoamide acyltransferase component of branched-chain alpha-keto acid dehydrogenase complex, mitochondrial OS=Mus musculus OX=10090 GN=Dbt PE=1 SV=2	0	257.779	73	32	317	32	1	482	53.2	8.6	879.25	32
FALSE	High	Master Protein	P52480	Pyruvate kinase PKM OS=Mus musculus OX=10090 GN=Pkm PE=1 SV=4	0	225.662	68	35	174	3	1	531	57.8	7.47	534.99	35
FALSE	High	Master Protein	P63017	Heat shock cognate 71 kDa protein OS=Mus musculus OX=10090 GN=Hspa8 PE=1 SV=1	0	201.041	60	36	169	32	1	646	70.8	5.52	499.37	36
FALSE	High	Master Protein	P52480-2	Isoform M1 of Pyruvate kinase PKM OS=Mus musculus OX=10090 GN=Pkm	0	196.06	63	33	160	1	1	531	57.9	7.14	468.57	33
FALSE	High	Master Protein	O08807	Peroxiredoxin-4 OS=Mus musculus OX=10090 GN=Prdx4 PE=1 SV=1	0	126.3	56	12	136	10	1	274	31	7.15	428.61	12
FALSE	High	Master Protein	P11499	Heat shock protein HSP 90-beta OS=Mus musculus OX=10090 GN=Hsp90ab1 PE=1 SV=3	0	193.149	52	41	145	23	1	724	83.2	5.03	402.36	41
FALSE	High	Master Protein	Q99MN9	Propionyl-CoA carboxylase beta chain, mitochondrial OS=Mus musculus OX=10090 GN=Pccb PE=1 SV=2	0	154.387	65	26	113	26	1	541	58.4	7.66	353.3	26
FALSE	High	Master Protein	P99024	Tubulin beta-5 chain OS=Mus musculus OX=10090 GN=Tubb5 PE=1 SV=1	0	116.944	63	23	101	4	1	444	49.6	4.89	330.32	23
FALSE	High	Master Protein	P68369	Tubulin alpha-1A chain OS=Mus musculus OX=10090 GN=Tuba1a PE=1 SV=1	0	130.65	51	20	95	5	1	451	50.1	5.06	301.11	20
FALSE	High	Master Protein	Q91ZA3	Propionyl-CoA carboxylase alpha chain, mitochondrial OS=Mus musculus OX=10090 GN=Pcca PE=1 SV=2	0	136.826	51	34	102	34	1	724	79.9	7.25	292.12	34
FALSE	High	Master Protein	P60710	Actin, cytoplasmic 1 OS=Mus musculus OX=10090 GN=Actb PE=1 SV=1	0	126.142	51	17	92	6	1	375	41.7	5.48	285.51	17
FALSE	High	Master Protein	P07901	Heat shock protein HSP 90-alpha OS=Mus musculus OX=10090 GN=Hsp90aa1 PE=1 SV=4	0	134.732	46	34	104	18	1	733	84.7	5.01	280.77	34
FALSE	High	Master Protein	Q99MR8	Methylcrotonoyl-CoA carboxylase subunit alpha, mitochondrial OS=Mus musculus OX=10090 GN=Mccc1 PE=1 SV=2	0	145.007	54	30	90	30	1	717	79.3	7.83	278.83	30
FALSE	High	Master Protein	P68372	Tubulin beta-4B chain OS=Mus musculus OX=10090 GN=Tubb4b PE=1 SV=1	0	105.942	57	22	84	2	1	445	49.8	4.89	263.6	22
FALSE	High	Master Protein	A0A0A0MQA5	Tubulin alpha chain (Fragment) OS=Mus musculus OX=10090 GN=Tuba4a PE=1 SV=1	0	116.378	43	18	81	3	1	477	52.9	5.19	250.97	18
FALSE	High	Master Protein	P10126	Elongation factor 1-alpha 1 OS=Mus musculus OX=10090 GN=Eef1a1 PE=1 SV=3	0	90.238	43	16	80	16	1	462	50.1	9.01	248.09	16
FALSE	High	Master Protein	Q7TMM9	Tubulin beta-2A chain OS=Mus musculus OX=10090 GN=Tubb2a PE=1 SV=1	0	101.359	53	21	76	2	1	445	49.9	4.89	243.96	21
FALSE	High	Master Protein	P17182	Alpha-enolase OS=Mus musculus OX=10090 GN=Eno1 PE=1 SV=3	0	117.905	46	18	73	16	1	434	47.1	6.8	223.87	18
FALSE	High	Master Protein	P63038	60 kDa heat shock protein, mitochondrial OS=Mus musculus OX=10090 GN=Hspd1 PE=1 SV=1	0	118.673	57	25	65	25	1	573	60.9	6.18	205.28	25
FALSE	High	Master Protein	E9QPD7	Pyruvate carboxylase OS=Mus musculus OX=10090 GN=Pcx PE=1 SV=1	0	130.316	43	35	80	35	1	1179	129.7	6.71	200.23	35
FALSE	High	Master Protein	P07724	Serum albumin OS=Mus musculus OX=10090 GN=Alb PE=1 SV=3	0	32.321	10	5	53	5	1	608	68.6	6.07	175.28	5
FALSE	High	Master Protein	P60843	Eukaryotic initiation factor 4A-I OS=Mus musculus OX=10090 GN=Eif4a1 PE=1 SV=1	0	74.721	43	17	51	16	1	406	46.1	5.48	154.73	17
FALSE	High	Master Protein	Q9D8N0	Elongation factor 1-gamma OS=Mus musculus OX=10090 GN=Eef1g PE=1 SV=3	0	77.905	36	17	54	17	1	437	50	6.74	153.44	17
FALSE	High	Master Protein	P19324	Serpin H1 OS=Mus musculus OX=10090 GN=Serpinh1 PE=1 SV=3	0	84.39	47	16	48	16	1	417	46.5	8.82	143.96	16
FALSE	High	Master Protein	Q922F4	Tubulin beta-6 chain OS=Mus musculus OX=10090 GN=Tubb6 PE=1 SV=1	0	59.792	30	12	48	3	1	447	50.1	4.89	143.03	12
FALSE	High	Master Protein	Q61553	Fascin OS=Mus musculus OX=10090 GN=Fscn1 PE=1 SV=4	0	78.398	44	18	55	18	1	493	54.5	6.89	142.01	18
FALSE	High	Master Protein	P42932	T-complex protein 1 subunit theta OS=Mus musculus OX=10090 GN=Cct8 PE=1 SV=3	0	84.392	47	25	57	25	1	548	59.5	5.62	141.45	25
FALSE	High	Master Protein	Q9D1Q6	Endoplasmic reticulum resident protein 44 OS=Mus musculus OX=10090 GN=Erp44 PE=1 SV=1	0	85.12	43	15	41	14	1	406	46.8	5.27	140.49	15
FALSE	High	Master Protein	P80314	T-complex protein 1 subunit beta OS=Mus musculus OX=10090 GN=Cct2 PE=1 SV=4	0	92.608	47	20	51	20	1	535	57.4	6.4	139.79	20
FALSE	High	Master Protein	P68033	Actin, alpha cardiac muscle 1 OS=Mus musculus OX=10090 GN=Actc1 PE=1 SV=1	0	59.338	30	12	58	1	1	377	42	5.39	138.32	12
FALSE	High	Master Protein	A6ZI44	Fructose-bisphosphate aldolase OS=Mus musculus OX=10090 GN=Aldoa PE=1 SV=1	0	72.849	50	17	46	17	1	418	45.1	7.91	134.58	17
FALSE	High	Master Protein	P61979-2	Isoform 2 of Heterogeneous nuclear ribonucleoprotein K OS=Mus musculus OX=10090 GN=Hnrnpk	0	64.104	41	16	45	16	1	464	51	5.33	133.27	16
FALSE	High	Master Protein	P11983	T-complex protein 1 subunit alpha OS=Mus musculus OX=10090 GN=Tcp1 PE=1 SV=3	0	91.39	38	17	44	17	1	556	60.4	6.16	129.59	17
FALSE	High	Master Protein	Q5SWU9-2	Isoform 2 of Acetyl-CoA carboxylase 1 OS=Mus musculus OX=10090 GN=Acaca	0	99.259	17	35	57	35	1	2383	269.8	6.51	127.86	35
FALSE	High	Master Protein	Q91W90	Thioredoxin domain-containing protein 5 OS=Mus musculus OX=10090 GN=Txndc5 PE=1 SV=2	0	72.487	40	12	45	12	1	417	46.4	5.78	127.35	12
FALSE	High	Master Protein	P80315	T-complex protein 1 subunit delta OS=Mus musculus OX=10090 GN=Cct4 PE=1 SV=3	0	78.294	38	17	47	17	1	539	58	8.02	125.69	17
FALSE	High	Master Protein	P27773	Protein disulfide-isomerase A3 OS=Mus musculus OX=10090 GN=Pdia3 PE=1 SV=2	0	75.705	47	21	44	21	1	505	56.6	6.21	121.41	21
FALSE	High	Master Protein	P09411	Phosphoglycerate kinase 1 OS=Mus musculus OX=10090 GN=Pgk1 PE=1 SV=4	0	66.365	52	17	48	17	1	417	44.5	7.9	120.12	17
FALSE	High	Master Protein	P56480	ATP synthase subunit beta, mitochondrial OS=Mus musculus OX=10090 GN=Atp5f1b PE=1 SV=2	0	82.638	42	16	39	16	1	529	56.3	5.34	118	16
FALSE	High	Master Protein	P58252	Elongation factor 2 OS=Mus musculus OX=10090 GN=Eef2 PE=1 SV=2	0	85.069	31	24	50	24	1	858	95.3	6.83	117.44	24
FALSE	High	Master Protein	P80317	T-complex protein 1 subunit zeta OS=Mus musculus OX=10090 GN=Cct6a PE=1 SV=3	0	55.155	42	19	46	19	1	531	58	7.08	108.55	19
FALSE	High	Master Protein	P35700	Peroxiredoxin-1 OS=Mus musculus OX=10090 GN=Prdx1 PE=1 SV=1	0	27.405	27	6	45	4	1	199	22.2	8.12	107.76	6
FALSE	High	Master Protein	P38647	Stress-70 protein, mitochondrial OS=Mus musculus OX=10090 GN=Hspa9 PE=1 SV=3	0	63.925	31	18	40	17	1	679	73.4	6.07	102.81	18
FALSE	High	Master Protein	A0A0A0MQF6	Glyceraldehyde-3-phosphate dehydrogenase OS=Mus musculus OX=10090 GN=Gapdh PE=1 SV=1	0	51.361	38	12	36	12	1	359	38.6	8.97	101.26	12
FALSE	High	Master Protein	Q03265	ATP synthase subunit alpha, mitochondrial OS=Mus musculus OX=10090 GN=Atp5f1a PE=1 SV=1	0	70.616	45	22	39	22	1	553	59.7	9.19	98.28	22
FALSE	High	Master Protein	P80318	T-complex protein 1 subunit gamma OS=Mus musculus OX=10090 GN=Cct3 PE=1 SV=1	0	68.716	41	20	40	20	1	545	60.6	6.7	96.51	20
FALSE	High	Master Protein	Q61881	DNA replication licensing factor MCM7 OS=Mus musculus OX=10090 GN=Mcm7 PE=1 SV=1	0	57.56	32	19	36	19	1	719	81.2	6.37	91.71	19
FALSE	High	Master Protein	Q9Z2X1	Heterogeneous nuclear ribonucleoprotein F OS=Mus musculus OX=10090 GN=Hnrnpf PE=1 SV=3	0	36.424	21	6	26	4	1	415	45.7	5.49	89.58	6
FALSE	High	Master Protein	Q8BTS0	DEAD (Asp-Glu-Ala-Asp) box polypeptide 5 OS=Mus musculus OX=10090 GN=Ddx5 PE=1 SV=1	0	51.516	30	18	34	14	1	615	69.2	8.92	81.53	18
FALSE	High	Master Protein	Q3ULD5	Methylcrotonoyl-CoA carboxylase beta chain, mitochondrial OS=Mus musculus OX=10090 GN=Mccc2 PE=1 SV=1	0	45.514	30	12	28	12	1	563	61.3	8	80.34	12
FALSE	High	Master Protein	P26040	Ezrin OS=Mus musculus OX=10090 GN=Ezr PE=1 SV=3	0	44.062	31	20	39	11	1	586	69.4	6.1	80.03	20
FALSE	High	Master Protein	P24270	Catalase OS=Mus musculus OX=10090 GN=Cat PE=1 SV=4	0	38.837	19	8	26	8	1	527	59.8	7.88	79.9	8
FALSE	High	Master Protein	P10107	Annexin A1 OS=Mus musculus OX=10090 GN=Anxa1 PE=1 SV=2	0	62.36	51	15	28	15	1	346	38.7	7.37	78.69	15
FALSE	High	Master Protein	P08113	Endoplasmin OS=Mus musculus OX=10090 GN=Hsp90b1 PE=1 SV=2	0	47.58	16	14	28	12	1	802	92.4	4.82	77.05	14
FALSE	High	Master Protein	P09103	Protein disulfide-isomerase OS=Mus musculus OX=10090 GN=P4hb PE=1 SV=2	0	54.267	39	17	32	17	1	509	57	4.88	76.99	17
FALSE	High	Master Protein	P80316	T-complex protein 1 subunit epsilon OS=Mus musculus OX=10090 GN=Cct5 PE=1 SV=1	0	47.933	31	14	32	14	1	541	59.6	6.02	75.67	14
FALSE	High	Master Protein	P80313	T-complex protein 1 subunit eta OS=Mus musculus OX=10090 GN=Cct7 PE=1 SV=1	0	50.473	27	13	31	13	1	544	59.6	7.84	74.39	13
FALSE	High	Master Protein	Q922U2	Keratin, type II cytoskeletal 5 OS=Mus musculus OX=10090 GN=Krt5 PE=1 SV=1	0	42.281	17	16	38	7	1	580	61.7	7.75	73.12	16
FALSE	High	Master Protein	Q61753	D-3-phosphoglycerate dehydrogenase OS=Mus musculus OX=10090 GN=Phgdh PE=1 SV=3	0	39.544	24	11	30	11	1	533	56.5	6.54	70.71	11
FALSE	High	Master Protein	Q9CZN7	Serine hydroxymethyltransferase, mitochondrial OS=Mus musculus OX=10090 GN=Shmt2 PE=1 SV=1	0	38.445	28	14	32	14	1	504	55.7	8.47	70.06	14
FALSE	High	Master Protein	P29341	Polyadenylate-binding protein 1 OS=Mus musculus OX=10090 GN=Pabpc1 PE=1 SV=2	0	47.37	32	18	32	15	1	636	70.6	9.5	65.84	18
FALSE	High	Master Protein	P02535	Keratin, type I cytoskeletal 10 OS=Mus musculus OX=10090 GN=Krt10 PE=1 SV=3	0	26.572	12	8	25	7	1	570	57.7	5.11	65.28	8
FALSE	High	Master Protein	P06745	Glucose-6-phosphate isomerase OS=Mus musculus OX=10090 GN=Gpi PE=1 SV=4	0	52.938	32	16	31	16	1	558	62.7	8.13	63.98	16
FALSE	High	Master Protein	P26041	Moesin OS=Mus musculus OX=10090 GN=Msn PE=1 SV=3	0	38.048	29	18	33	9	1	577	67.7	6.6	63.06	18
FALSE	High	Master Protein	P49718	DNA replication licensing factor MCM5 OS=Mus musculus OX=10090 GN=Mcm5 PE=1 SV=2	0	47.983	25	16	30	16	1	734	82.4	8.29	61.85	16
FALSE	High	Master Protein	P14211	Calreticulin OS=Mus musculus OX=10090 GN=Calr PE=1 SV=1	0	36.454	29	12	31	12	1	416	48	4.49	61.82	12
FALSE	High	Master Protein	Q922R8	Protein disulfide-isomerase A6 OS=Mus musculus OX=10090 GN=Pdia6 PE=1 SV=3	0	44.604	32	9	21	9	1	440	48.1	5.14	60.59	9
FALSE	High	Master Protein	P04104	Keratin, type II cytoskeletal 1 OS=Mus musculus OX=10090 GN=Krt1 PE=1 SV=4	0	28.681	6	7	26	3	1	637	65.6	8.15	59.96	7
FALSE	High	Master Protein	Q9D8E6	60S ribosomal protein L4 OS=Mus musculus OX=10090 GN=Rpl4 PE=1 SV=3	0	37.571	28	10	21	10	1	419	47.1	11	58.16	10
FALSE	High	Master Protein	Q62167	ATP-dependent RNA helicase DDX3X OS=Mus musculus OX=10090 GN=Ddx3x PE=1 SV=3	0	48.083	21	12	23	11	1	662	73.1	7.18	58.03	12
FALSE	High	Master Protein	P50580	Proliferation-associated protein 2G4 OS=Mus musculus OX=10090 GN=Pa2g4 PE=1 SV=3	0	27.083	29	12	26	12	1	394	43.7	6.86	57.58	12
FALSE	High	Master Protein	P60335	Poly(rC)-binding protein 1 OS=Mus musculus OX=10090 GN=Pcbp1 PE=1 SV=1	0	41.894	46	10	19	7	1	356	37.5	7.09	54.87	10
FALSE	High	Master Protein	Q8C2Q7	Heterogeneous nuclear ribonucleoprotein H OS=Mus musculus OX=10090 GN=Hnrnph1 PE=1 SV=1	0	29.054	18	6	17	4	1	472	51.2	6.8	53.73	6
FALSE	High	Master Protein	Q60864	Stress-induced-phosphoprotein 1 OS=Mus musculus OX=10090 GN=Stip1 PE=1 SV=1	0	37.255	29	14	22	14	1	543	62.5	6.8	52.65	14
FALSE	High	Master Protein	P50247	Adenosylhomocysteinase OS=Mus musculus OX=10090 GN=Ahcy PE=1 SV=3	0	32.428	22	9	21	9	1	432	47.7	6.54	51.27	9
FALSE	High	Master Protein	Q9Z1R9	MCG124046 OS=Mus musculus OX=10090 GN=Prss1 PE=1 SV=1	0	7.859	8	1	74	1	1	246	26.1	4.94	50.68	1
FALSE	High	Master Protein	Q9CWJ9	Bifunctional purine biosynthesis protein PURH OS=Mus musculus OX=10090 GN=Atic PE=1 SV=2	0	48.662	32	14	21	14	1	592	64.2	6.76	50.31	14
FALSE	High	Master Protein	Q9Z0N1	Eukaryotic translation initiation factor 2 subunit 3, X-linked OS=Mus musculus OX=10090 GN=Eif2s3x PE=1 SV=2	0	37.257	30	11	18	11	1	472	51	8.4	47.99	11
FALSE	High	Master Protein	P26443	Glutamate dehydrogenase 1, mitochondrial OS=Mus musculus OX=10090 GN=Glud1 PE=1 SV=1	0	29.805	20	11	22	11	1	558	61.3	8	47.79	11
FALSE	High	Master Protein	Q8VED5	Keratin, type II cytoskeletal 79 OS=Mus musculus OX=10090 GN=Krt79 PE=1 SV=2	0	19.75	7	7	25	1	1	531	57.5	7.69	47.62	7
FALSE	High	Master Protein	O70475	UDP-glucose 6-dehydrogenase OS=Mus musculus OX=10090 GN=Ugdh PE=1 SV=1	0	32.173	24	8	16	8	1	493	54.8	7.56	46.54	8
FALSE	High	Master Protein	Q3TTY5	Keratin, type II cytoskeletal 2 epidermal OS=Mus musculus OX=10090 GN=Krt2 PE=1 SV=1	0	24.619	8	11	30	5	1	707	70.9	8.06	46.12	11
FALSE	High	Master Protein	P27659	60S ribosomal protein L3 OS=Mus musculus OX=10090 GN=Rpl3 PE=1 SV=3	0	28.928	26	8	18	8	1	403	46.1	10.21	46.09	8
FALSE	High	Master Protein	P47738	Aldehyde dehydrogenase, mitochondrial OS=Mus musculus OX=10090 GN=Aldh2 PE=1 SV=1	0	30.17	21	9	20	8	1	519	56.5	7.62	45.28	9
FALSE	High	Master Protein	P28656	Nucleosome assembly protein 1-like 1 OS=Mus musculus OX=10090 GN=Nap1l1 PE=1 SV=2	0	27.382	22	6	14	6	1	391	45.3	4.46	44.34	6
FALSE	High	Master Protein	E9QNP0	KxDL motif-containing protein 1 OS=Mus musculus OX=10090 GN=Kxd1 PE=1 SV=1	0	15.709	20	4	18	4	1	232	26.8	9.83	43.77	4
FALSE	High	Master Protein	P35564	Calnexin OS=Mus musculus OX=10090 GN=Canx PE=1 SV=1	0	32.472	15	8	17	8	1	591	67.2	4.64	42.56	8
FALSE	High	Master Protein	P14206	40S ribosomal protein SA OS=Mus musculus OX=10090 GN=Rpsa PE=1 SV=4	0	24.481	17	4	13	4	1	295	32.8	4.87	42.43	4
FALSE	High	Master Protein	P21550	Beta-enolase OS=Mus musculus OX=10090 GN=Eno3 PE=1 SV=3	0	27.644	19	5	13	3	1	434	47	7.18	42.17	5
FALSE	High	Master Protein	G5E924	Heterogeneous nuclear ribonucleoprotein L (Fragment) OS=Mus musculus OX=10090 GN=Hnrnpl PE=1 SV=1	0	23.426	14	7	16	7	1	615	66.9	8.18	41.17	7
FALSE	High	Master Protein	P48678	Prelamin-A/C OS=Mus musculus OX=10090 GN=Lmna PE=1 SV=2	0	45.179	23	14	15	14	1	665	74.2	6.98	39.68	14
FALSE	High	Master Protein	P70168	Importin subunit beta-1 OS=Mus musculus OX=10090 GN=Kpnb1 PE=1 SV=2	0	34.689	15	11	18	11	1	876	97.1	4.78	38.04	11
FALSE	High	Master Protein	Q8BMK4	Cytoskeleton-associated protein 4 OS=Mus musculus OX=10090 GN=Ckap4 PE=1 SV=2	0	44.794	28	14	18	14	1	575	63.7	5.64	36.83	14
FALSE	High	Master Protein	P62192	26S proteasome regulatory subunit 4 OS=Mus musculus OX=10090 GN=Psmc1 PE=1 SV=1	0	25.765	25	8	13	7	1	440	49.2	6.21	35.47	8
FALSE	High	Master Protein	P09405	Nucleolin OS=Mus musculus OX=10090 GN=Ncl PE=1 SV=2	0	25.346	15	10	19	10	1	707	76.7	4.75	34.97	10
FALSE	High	Master Protein	P12382	ATP-dependent 6-phosphofructokinase, liver type OS=Mus musculus OX=10090 GN=Pfkl PE=1 SV=4	0	33.486	14	7	12	6	1	780	85.3	7.17	34.68	7
FALSE	High	Master Protein	E9Q0F0	Keratin 78 OS=Mus musculus OX=10090 GN=Krt78 PE=1 SV=1	0	10.997	2	3	10	2	1	1068	112.2	7.97	34.67	3
FALSE	High	Master Protein	Q9D0R2	Threonine--tRNA ligase, cytoplasmic OS=Mus musculus OX=10090 GN=Tars PE=1 SV=2	0	25.768	14	10	16	10	1	722	83.3	7.36	34.13	10
FALSE	High	Master Protein	Q9JMH6	Thioredoxin reductase 1, cytoplasmic OS=Mus musculus OX=10090 GN=Txnrd1 PE=1 SV=3	0	30.735	21	8	14	8	1	613	67	7.44	34.09	8
FALSE	High	Master Protein	Q61990	Poly(rC)-binding protein 2 OS=Mus musculus OX=10090 GN=Pcbp2 PE=1 SV=1	0	32.953	38	8	14	5	1	362	38.2	6.79	33.76	8
FALSE	High	Master Protein	P70698	CTP synthase 1 OS=Mus musculus OX=10090 GN=Ctps1 PE=1 SV=2	0	32.825	20	9	15	9	1	591	66.6	6.58	33.65	9
FALSE	High	Master Protein	A0A2R8VHP3	Predicted pseudogene 5478 OS=Mus musculus OX=10090 GN=Gm5478 PE=1 SV=1	0	15.401	7	6	20	2	1	535	57.9	6.2	33.64	6
FALSE	High	Master Protein	P62960	Nuclease-sensitive element-binding protein 1 OS=Mus musculus OX=10090 GN=Ybx1 PE=1 SV=3	0	37.246	39	7	10	4	1	322	35.7	9.88	33.18	7
FALSE	High	Master Protein	Q8R2P8	Lysine--tRNA ligase OS=Mus musculus OX=10090 GN=Kars PE=1 SV=1	0	24.969	14	10	14	10	1	624	71.2	6.43	32.98	10
FALSE	High	Master Protein	Q9DBG6	Dolichyl-diphosphooligosaccharide--protein glycosyltransferase subunit 2 OS=Mus musculus OX=10090 GN=Rpn2 PE=1 SV=1	0	23.896	13	5	11	5	1	631	69	5.81	32.93	5
FALSE	High	Master Protein	Q3UV17	Keratin, type II cytoskeletal 2 oral OS=Mus musculus OX=10090 GN=Krt76 PE=1 SV=1	0	9.071	6	6	16	1	1	594	62.8	8.43	32.57	6
FALSE	High	Master Protein	Q99K85	Phosphoserine aminotransferase OS=Mus musculus OX=10090 GN=Psat1 PE=1 SV=1	0	24.114	21	7	13	7	1	370	40.4	8.03	32.39	7
FALSE	High	Master Protein	Q9D0I9	Arginine--tRNA ligase, cytoplasmic OS=Mus musculus OX=10090 GN=Rars PE=1 SV=2	0	29.045	16	9	16	9	1	660	75.6	7.55	31.74	9
FALSE	High	Master Protein	P56959	RNA-binding protein FUS OS=Mus musculus OX=10090 GN=Fus PE=1 SV=1	0	31.487	13	7	13	7	1	518	52.6	9.36	31.55	7
FALSE	High	Master Protein	Q9CZD3	Glycine--tRNA ligase OS=Mus musculus OX=10090 GN=Gars PE=1 SV=1	0	30.086	15	8	13	8	1	729	81.8	6.65	30.42	8
FALSE	High	Master Protein	Q9CQN1	Heat shock protein 75 kDa, mitochondrial OS=Mus musculus OX=10090 GN=Trap1 PE=1 SV=1	0	15.803	5	3	9	2	1	706	80.2	6.68	29.45	3
FALSE	High	Master Protein	P40142	Transketolase OS=Mus musculus OX=10090 GN=Tkt PE=1 SV=1	0	24.042	18	8	12	8	1	623	67.6	7.5	29.03	8
FALSE	High	Master Protein	P54071	Isocitrate dehydrogenase [NADP], mitochondrial OS=Mus musculus OX=10090 GN=Idh2 PE=1 SV=3	0	22.966	16	7	13	7	1	452	50.9	8.69	28.14	7
FALSE	High	Master Protein	Q8BH59	Calcium-binding mitochondrial carrier protein Aralar1 OS=Mus musculus OX=10090 GN=Slc25a12 PE=1 SV=1	0	20.542	17	8	13	6	1	677	74.5	8.25	27.89	8
FALSE	High	Master Protein	Q61024	Asparagine synthetase [glutamine-hydrolyzing] OS=Mus musculus OX=10090 GN=Asns PE=1 SV=3	0	23.073	22	11	18	11	1	561	64.2	6.58	27.81	11
FALSE	High	Master Protein	Q99L47	Hsc70-interacting protein OS=Mus musculus OX=10090 GN=St13 PE=1 SV=1	0	15.948	21	9	14	9	1	371	41.6	5.26	27.78	9
FALSE	High	Master Protein	Q922I7	MCG13402, isoform CRA_c OS=Mus musculus OX=10090 GN=Ptbp1 PE=1 SV=1	0	19.821	17	6	10	6	1	555	59.3	9.16	27.1	6
FALSE	High	Master Protein	Q8VEK3	Heterogeneous nuclear ribonucleoprotein U OS=Mus musculus OX=10090 GN=Hnrnpu PE=1 SV=1	0	23.156	13	9	13	9	1	800	87.9	6.24	25.64	9
FALSE	High	Master Protein	A0A0R4J0G0	Phosphoenolpyruvate carboxykinase [GTP], mitochondrial OS=Mus musculus OX=10090 GN=Pck2 PE=1 SV=1	0	25.883	16	7	10	7	1	667	73.4	7.74	25.41	7
FALSE	High	Master Protein	Q8VDM4	26S proteasome non-ATPase regulatory subunit 2 OS=Mus musculus OX=10090 GN=Psmd2 PE=1 SV=1	0	22.115	9	6	10	6	1	908	100.1	5.17	25.3	6
FALSE	High	Master Protein	Q9CY58	Plasminogen activator inhibitor 1 RNA-binding protein OS=Mus musculus OX=10090 GN=Serbp1 PE=1 SV=2	0	25.181	18	6	10	6	1	407	44.7	8.54	25.23	6
FALSE	High	Master Protein	Q7TMK9	Heterogeneous nuclear ribonucleoprotein Q OS=Mus musculus OX=10090 GN=Syncrip PE=1 SV=2	0	25.646	13	7	10	7	1	623	69.6	8.59	24.76	7
FALSE	High	Master Protein	Q3U741	DEAD (Asp-Glu-Ala-Asp) box polypeptide 17, isoform CRA_a OS=Mus musculus OX=10090 GN=Ddx17 PE=1 SV=1	0	21.836	13	8	12	4	1	652	72.5	8.68	24.7	8
FALSE	High	Master Protein	E9QA16	Caldesmon 1 OS=Mus musculus OX=10090 GN=Cald1 PE=1 SV=1	0	23.248	20	9	12	9	1	536	61.8	6.93	24.41	9
FALSE	High	Master Protein	O88342	WD repeat-containing protein 1 OS=Mus musculus OX=10090 GN=Wdr1 PE=1 SV=3	0	21.464	14	8	12	8	1	606	66.4	6.6	24.36	8
FALSE	High	Master Protein	Q9QWL7	Keratin, type I cytoskeletal 17 OS=Mus musculus OX=10090 GN=Krt17 PE=1 SV=3	0	11.615	9	4	12	3	1	433	48.1	5.06	23.91	4
FALSE	High	Master Protein	Q91YQ5	Dolichyl-diphosphooligosaccharide--protein glycosyltransferase subunit 1 OS=Mus musculus OX=10090 GN=Rpn1 PE=1 SV=1	0	21.124	13	7	9	7	1	608	68.5	6.46	23.58	7
FALSE	High	Master Protein	Q8QZY1	Eukaryotic translation initiation factor 3 subunit L OS=Mus musculus OX=10090 GN=Eif3l PE=1 SV=1	0	25.368	16	9	10	9	1	564	66.6	6.44	23.28	9
FALSE	High	Master Protein	Q8R050	Eukaryotic peptide chain release factor GTP-binding subunit ERF3A OS=Mus musculus OX=10090 GN=Gspt1 PE=1 SV=2	0	16.917	10	5	9	5	1	636	68.6	5.21	22.27	5
FALSE	High	Master Protein	Q61937	Nucleophosmin OS=Mus musculus OX=10090 GN=Npm1 PE=1 SV=1	0	20.502	39	9	16	9	1	292	32.5	4.77	22.25	9
FALSE	High	Master Protein	Q60668	Heterogeneous nuclear ribonucleoprotein D0 OS=Mus musculus OX=10090 GN=Hnrnpd PE=1 SV=2	0	12.846	12	4	9	3	1	355	38.3	7.81	21.83	4
FALSE	High	Master Protein	F8WIV2	Serine (or cysteine) peptidase inhibitor, clade B, member 6a OS=Mus musculus OX=10090 GN=Serpinb6a PE=1 SV=1	0	15.822	16	6	11	5	1	399	44.7	6.38	21.3	6
FALSE	High	Master Protein	Q20BD0	Heterogeneous nuclear ribonucleoprotein A/B OS=Mus musculus OX=10090 GN=Hnrnpab PE=1 SV=1	0	14.352	14	4	8	3	1	332	36.2	6.95	21.18	4
FALSE	High	Master Protein	Q9EQU5	Protein SET OS=Mus musculus OX=10090 GN=Set PE=1 SV=1	0	12.559	16	4	8	4	1	289	33.4	4.32	20.99	4
FALSE	High	Master Protein	Q01853	Transitional endoplasmic reticulum ATPase OS=Mus musculus OX=10090 GN=Vcp PE=1 SV=4	0	16.591	8	6	12	6	1	806	89.3	5.26	20.98	6
FALSE	High	Master Protein	P05202	Aspartate aminotransferase, mitochondrial OS=Mus musculus OX=10090 GN=Got2 PE=1 SV=1	0	15.363	13	5	8	5	1	430	47.4	9	20.35	5
FALSE	High	Master Protein	Q9DCD0	6-phosphogluconate dehydrogenase, decarboxylating OS=Mus musculus OX=10090 GN=Pgd PE=1 SV=3	0	20.762	19	7	11	7	1	483	53.2	7.23	20.2	7
FALSE	High	Master Protein	P62196	26S proteasome regulatory subunit 8 OS=Mus musculus OX=10090 GN=Psmc5 PE=1 SV=1	0	14.741	13	5	10	4	1	406	45.6	7.55	20.17	5
FALSE	High	Master Protein	P46061	Ran GTPase-activating protein 1 OS=Mus musculus OX=10090 GN=Rangap1 PE=1 SV=2	0	14.686	11	6	8	6	1	589	63.5	4.68	19.78	6
FALSE	High	Master Protein	Q8BGD9	Eukaryotic translation initiation factor 4B OS=Mus musculus OX=10090 GN=Eif4b PE=1 SV=1	0	11.468	12	7	10	7	1	611	68.8	5.67	19.66	7
FALSE	High	Master Protein	Q9DCL9	Multifunctional protein ADE2 OS=Mus musculus OX=10090 GN=Paics PE=1 SV=4	0	12.859	12	5	9	5	1	425	47	7.23	19.37	5
FALSE	High	Master Protein	Q9Z2K1	Keratin, type I cytoskeletal 16 OS=Mus musculus OX=10090 GN=Krt16 PE=1 SV=3	0	7.005	4	2	8	1	1	469	51.6	5.2	19.13	2
FALSE	High	Master Protein	Q9Z1N5	Spliceosome RNA helicase Ddx39b OS=Mus musculus OX=10090 GN=Ddx39b PE=1 SV=1	0	16.555	15	6	8	2	1	428	49	5.67	19.11	6
FALSE	High	Master Protein	Q8BFR5	Elongation factor Tu, mitochondrial OS=Mus musculus OX=10090 GN=Tufm PE=1 SV=1	0	17.848	17	6	9	6	1	452	49.5	7.56	18.97	6
FALSE	High	Master Protein	P47911	60S ribosomal protein L6 OS=Mus musculus OX=10090 GN=Rpl6 PE=1 SV=3	0	10.171	20	6	9	6	1	296	33.5	10.7	18.74	6
FALSE	High	Master Protein	Q921F2	TAR DNA-binding protein 43 OS=Mus musculus OX=10090 GN=Tardbp PE=1 SV=1	0	16.217	11	4	8	4	1	414	44.5	6.7	18.71	4
FALSE	High	Master Protein	A0A0R4J0Z1	Protein disulfide-isomerase A4 OS=Mus musculus OX=10090 GN=Pdia4 PE=1 SV=1	0	22.994	15	7	9	7	1	641	72.3	5.22	18.66	7
FALSE	High	Master Protein	B7ZCF1	26S proteasome regulatory subunit 6A OS=Mus musculus OX=10090 GN=Psmc3 PE=1 SV=1	0	13.281	18	6	9	6	1	451	50.4	5.48	18.58	6
FALSE	High	Master Protein	P60229	Eukaryotic translation initiation factor 3 subunit E OS=Mus musculus OX=10090 GN=Eif3e PE=1 SV=1	0	16.88	21	8	9	8	1	445	52.2	6.04	18.53	8
FALSE	High	Master Protein	O55222	Integrin-linked protein kinase OS=Mus musculus OX=10090 GN=Ilk PE=1 SV=2	0	14.527	12	5	8	5	1	452	51.3	8.07	18.35	5
FALSE	High	Master Protein	Q792Z1	MCG140784 OS=Mus musculus OX=10090 GN=Try10 PE=1 SV=1	0	7.717	8	2	9	2	1	246	26.2	5.83	18.35	2
FALSE	High	Master Protein	Q8BP47	Asparagine--tRNA ligase, cytoplasmic OS=Mus musculus OX=10090 GN=Nars PE=1 SV=2	0	16.342	6	3	5	3	1	559	64.2	5.86	18.24	3
FALSE	High	Master Protein	Q76MZ3	Serine/threonine-protein phosphatase 2A 65 kDa regulatory subunit A alpha isoform OS=Mus musculus OX=10090 GN=Ppp2r1a PE=1 SV=3	0	18.754	14	7	10	7	1	589	65.3	5.11	18.2	7
FALSE	High	Master Protein	Q8BK64	Activator of 90 kDa heat shock protein ATPase homolog 1 OS=Mus musculus OX=10090 GN=Ahsa1 PE=1 SV=2	0	16.895	17	5	9	5	1	338	38.1	5.53	18.04	5
FALSE	High	Master Protein	Q64437	Alcohol dehydrogenase class 4 mu/sigma chain OS=Mus musculus OX=10090 GN=Adh7 PE=2 SV=2	0	13.475	16	4	8	3	1	374	39.9	7.85	17.68	4
FALSE	High	Master Protein	Q6ZWX6	Eukaryotic translation initiation factor 2 subunit 1 OS=Mus musculus OX=10090 GN=Eif2s1 PE=1 SV=3	0	14.826	21	5	7	5	1	315	36.1	5.08	17.59	5
FALSE	High	Master Protein	Q9JKB3	Y-box-binding protein 3 OS=Mus musculus OX=10090 GN=Ybx3 PE=1 SV=2	0	21.72	16	4	5	1	1	361	38.8	9.69	17.4	4
FALSE	High	Master Protein	A0A0N4SVP8	Predicted pseudogene 5580 OS=Mus musculus OX=10090 GN=Gm5580 PE=3 SV=1	0	12.423	11	3	5	2	1	411	46.9	7.75	17	3
FALSE	High	Master Protein	Q80UG5	Septin-9 OS=Mus musculus OX=10090 GN=Septin9 PE=1 SV=1	0	12.694	10	6	8	6	1	583	65.5	8.9	16.91	6
FALSE	High	Master Protein	Q8BXC0	Prostacyclin synthase OS=Mus musculus OX=10090 GN=Ptgis PE=1 SV=1	0	21.196	17	7	9	7	1	509	57.7	8.65	16.9	7
FALSE	High	Master Protein	Q8VDW0	ATP-dependent RNA helicase DDX39A OS=Mus musculus OX=10090 GN=Ddx39a PE=1 SV=1	0	11.983	12	5	7	1	1	427	49	5.68	16.46	5
FALSE	High	Master Protein	Q9WVA3	Mitotic checkpoint protein BUB3 OS=Mus musculus OX=10090 GN=Bub3 PE=1 SV=2	0	11.61	18	5	7	5	1	326	36.9	6.84	15.74	5
FALSE	High	Master Protein	P54775	26S proteasome regulatory subunit 6B OS=Mus musculus OX=10090 GN=Psmc4 PE=1 SV=2	0	13.19	19	7	8	7	1	418	47.4	5.21	15.19	7
FALSE	High	Master Protein	Q99LE6	ATP-binding cassette sub-family F member 2 OS=Mus musculus OX=10090 GN=Abcf2 PE=1 SV=1	0	16.996	11	6	6	6	1	628	71.7	7.05	15.01	6
FALSE	High	Master Protein	Q9JIF0	Protein arginine N-methyltransferase 1 OS=Mus musculus OX=10090 GN=Prmt1 PE=1 SV=1	0	9.249	10	3	5	3	1	371	42.4	5.43	14.73	3
FALSE	High	Master Protein	Q9CZ13	Cytochrome b-c1 complex subunit 1, mitochondrial OS=Mus musculus OX=10090 GN=Uqcrc1 PE=1 SV=2	0	17.168	14	5	7	5	1	480	52.8	6.21	14.69	5
FALSE	High	Master Protein	A0A1B0GSG5	Ribonuclease inhibitor OS=Mus musculus OX=10090 GN=Rnh1 PE=1 SV=1	0	14.525	11	4	5	4	1	492	53.9	5.01	14.64	4
FALSE	High	Master Protein	Q922B2	Aspartate--tRNA ligase, cytoplasmic OS=Mus musculus OX=10090 GN=Dars PE=1 SV=2	0	12.867	14	8	8	8	1	501	57.1	6.49	14.58	8
FALSE	High	Master Protein	Q8BVQ9	26S proteasome regulatory subunit 7 OS=Mus musculus OX=10090 GN=Psmc2 PE=1 SV=1	0	11.274	9	4	6	4	1	475	52.8	6.28	14.51	4
FALSE	High	Master Protein	P13439	Uridine 5'-monophosphate synthase OS=Mus musculus OX=10090 GN=Umps PE=1 SV=3	0	12.811	9	4	8	4	1	481	52.3	6.61	14.17	4
FALSE	High	Master Protein	P32261	Antithrombin-III OS=Mus musculus OX=10090 GN=Serpinc1 PE=1 SV=1	0	9.01	12	5	8	5	1	465	52	6.46	14.02	5
FALSE	High	Master Protein	Q61598	Rab GDP dissociation inhibitor beta OS=Mus musculus OX=10090 GN=Gdi2 PE=1 SV=1	0	12.395	11	4	6	4	1	445	50.5	6.25	13.7	4
FALSE	High	Master Protein	Q8CAQ8-5	Isoform 5 of MICOS complex subunit Mic60 OS=Mus musculus OX=10090 GN=Immt	0	10.319	6	5	7	5	1	790	87.6	7.42	13.69	5
FALSE	High	Master Protein	P13020	Gelsolin OS=Mus musculus OX=10090 GN=Gsn PE=1 SV=3	0	12.041	11	7	7	7	1	780	85.9	6.18	13.65	7
FALSE	High	Master Protein	O35685	Nuclear migration protein nudC OS=Mus musculus OX=10090 GN=Nudc PE=1 SV=1	0	11.19	15	5	6	5	1	332	38.3	5.26	13.48	5
FALSE	High	Master Protein	Q99K48	Non-POU domain-containing octamer-binding protein OS=Mus musculus OX=10090 GN=Nono PE=1 SV=3	0	5.487	6	4	8	4	1	473	54.5	8.95	12.86	4
FALSE	High	Master Protein	P29699	Alpha-2-HS-glycoprotein OS=Mus musculus OX=10090 GN=Ahsg PE=1 SV=1	0.006	1.212	2	1	5	1	1	345	37.3	6.51	12.58	1
FALSE	High	Master Protein	Q9DCH4	Eukaryotic translation initiation factor 3 subunit F OS=Mus musculus OX=10090 GN=Eif3f PE=1 SV=2	0	12.178	14	4	5	4	1	361	38	5.58	12.38	4
FALSE	High	Master Protein	A2A7S7	Tyrosine--tRNA ligase OS=Mus musculus OX=10090 GN=Yars PE=1 SV=1	0	11.488	9	5	6	5	1	564	63	8.44	12.33	5
FALSE	High	Master Protein	P62141	Serine/threonine-protein phosphatase PP1-beta catalytic subunit OS=Mus musculus OX=10090 GN=Ppp1cb PE=1 SV=3	0	8.828	8	2	7	1	1	327	37.2	6.19	12.3	2
FALSE	High	Master Protein	Q6IFX2	Keratin, type I cytoskeletal 42 OS=Mus musculus OX=10090 GN=Krt42 PE=1 SV=1	0	8.805	7	3	5	2	1	452	50.1	5.16	12.09	3
FALSE	High	Master Protein	P62334	26S proteasome regulatory subunit 10B OS=Mus musculus OX=10090 GN=Psmc6 PE=1 SV=1	0	9.116	10	3	5	3	1	389	44.1	7.49	12.02	3
FALSE	High	Master Protein	Q9CZU6	Citrate synthase, mitochondrial OS=Mus musculus OX=10090 GN=Cs PE=1 SV=1	0	11.168	17	5	10	5	1	464	51.7	8.57	11.86	5
FALSE	High	Master Protein	P08228	Superoxide dismutase [Cu-Zn] OS=Mus musculus OX=10090 GN=Sod1 PE=1 SV=2	0	11.097	16	2	4	2	1	154	15.9	6.51	11.79	2
FALSE	High	Master Protein	Q8BJY1	26S proteasome non-ATPase regulatory subunit 5 OS=Mus musculus OX=10090 GN=Psmd5 PE=1 SV=4	0	10.787	10	4	6	4	1	504	55.9	5.21	11.76	4
FALSE	High	Master Protein	Q6PHQ9	Polyadenylate-binding protein OS=Mus musculus OX=10090 GN=Pabpc4 PE=1 SV=1	0	17.439	18	8	9	5	1	660	72.2	9.39	11.59	8
FALSE	High	Master Protein	Q9Z110	Delta-1-pyrroline-5-carboxylate synthase OS=Mus musculus OX=10090 GN=Aldh18a1 PE=1 SV=2	0	15.225	10	6	7	6	1	795	87.2	7.55	11.52	6
FALSE	High	Master Protein	P54822	Adenylosuccinate lyase OS=Mus musculus OX=10090 GN=Adsl PE=1 SV=2	0	14.734	16	5	6	5	1	484	54.8	7.27	11.13	5
FALSE	High	Master Protein	O08749	Dihydrolipoyl dehydrogenase, mitochondrial OS=Mus musculus OX=10090 GN=Dld PE=1 SV=2	0	9.669	8	3	5	3	1	509	54.2	7.9	11.09	3
FALSE	High	Master Protein	P61620	Protein transport protein Sec61 subunit alpha isoform 1 OS=Mus musculus OX=10090 GN=Sec61a1 PE=1 SV=2	0	6.46	6	3	5	3	1	476	52.2	8.06	10.85	3
FALSE	High	Master Protein	Q9QUK9	MCG15083 OS=Mus musculus OX=10090 GN=Try5 PE=1 SV=1	0	4.185	8	1	14	1	1	246	26.3	5.3	10.72	1
FALSE	High	Master Protein	Q00612	Glucose-6-phosphate 1-dehydrogenase X OS=Mus musculus OX=10090 GN=G6pdx PE=1 SV=3	0	8.41	7	4	5	4	1	515	59.2	6.49	10.55	4
FALSE	High	Master Protein	P97855	Ras GTPase-activating protein-binding protein 1 OS=Mus musculus OX=10090 GN=G3bp1 PE=1 SV=1	0	11.97	11	4	6	4	1	465	51.8	5.59	10.49	4
FALSE	High	Master Protein	A0A1B0GR11	Transaldolase OS=Mus musculus OX=10090 GN=Taldo1 PE=1 SV=1	0	8.015	9	4	5	4	1	382	42.1	7.02	10.48	4
FALSE	High	Master Protein	A0A0R4J1E2	Elongation factor 1-delta OS=Mus musculus OX=10090 GN=Eef1d PE=1 SV=1	0	15.769	7	3	3	3	1	660	72.9	6.51	10.46	3
FALSE	High	Master Protein	Q9QUR6	Prolyl endopeptidase OS=Mus musculus OX=10090 GN=Prep PE=1 SV=1	0	10.112	7	5	6	5	1	710	80.7	5.73	10.43	5
FALSE	High	Master Protein	Q3THS6	S-adenosylmethionine synthase isoform type-2 OS=Mus musculus OX=10090 GN=Mat2a PE=1 SV=2	0	9.154	9	3	5	3	1	395	43.7	6.48	10.4	3
FALSE	High	Master Protein	O70194	Eukaryotic translation initiation factor 3 subunit D OS=Mus musculus OX=10090 GN=Eif3d PE=1 SV=2	0	10.719	8	4	4	4	1	548	63.9	6.05	10.38	4
FALSE	High	Master Protein	Q9Z1D1	Eukaryotic translation initiation factor 3 subunit G OS=Mus musculus OX=10090 GN=Eif3g PE=1 SV=2	0	9.598	15	4	5	4	1	320	35.6	5.9	10.38	4
FALSE	High	Master Protein	Q3U3J1	2-oxoisovalerate dehydrogenase subunit alpha OS=Mus musculus OX=10090 GN=Bckdha PE=1 SV=1	0	15.024	9	4	4	4	1	446	50.7	8.06	10.3	4
FALSE	High	Master Protein	P63005	Platelet-activating factor acetylhydrolase IB subunit alpha OS=Mus musculus OX=10090 GN=Pafah1b1 PE=1 SV=2	0	11.177	10	3	5	2	1	410	46.6	7.37	9.88	3
FALSE	High	Master Protein	P47856	Glutamine--fructose-6-phosphate aminotransferase [isomerizing] 1 OS=Mus musculus OX=10090 GN=Gfpt1 PE=1 SV=3	0	12.675	6	3	4	3	1	697	78.5	6.84	9.63	3
FALSE	High	Master Protein	P29758	Ornithine aminotransferase, mitochondrial OS=Mus musculus OX=10090 GN=Oat PE=1 SV=1	0	5.626	12	3	4	3	1	439	48.3	6.62	9.47	3
FALSE	High	Master Protein	Q3UUU2	Far upstream element-binding protein 1 OS=Mus musculus OX=10090 GN=Fubp1 PE=1 SV=1	0	10.314	7	4	5	4	1	700	74.4	7.74	9.46	4
FALSE	High	Master Protein	P61161	Actin-related protein 2 OS=Mus musculus OX=10090 GN=Actr2 PE=1 SV=1	0	5.173	6	2	4	2	1	394	44.7	6.74	9.46	2
FALSE	High	Master Protein	P70670	Nascent polypeptide-associated complex subunit alpha, muscle-specific form OS=Mus musculus OX=10090 GN=Naca PE=1 SV=2	0	13.217	2	3	4	3	1	2187	220.4	9.35	9.44	3
FALSE	High	Master Protein	O35286	Pre-mRNA-splicing factor ATP-dependent RNA helicase DHX15 OS=Mus musculus OX=10090 GN=Dhx15 PE=1 SV=2	0	8.337	4	3	6	3	1	795	90.9	7.46	9.27	3
FALSE	High	Master Protein	Q9D0E1	Heterogeneous nuclear ribonucleoprotein M OS=Mus musculus OX=10090 GN=Hnrnpm PE=1 SV=3	0	12.006	8	4	4	4	1	729	77.6	8.63	9.21	4
FALSE	High	Master Protein	Q9QXX4	Calcium-binding mitochondrial carrier protein Aralar2 OS=Mus musculus OX=10090 GN=Slc25a13 PE=1 SV=1	0	6.089	6	3	4	1	1	676	74.4	8.6	9.04	3
FALSE	High	Master Protein	Q8C483	Serine--tRNA ligase, cytoplasmic OS=Mus musculus OX=10090 GN=Sars PE=1 SV=1	0	5.907	9	4	5	4	1	536	61.1	7.43	8.97	4
FALSE	High	Master Protein	Q3UZG4	Aminoacyl tRNA synthase complex-interacting multifunctional protein 1 OS=Mus musculus OX=10090 GN=Aimp1 PE=1 SV=1	0	11.067	11	2	3	2	1	319	35.1	8.57	8.94	2
FALSE	High	Master Protein	Q8BT60	Copine-3 OS=Mus musculus OX=10090 GN=Cpne3 PE=1 SV=2	0	9.949	8	4	4	4	1	533	59.5	5.78	8.93	4
FALSE	High	Master Protein	Q9Z2I8	Succinate--CoA ligase [GDP-forming] subunit beta, mitochondrial OS=Mus musculus OX=10090 GN=Suclg2 PE=1 SV=3	0	10.193	8	3	4	3	1	433	46.8	7.02	8.92	3
FALSE	High	Master Protein	Q8BJ71	Nuclear pore complex protein Nup93 OS=Mus musculus OX=10090 GN=Nup93 PE=1 SV=1	0	8.393	7	4	4	4	1	819	93.2	5.72	8.87	4
FALSE	High	Master Protein	P14824	Annexin A6 OS=Mus musculus OX=10090 GN=Anxa6 PE=1 SV=3	0	9.17	7	4	6	4	1	673	75.8	5.5	8.87	4
FALSE	High	Master Protein	Q9CR16	Peptidyl-prolyl cis-trans isomerase D OS=Mus musculus OX=10090 GN=Ppid PE=1 SV=3	0	4.24	5	2	4	2	1	370	40.7	7.43	8.86	2
FALSE	High	Master Protein	Q91WK2	Eukaryotic translation initiation factor 3 subunit H OS=Mus musculus OX=10090 GN=Eif3h PE=1 SV=1	0	6.126	10	3	5	3	1	352	39.8	6.67	8.77	3
FALSE	High	Master Protein	P47226	Testin OS=Mus musculus OX=10090 GN=Tes PE=1 SV=1	0	12.941	11	5	7	5	1	423	48	8.31	8.68	5
FALSE	High	Master Protein	Q9WTM5	RuvB-like 2 OS=Mus musculus OX=10090 GN=Ruvbl2 PE=1 SV=3	0	10.187	8	3	3	3	1	463	51.1	5.64	8.59	3
FALSE	High	Master Protein	Q99JY9	Actin-related protein 3 OS=Mus musculus OX=10090 GN=Actr3 PE=1 SV=3	0	6.127	8	3	4	3	1	418	47.3	5.88	8.57	3
FALSE	High	Master Protein	Q9DB77	Cytochrome b-c1 complex subunit 2, mitochondrial OS=Mus musculus OX=10090 GN=Uqcrc2 PE=1 SV=1	0	11.859	9	3	3	3	1	453	48.2	9.25	8.57	3
FALSE	High	Master Protein	Q91Z25	Actin-related protein 2/3 complex subunit OS=Mus musculus OX=10090 GN=Arpc1b PE=1 SV=1	0	6.937	9	4	5	4	1	376	41.5	8.35	8.45	4
FALSE	High	Master Protein	E9Q1G8	Septin 7 OS=Mus musculus OX=10090 GN=Sept7 PE=1 SV=2	0	6.242	9	4	5	3	1	437	50.6	8.57	8.44	4
FALSE	High	Master Protein	Q99JY0	Trifunctional enzyme subunit beta, mitochondrial OS=Mus musculus OX=10090 GN=Hadhb PE=1 SV=1	0	8.714	8	4	5	4	1	475	51.4	9.38	8.43	4
FALSE	High	Master Protein	Q5XJY5	Coatomer subunit delta OS=Mus musculus OX=10090 GN=Arcn1 PE=1 SV=2	0	12.441	14	4	5	4	1	511	57.2	6.21	8.41	4
FALSE	High	Master Protein	P54823	Probable ATP-dependent RNA helicase DDX6 OS=Mus musculus OX=10090 GN=Ddx6 PE=1 SV=1	0	8.497	10	4	5	4	1	483	54.2	8.66	8.38	4
FALSE	High	Master Protein	Q9R1T2	SUMO-activating enzyme subunit 1 OS=Mus musculus OX=10090 GN=Sae1 PE=1 SV=1	0	6.301	7	3	4	3	1	350	38.6	5.36	8.29	3
FALSE	High	Master Protein	Q8C166	Copine-1 OS=Mus musculus OX=10090 GN=Cpne1 PE=1 SV=1	0	7.716	5	3	4	3	1	536	58.8	5.66	8.19	3
FALSE	High	Master Protein	O08795-2	Isoform 2 of Glucosidase 2 subunit beta OS=Mus musculus OX=10090 GN=Prkcsh	0	7.32	6	3	4	3	1	528	59.5	4.48	8.13	3
FALSE	High	Master Protein	P07356	Annexin A2 OS=Mus musculus OX=10090 GN=Anxa2 PE=1 SV=2	0	9.951	12	4	4	4	1	339	38.7	7.69	7.92	4
FALSE	High	Master Protein	Q99L45	Eukaryotic translation initiation factor 2 subunit 2 OS=Mus musculus OX=10090 GN=Eif2s2 PE=1 SV=1	0	4.862	5	2	3	2	1	331	38.1	5.8	7.71	2
FALSE	High	Master Protein	P70441	Na(+)/H(+) exchange regulatory cofactor NHE-RF1 OS=Mus musculus OX=10090 GN=Slc9a3r1 PE=1 SV=3	0	7.318	11	3	4	3	1	355	38.6	5.9	7.68	3
FALSE	High	Master Protein	Q3UKJ7	WD40 repeat-containing protein SMU1 OS=Mus musculus OX=10090 GN=Smu1 PE=2 SV=2	0	8.411	5	2	3	2	1	513	57.5	7.18	7.64	2
FALSE	High	Master Protein	P30416	Peptidyl-prolyl cis-trans isomerase FKBP4 OS=Mus musculus OX=10090 GN=Fkbp4 PE=1 SV=5	0	8.066	9	4	4	4	1	458	51.5	5.72	7.58	4
FALSE	High	Master Protein	O54734	Dolichyl-diphosphooligosaccharide--protein glycosyltransferase 48 kDa subunit OS=Mus musculus OX=10090 GN=Ddost PE=1 SV=2	0	5.929	5	2	3	2	1	441	49	5.83	7.44	2
FALSE	High	Master Protein	P61164	Alpha-centractin OS=Mus musculus OX=10090 GN=Actr1a PE=1 SV=1	0	7.952	7	2	4	2	1	376	42.6	6.64	7.42	2
FALSE	High	Master Protein	P27612	Phospholipase A-2-activating protein OS=Mus musculus OX=10090 GN=Plaa PE=1 SV=4	0	8.044	5	3	3	3	1	794	87.2	6.14	7.41	3
FALSE	High	Master Protein	A0A0J9YUL3	Septin 11 OS=Mus musculus OX=10090 GN=Sept11 PE=1 SV=1	0	9.079	9	4	4	3	1	432	49.8	6.68	7.39	4
FALSE	High	Master Protein	Q9WVJ2	26S proteasome non-ATPase regulatory subunit 13 OS=Mus musculus OX=10090 GN=Psmd13 PE=1 SV=1	0	6.217	10	4	5	4	1	376	42.8	5.71	7.31	4
FALSE	High	Master Protein	Q9D8W5	26S proteasome non-ATPase regulatory subunit 12 OS=Mus musculus OX=10090 GN=Psmd12 PE=1 SV=4	0	7.47	9	3	4	3	1	456	52.9	7.06	7.28	3
FALSE	High	Master Protein	Q99KI0	Aconitate hydratase, mitochondrial OS=Mus musculus OX=10090 GN=Aco2 PE=1 SV=1	0	7.191	4	3	3	3	1	780	85.4	7.93	7.15	3
FALSE	High	Master Protein	P28474	Alcohol dehydrogenase class-3 OS=Mus musculus OX=10090 GN=Adh5 PE=1 SV=3	0	4.606	5	2	3	1	1	374	39.5	7.25	7.14	2
FALSE	High	Master Protein	Q9WUM4	Coronin-1C OS=Mus musculus OX=10090 GN=Coro1c PE=1 SV=2	0	6.07	3	1	2	1	1	474	53.1	7.08	7.08	1
FALSE	High	Master Protein	P14685	26S proteasome non-ATPase regulatory subunit 3 OS=Mus musculus OX=10090 GN=Psmd3 PE=1 SV=3	0	7.291	5	3	3	3	1	530	60.7	8.44	7.04	3
FALSE	High	Master Protein	Q62523	Zyxin OS=Mus musculus OX=10090 GN=Zyx PE=1 SV=2	0	7.372	7	3	3	3	1	564	60.5	6.4	7.03	3
FALSE	High	Master Protein	Q8CI51	PDZ and LIM domain protein 5 OS=Mus musculus OX=10090 GN=Pdlim5 PE=1 SV=4	0	7.058	7	3	4	3	1	591	63.3	8.25	7.03	3
FALSE	High	Master Protein	F6R7E8	Predicted gene 2663 OS=Mus musculus OX=10090 GN=Gm2663 PE=3 SV=1	0.001	1.591	8	1	2	1	1	247	26.6	6.93	6.96	1
FALSE	High	Master Protein	P0DOV2	Interferon-activable protein 204 OS=Mus musculus OX=10090 GN=Ifi204 PE=1 SV=1	0	8.901	5	3	3	3	1	619	69.4	8.69	6.94	3
FALSE	High	Master Protein	Q3U367	4-trimethylaminobutyraldehyde dehydrogenase OS=Mus musculus OX=10090 GN=Aldh9a1 PE=1 SV=1	0	6.083	6	3	5	3	1	518	55.9	7.46	6.78	3
FALSE	High	Master Protein	Q9CPY7	Cytosol aminopeptidase OS=Mus musculus OX=10090 GN=Lap3 PE=1 SV=3	0	8.986	7	3	4	3	1	519	56.1	7.72	6.74	3
FALSE	High	Master Protein	P11725	Ornithine carbamoyltransferase, mitochondrial OS=Mus musculus OX=10090 GN=Otc PE=1 SV=1	0	5.138	9	3	3	3	1	354	39.7	8.73	6.7	3
FALSE	High	Master Protein	Q9WUA2	Phenylalanine--tRNA ligase beta subunit OS=Mus musculus OX=10090 GN=Farsb PE=1 SV=2	0	7.052	5	3	3	3	1	589	65.7	7.12	6.67	3
FALSE	Medium	Master Protein	A2A933	Histone-lysine N-methyltransferase PRDM16 OS=Mus musculus OX=10090 GN=Prdm16 PE=1 SV=1	0.021	0.9	1	1	3	1	1	1276	140.9	6.1	6.64	1
FALSE	High	Master Protein	Q9D0F9	Phosphoglucomutase-1 OS=Mus musculus OX=10090 GN=Pgm1 PE=1 SV=4	0	5.742	6	3	4	3	1	562	61.4	6.57	6.62	3
FALSE	High	Master Protein	Q8BG32	26S proteasome non-ATPase regulatory subunit 11 OS=Mus musculus OX=10090 GN=Psmd11 PE=1 SV=3	0	10.562	12	5	6	5	1	422	47.4	6.48	6.56	5
FALSE	High	Master Protein	J3QNK8	Abl interactor 1 OS=Mus musculus OX=10090 GN=Abi1 PE=1 SV=1	0	6.75	8	3	3	3	1	481	52.3	7.06	6.5	3
FALSE	High	Master Protein	Q8BYL4	Tyrosine--tRNA ligase, mitochondrial OS=Mus musculus OX=10090 GN=Yars2 PE=1 SV=2	0	7.392	6	3	3	3	1	472	52.6	9.16	6.46	3
FALSE	High	Master Protein	Q3THK7	GMP synthase [glutamine-hydrolyzing] OS=Mus musculus OX=10090 GN=Gmps PE=1 SV=2	0	9.264	8	4	4	4	1	693	76.7	6.73	6.36	4
FALSE	High	Master Protein	O08797	SPI6 OS=Mus musculus OX=10090 GN=Serpinb9 PE=1 SV=1	0	6.862	11	4	4	4	1	374	42.2	5.4	6.32	4
FALSE	High	Master Protein	Q9Z204	Heterogeneous nuclear ribonucleoproteins C1/C2 OS=Mus musculus OX=10090 GN=Hnrnpc PE=1 SV=1	0	5.997	12	4	4	4	1	313	34.4	5.05	6.28	4
FALSE	High	Master Protein	Q9R0N0	Galactokinase OS=Mus musculus OX=10090 GN=Galk1 PE=1 SV=2	0	7.096	8	3	3	3	1	392	42.3	5.26	6.16	3
FALSE	High	Master Protein	P97807	Fumarate hydratase, mitochondrial OS=Mus musculus OX=10090 GN=Fh PE=1 SV=3	0	5.587	5	3	3	3	1	507	54.3	9.04	6.15	3
FALSE	High	Master Protein	Q80X50-5	Isoform 5 of Ubiquitin-associated protein 2-like OS=Mus musculus OX=10090 GN=Ubap2l	0	6.14	2	2	3	2	1	1112	117.3	7.12	6.02	2
FALSE	High	Master Protein	P32067	Lupus La protein homolog OS=Mus musculus OX=10090 GN=Ssb PE=1 SV=1	0	5.829	6	2	3	2	1	415	47.7	9.77	6.01	2
FALSE	High	Master Protein	P62137	Serine/threonine-protein phosphatase PP1-alpha catalytic subunit OS=Mus musculus OX=10090 GN=Ppp1ca PE=1 SV=1	0	10.939	17	4	7	3	1	330	37.5	6.33	5.92	4
FALSE	High	Master Protein	O70503	Very-long-chain 3-oxoacyl-CoA reductase OS=Mus musculus OX=10090 GN=Hsd17b12 PE=1 SV=1	0	7.677	11	3	3	3	1	312	34.7	9.52	5.88	3
FALSE	High	Master Protein	A0A2C9F2D2	Annexin OS=Mus musculus OX=10090 GN=Anxa7 PE=1 SV=1	0	4.651	4	2	3	2	1	485	52.2	5.52	5.83	2
FALSE	High	Master Protein	P63037	DnaJ homolog subfamily A member 1 OS=Mus musculus OX=10090 GN=Dnaja1 PE=1 SV=1	0	7.785	7	2	2	2	1	397	44.8	7.08	5.76	2
FALSE	High	Master Protein	P24549	Retinal dehydrogenase 1 OS=Mus musculus OX=10090 GN=Aldh1a1 PE=1 SV=5	0	4.829	4	2	3	1	1	501	54.4	7.8	5.7	2
FALSE	High	Master Protein	P60122	RuvB-like 1 OS=Mus musculus OX=10090 GN=Ruvbl1 PE=1 SV=1	0	10.685	12	4	4	4	1	456	50.2	6.42	5.63	4
FALSE	High	Master Protein	Q8QZT1	Acetyl-CoA acetyltransferase, mitochondrial OS=Mus musculus OX=10090 GN=Acat1 PE=1 SV=1	0	5.535	5	2	2	2	1	424	44.8	8.51	5.48	2
FALSE	High	Master Protein	P24547	Inosine-5'-monophosphate dehydrogenase 2 OS=Mus musculus OX=10090 GN=Impdh2 PE=1 SV=2	0	6.787	4	2	2	2	1	514	55.8	7.28	5.45	2
FALSE	High	Master Protein	Q8C0C7	Phenylalanine--tRNA ligase alpha subunit OS=Mus musculus OX=10090 GN=Farsa PE=1 SV=1	0	5.786	4	2	3	2	1	508	57.6	8.28	5.43	2
FALSE	High	Master Protein	P35486	Pyruvate dehydrogenase E1 component subunit alpha, somatic form, mitochondrial OS=Mus musculus OX=10090 GN=Pdha1 PE=1 SV=1	0	6.912	6	2	3	2	1	390	43.2	8.19	5.33	2
FALSE	High	Master Protein	Q9ESZ8	General transcription factor II-I OS=Mus musculus OX=10090 GN=Gtf2i PE=1 SV=3	0	3.197	1	1	2	1	1	998	112.2	6.55	5.33	1
FALSE	High	Master Protein	B1AU75	Nuclear autoantigenic sperm protein OS=Mus musculus OX=10090 GN=Nasp PE=1 SV=1	0	6.727	4	2	2	2	1	773	84	4.37	5.27	2
FALSE	High	Master Protein	P28658	Ataxin-10 OS=Mus musculus OX=10090 GN=Atxn10 PE=1 SV=2	0	6.691	6	2	2	2	1	475	53.7	5.25	5.25	2
FALSE	High	Master Protein	Q9WVK4	EH domain-containing protein 1 OS=Mus musculus OX=10090 GN=Ehd1 PE=1 SV=1	0	3.18	4	2	3	2	1	534	60.6	6.83	5.19	2
FALSE	High	Master Protein	Q9CZ44-3	Isoform 3 of NSFL1 cofactor p47 OS=Mus musculus OX=10090 GN=Nsfl1c	0	7.465	7	2	2	2	1	372	40.9	5.2	5.03	2
FALSE	High	Master Protein	E9Q718	Procollagen-lysine,2-oxoglutarate 5-dioxygenase 2 OS=Mus musculus OX=10090 GN=Plod2 PE=1 SV=1	0	4.64	2	1	2	1	1	758	86.8	6.89	5.03	1
FALSE	High	Master Protein	Q8BG05	Heterogeneous nuclear ribonucleoprotein A3 OS=Mus musculus OX=10090 GN=Hnrnpa3 PE=1 SV=1	0	3.207	3	1	2	1	1	379	39.6	9.01	5	1
FALSE	High	Master Protein	Q8BMS1	Trifunctional enzyme subunit alpha, mitochondrial OS=Mus musculus OX=10090 GN=Hadha PE=1 SV=1	0	12.106	8	5	6	5	1	763	82.6	9.14	4.97	5
FALSE	High	Master Protein	Q91YR1	Twinfilin-1 OS=Mus musculus OX=10090 GN=Twf1 PE=1 SV=2	0	2.385	3	1	2	1	1	350	40.1	6.67	4.83	1
FALSE	High	Master Protein	P10639	Thioredoxin OS=Mus musculus OX=10090 GN=Txn PE=1 SV=3	0	4.861	21	2	2	2	1	105	11.7	4.92	4.67	2
FALSE	Medium	Master Protein	Q91ZS8-2	Isoform 2 of Double-stranded RNA-specific editase 1 OS=Mus musculus OX=10090 GN=Adarb1	0.022	0.891	3	1	2	1	1	701	76.9	9.01	4.61	1
FALSE	High	Master Protein	Q6PFB2	Rcc1 protein OS=Mus musculus OX=10090 GN=Rcc1 PE=1 SV=1	0	5.586	5	2	2	2	1	434	46.3	8.35	4.52	2
FALSE	High	Master Protein	O88544	COP9 signalosome complex subunit 4 OS=Mus musculus OX=10090 GN=Cops4 PE=1 SV=1	0	5.704	5	2	2	2	1	406	46.3	5.83	4.44	2
FALSE	High	Master Protein	E9Q035	Predicted gene 20425 OS=Mus musculus OX=10090 GN=Gm20425 PE=4 SV=1	0.009	1.193	1	1	2	1	1	978	107.7	7.77	4.41	1
FALSE	High	Master Protein	P26645	Myristoylated alanine-rich C-kinase substrate OS=Mus musculus OX=10090 GN=Marcks PE=1 SV=2	0	3.593	5	1	2	1	1	309	29.6	4.34	4.38	1
FALSE	High	Master Protein	P62264	40S ribosomal protein S14 OS=Mus musculus OX=10090 GN=Rps14 PE=1 SV=3	0	4.97	16	2	2	2	1	151	16.3	10.05	4.36	2
FALSE	High	Master Protein	P41731	CD63 antigen OS=Mus musculus OX=10090 GN=Cd63 PE=1 SV=2	0.001	1.687	3	1	2	1	1	238	25.7	6.98	4.33	1
FALSE	High	Master Protein	P47857-3	Isoform 3 of ATP-dependent 6-phosphofructokinase, muscle type OS=Mus musculus OX=10090 GN=Pfkm	0	4.631	3	2	3	1	1	931	102.3	7.06	4.31	2
FALSE	High	Master Protein	Q9DAV6	R86 OS=Mus musculus OX=10090 GN=Serpinb9b PE=1 SV=1	0	4.2	5	2	2	2	1	377	42.7	6.67	4.29	2
FALSE	High	Master Protein	P40124	Adenylyl cyclase-associated protein 1 OS=Mus musculus OX=10090 GN=Cap1 PE=1 SV=4	0	6.079	4	1	1	1	1	474	51.5	7.52	4.29	1
FALSE	High	Master Protein	P61222	ATP-binding cassette sub-family E member 1 OS=Mus musculus OX=10090 GN=Abce1 PE=1 SV=1	0	6.232	4	2	2	2	1	599	67.3	8.34	4.27	2
FALSE	High	Master Protein	Q9ER72	Cysteine--tRNA ligase, cytoplasmic OS=Mus musculus OX=10090 GN=Cars PE=1 SV=2	0	4.839	3	2	3	2	1	831	94.8	6.76	4.21	2
FALSE	Medium	Master Protein	Q3U0P1	Partner and localizer of BRCA2 OS=Mus musculus OX=10090 GN=Palb2 PE=1 SV=2	0.02	0.937	1	1	2	1	1	1104	119	6.67	4.18	1
FALSE	High	Master Protein	P07309	Transthyretin OS=Mus musculus OX=10090 GN=Ttr PE=1 SV=1	0	3.16	8	2	4	2	1	147	15.8	6.16	4.13	2
FALSE	High	Master Protein	Q9EQH3	Vacuolar protein sorting-associated protein 35 OS=Mus musculus OX=10090 GN=Vps35 PE=1 SV=1	0	4.574	3	2	2	2	1	796	91.7	5.44	4.11	2
FALSE	High	Master Protein	D3Z7P3	Glutaminase kidney isoform, mitochondrial OS=Mus musculus OX=10090 GN=Gls PE=1 SV=1	0	1.91	1	1	2	1	1	674	73.9	7.99	4.08	1
FALSE	High	Master Protein	Q3U2G2	Heat shock 70 kDa protein 4 OS=Mus musculus OX=10090 GN=Hspa4 PE=1 SV=1	0	4.944	3	2	2	2	1	842	94.1	5.21	4.07	2
FALSE	High	Master Protein	A0A1B0GS58	Glutaredoxin-3 OS=Mus musculus OX=10090 GN=Glrx3 PE=1 SV=1	0	5.2	6	2	2	2	1	374	41.7	6.54	4.04	2
FALSE	High	Master Protein	Q62418	Drebrin-like protein OS=Mus musculus OX=10090 GN=Dbnl PE=1 SV=2	0	3.257	3	1	2	1	1	436	48.7	4.92	4.04	1
FALSE	High	Master Protein	P46978	Dolichyl-diphosphooligosaccharide--protein glycosyltransferase subunit STT3A OS=Mus musculus OX=10090 GN=Stt3a PE=1 SV=1	0	7.045	4	3	3	3	1	705	80.5	8.1	4	3
FALSE	High	Master Protein	Q9EQF5	Dihydropyrimidinase OS=Mus musculus OX=10090 GN=Dpys PE=1 SV=2	0	3.451	2	1	2	1	1	519	56.7	7.2	3.99	1
FALSE	High	Master Protein	Q8BFY9	Transportin-1 OS=Mus musculus OX=10090 GN=Tnpo1 PE=1 SV=2	0	5.027	2	2	2	2	1	898	102.3	4.98	3.98	2
FALSE	High	Master Protein	P84091	AP-2 complex subunit mu OS=Mus musculus OX=10090 GN=Ap2m1 PE=1 SV=1	0	4.971	5	3	3	3	1	435	49.6	9.54	3.92	3
FALSE	High	Master Protein	O88712	C-terminal-binding protein 1 OS=Mus musculus OX=10090 GN=Ctbp1 PE=1 SV=2	0	3.633	6	3	3	3	1	441	47.7	6.77	3.86	3
FALSE	High	Master Protein	Q3UEB3	Poly(U)-binding-splicing factor PUF60 OS=Mus musculus OX=10090 GN=Puf60 PE=1 SV=2	0	3.316	3	2	2	2	1	564	60.2	5.29	3.84	2
FALSE	High	Master Protein	Q8BH43	Wiskott-Aldrich syndrome protein family member 2 OS=Mus musculus OX=10090 GN=Wasf2 PE=1 SV=1	0	2.478	3	2	2	2	1	497	54	5.53	3.84	2
FALSE	High	Master Protein	Q62433	Protein NDRG1 OS=Mus musculus OX=10090 GN=Ndrg1 PE=1 SV=1	0	5.338	4	1	1	1	1	394	43	6.1	3.83	1
FALSE	High	Master Protein	Q08189	Protein-glutamine gamma-glutamyltransferase E OS=Mus musculus OX=10090 GN=Tgm3 PE=1 SV=2	0	4.464	2	1	1	1	1	693	77.3	6.81	3.81	1
FALSE	High	Master Protein	P45376	Aldo-keto reductase family 1 member B1 OS=Mus musculus OX=10090 GN=Akr1b1 PE=1 SV=3	0.003	1.295	3	1	2	1	1	316	35.7	7.18	3.76	1
FALSE	High	Master Protein	O08529	Calpain-2 catalytic subunit OS=Mus musculus OX=10090 GN=Capn2 PE=1 SV=4	0	2.853	2	2	3	2	1	700	79.8	4.96	3.67	2
FALSE	High	Master Protein	P12970	60S ribosomal protein L7a OS=Mus musculus OX=10090 GN=Rpl7a PE=1 SV=2	0.001	1.722	3	1	2	1	1	266	30	10.56	3.62	1
FALSE	High	Master Protein	P97311	DNA replication licensing factor MCM6 OS=Mus musculus OX=10090 GN=Mcm6 PE=1 SV=1	0	5.87	3	2	2	2	1	821	92.8	5.45	3.5	2
FALSE	High	Master Protein	P32233	Developmentally-regulated GTP-binding protein 1 OS=Mus musculus OX=10090 GN=Drg1 PE=1 SV=1	0	2.789	6	2	2	2	1	367	40.5	8.9	3.48	2
FALSE	High	Master Protein	Q9WUM3	Coronin-1B OS=Mus musculus OX=10090 GN=Coro1b PE=1 SV=1	0	1.953	3	2	2	2	1	484	53.9	5.78	3.33	2
FALSE	High	Master Protein	Q9D662	Protein transport protein Sec23B OS=Mus musculus OX=10090 GN=Sec23b PE=1 SV=1	0	4.553	2	1	1	1	1	767	86.4	6.96	3.28	1
FALSE	High	Master Protein	O08804	NK13 OS=Mus musculus OX=10090 GN=Serpinb6b PE=1 SV=2	0	6.8	8	3	4	2	1	377	42.5	5.26	3.21	3
FALSE	High	Master Protein	O35887	Calumenin OS=Mus musculus OX=10090 GN=Calu PE=1 SV=1	0	7.29	8	2	2	2	1	315	37	4.67	3.09	2
FALSE	High	Master Protein	O35226-2	Isoform Rpn10B of 26S proteasome non-ATPase regulatory subunit 4 OS=Mus musculus OX=10090 GN=Psmd4	0	3.462	5	1	1	1	1	379	41	4.79	2.9	1
FALSE	High	Master Protein	O08553	Dihydropyrimidinase-related protein 2 OS=Mus musculus OX=10090 GN=Dpysl2 PE=1 SV=2	0	3.227	2	1	1	1	1	572	62.2	6.38	2.83	1
FALSE	High	Master Protein	Q91X78	Erlin-1 OS=Mus musculus OX=10090 GN=Erlin1 PE=1 SV=2	0	3.166	3	1	1	1	1	348	39.2	7.21	2.83	1
FALSE	High	Master Protein	P05201	Aspartate aminotransferase, cytoplasmic OS=Mus musculus OX=10090 GN=Got1 PE=1 SV=3	0	6.012	7	2	2	2	1	413	46.2	7.14	2.75	2
FALSE	High	Master Protein	Q60598	Src substrate cortactin OS=Mus musculus OX=10090 GN=Cttn PE=1 SV=2	0	3.754	2	1	1	1	1	546	61.2	5.4	2.74	1
FALSE	High	Master Protein	Q9CPN9	RIKEN cDNA 2210010C04 gene OS=Mus musculus OX=10090 GN=2210010C04Rik PE=1 SV=1	0.002	1.357	5	1	1	1	1	247	26.4	7.93	2.69	1
FALSE	High	Master Protein	P62806	Histone H4 OS=Mus musculus OX=10090 GN=Hist1h4a PE=1 SV=2	0	3.324	10	1	1	1	1	103	11.4	11.36	2.64	1
FALSE	High	Master Protein	Q6R0H7	Guanine nucleotide-binding protein G(s) subunit alpha isoforms XLas OS=Mus musculus OX=10090 GN=Gnas PE=1 SV=1	0	2.46	1	1	1	1	1	1133	121.4	4.81	2.64	1
FALSE	High	Master Protein	Q9QYI3	DnaJ homolog subfamily C member 7 OS=Mus musculus OX=10090 GN=Dnajc7 PE=1 SV=2	0	3.042	2	1	1	1	1	494	56.4	6.49	2.61	1
FALSE	High	Master Protein	P52293	Importin subunit alpha-1 OS=Mus musculus OX=10090 GN=Kpna2 PE=1 SV=2	0	2.229	3	1	1	1	1	529	57.9	5.68	2.58	1
FALSE	High	Master Protein	P20152	Vimentin OS=Mus musculus OX=10090 GN=Vim PE=1 SV=3	0	4.494	4	2	2	1	1	466	53.7	5.12	2.54	2
FALSE	High	Master Protein	Q9CZ30	Obg-like ATPase 1 OS=Mus musculus OX=10090 GN=Ola1 PE=1 SV=1	0	2.455	2	1	1	1	1	396	44.7	7.81	2.53	1
FALSE	High	Master Protein	Q9Z1Z2	Serine-threonine kinase receptor-associated protein OS=Mus musculus OX=10090 GN=Strap PE=1 SV=2	0	4.034	6	2	2	2	1	350	38.4	5.12	2.52	2
FALSE	High	Master Protein	Q9D2G2	Dihydrolipoyllysine-residue succinyltransferase component of 2-oxoglutarate dehydrogenase complex, mitochondrial OS=Mus musculus OX=10090 GN=Dlst PE=1 SV=1	0	5.007	6	2	3	2	1	454	49	8.95	2.47	2
FALSE	High	Master Protein	Q9QUH0	Glutaredoxin-1 OS=Mus musculus OX=10090 GN=Glrx PE=1 SV=3	0.002	1.361	24	1	1	1	1	107	11.9	8.37	2.47	1
FALSE	High	Master Protein	Q64133	Amine oxidase [flavin-containing] A OS=Mus musculus OX=10090 GN=Maoa PE=1 SV=3	0	2.449	2	1	1	1	1	526	59.6	7.81	2.46	1
FALSE	High	Master Protein	Q8BKC5	Importin-5 OS=Mus musculus OX=10090 GN=Ipo5 PE=1 SV=3	0	3.688	2	1	1	1	1	1097	123.5	4.93	2.46	1
FALSE	High	Master Protein	A0A0A6YVU8	MCG119397 OS=Mus musculus OX=10090 GN=Gm9774 PE=4 SV=1	0	2.922	4	1	1	1	1	407	42.1	5.07	2.46	1
FALSE	High	Master Protein	Q9Z1F9	SUMO-activating enzyme subunit 2 OS=Mus musculus OX=10090 GN=Uba2 PE=1 SV=1	0.001	1.6	2	1	1	1	1	638	70.5	5.24	2.45	1
FALSE	High	Master Protein	Q9D2Y4	Mixed lineage kinase domain-like protein OS=Mus musculus OX=10090 GN=Mlkl PE=1 SV=1	0	3.978	3	1	1	1	1	472	54.3	8.25	2.44	1
FALSE	High	Master Protein	Q64213	Splicing factor 1 OS=Mus musculus OX=10090 GN=Sf1 PE=1 SV=6	0	2.227	2	1	1	1	1	653	70.4	8.98	2.42	1
FALSE	High	Master Protein	Q922D8	C-1-tetrahydrofolate synthase, cytoplasmic OS=Mus musculus OX=10090 GN=Mthfd1 PE=1 SV=4	0	3.843	1	1	1	1	1	935	101.1	7.14	2.4	1
FALSE	High	Master Protein	Q8BML9	Glutamine--tRNA ligase OS=Mus musculus OX=10090 GN=Qars PE=1 SV=1	0	1.964	1	1	1	1	1	775	87.6	7.31	2.38	1
FALSE	High	Master Protein	P59017	Bcl-2-like protein 13 OS=Mus musculus OX=10090 GN=Bcl2l13 PE=1 SV=2	0	2.849	3	1	1	1	1	434	46.7	4.59	2.35	1
FALSE	High	Master Protein	Q91VR5	ATP-dependent RNA helicase DDX1 OS=Mus musculus OX=10090 GN=Ddx1 PE=1 SV=1	0	2.352	1	1	1	1	1	740	82.4	7.21	2.34	1
FALSE	High	Master Protein	P19096	Fatty acid synthase OS=Mus musculus OX=10090 GN=Fasn PE=1 SV=2	0	3.752	0	1	1	1	1	2504	272.3	6.58	2.34	1
FALSE	High	Master Protein	Q9WUK4	Replication factor C subunit 2 OS=Mus musculus OX=10090 GN=Rfc2 PE=1 SV=1	0	2.493	3	1	1	1	1	349	38.7	6.44	2.29	1
FALSE	High	Master Protein	Q9JLQ0	CD2-associated protein OS=Mus musculus OX=10090 GN=Cd2ap PE=1 SV=3	0.009	1.178	2	1	1	1	1	637	70.4	6.38	2.28	1
FALSE	High	Master Protein	A0A1L1STE6	Isocitrate dehydrogenase [NAD] subunit, mitochondrial OS=Mus musculus OX=10090 GN=Idh3a PE=1 SV=1	0	2.658	6	1	1	1	1	384	41.5	6.93	2.27	1
FALSE	High	Master Protein	Q3UDE2	Tubulin--tyrosine ligase-like protein 12 OS=Mus musculus OX=10090 GN=Ttll12 PE=1 SV=1	0	2.557	2	1	1	1	1	639	74	5.63	2.25	1
FALSE	High	Master Protein	Q921F4	Heterogeneous nuclear ribonucleoprotein L-like OS=Mus musculus OX=10090 GN=Hnrnpll PE=1 SV=3	0.001	1.605	2	1	1	1	1	591	64.1	5.85	2.25	1
FALSE	High	Master Protein	P10518	Delta-aminolevulinic acid dehydratase OS=Mus musculus OX=10090 GN=Alad PE=1 SV=1	0	3.054	3	1	1	1	1	330	36	6.79	2.24	1
FALSE	High	Master Protein	Q8JZQ9	Eukaryotic translation initiation factor 3 subunit B OS=Mus musculus OX=10090 GN=Eif3b PE=1 SV=1	0	2.019	1	1	1	1	1	803	91.3	5.02	2.19	1
FALSE	High	Master Protein	Q9DBC7	cAMP-dependent protein kinase type I-alpha regulatory subunit OS=Mus musculus OX=10090 GN=Prkar1a PE=1 SV=3	0.002	1.366	5	1	1	1	1	381	43.2	5.35	2.18	1
FALSE	High	Master Protein	Q32KG4-2	Isoform 2 of Retrotransposon Gag-like protein 9 OS=Mus musculus OX=10090 GN=Rtl9	0.001	1.651	2	1	2	1	1	1367	141.7	5.97	2.17	1
FALSE	High	Master Protein	Q91ZJ5	UTP--glucose-1-phosphate uridylyltransferase OS=Mus musculus OX=10090 GN=Ugp2 PE=1 SV=3	0	2.643	4	1	1	1	1	508	56.9	7.61	2.16	1
FALSE	High	Master Protein	P42208	Septin-2 OS=Mus musculus OX=10090 GN=Septin2 PE=1 SV=2	0	2.178	3	1	1	1	1	361	41.5	6.55	2.16	1
FALSE	High	Master Protein	Q9JII6	Aldo-keto reductase family 1 member A1 OS=Mus musculus OX=10090 GN=Akr1a1 PE=1 SV=3	0.002	1.463	2	1	1	1	1	325	36.6	7.39	2.15	1
FALSE	High	Master Protein	Q5SXR6	Clathrin heavy chain OS=Mus musculus OX=10090 GN=Cltc PE=1 SV=1	0	2.469	1	1	1	1	1	1679	191.9	5.69	2.15	1
FALSE	High	Master Protein	P47753	F-actin-capping protein subunit alpha-1 OS=Mus musculus OX=10090 GN=Capza1 PE=1 SV=4	0	2.515	3	1	1	1	1	286	32.9	5.55	2.14	1
FALSE	High	Master Protein	P54728	UV excision repair protein RAD23 homolog B OS=Mus musculus OX=10090 GN=Rad23b PE=1 SV=2	0	2.333	2	1	1	1	1	416	43.5	4.83	2.14	1
FALSE	High	Master Protein	G3X977	Inter-alpha trypsin inhibitor, heavy chain 2 OS=Mus musculus OX=10090 GN=Itih2 PE=1 SV=1	0	3.121	2	1	1	1	1	950	106.3	7.4	2.13	1
FALSE	High	Master Protein	P14115	60S ribosomal protein L27a OS=Mus musculus OX=10090 GN=Rpl27a PE=1 SV=5	0.001	1.645	7	1	1	1	1	148	16.6	11.12	2.13	1
FALSE	High	Master Protein	G3UXW9	COP9 signalosome complex subunit 1 OS=Mus musculus OX=10090 GN=Gps1 PE=1 SV=1	0	2.132	2	1	1	1	1	526	58.8	6.74	2.11	1
FALSE	High	Master Protein	Q63886	UDP-glucuronosyltransferase 1-1 OS=Mus musculus OX=10090 GN=Ugt1a1 PE=1 SV=2	0	2.392	2	1	1	1	1	535	60	8.62	2.09	1
FALSE	High	Master Protein	F8WID5	Tropomyosin alpha-1 chain OS=Mus musculus OX=10090 GN=Tpm1 PE=1 SV=1	0	3.125	3	1	1	1	1	326	37.4	4.72	2.09	1
FALSE	High	Master Protein	Q8C0E2	Vacuolar protein sorting-associated protein 26B OS=Mus musculus OX=10090 GN=Vps26b PE=1 SV=1	0	3.354	3	1	1	1	1	336	39.1	7.37	2.09	1
FALSE	High	Master Protein	Q80WV3	Carbohydrate sulfotransferase 2 OS=Mus musculus OX=10090 GN=Chst2 PE=2 SV=3	0.002	1.453	2	1	1	1	1	530	57.8	9.99	2.09	1
FALSE	High	Master Protein	Q8VH51	RNA-binding protein 39 OS=Mus musculus OX=10090 GN=Rbm39 PE=1 SV=2	0	3.369	2	1	1	1	1	530	59.4	10.1	2.04	1
FALSE	High	Master Protein	O54984	ATPase Asna1 OS=Mus musculus OX=10090 GN=Asna1 PE=1 SV=2	0.006	1.202	3	1	1	1	1	348	38.8	4.91	2.04	1
FALSE	High	Master Protein	Q8C3X8	Lipase maturation factor 2 OS=Mus musculus OX=10090 GN=Lmf2 PE=1 SV=1	0.006	1.235	1	1	1	1	1	702	79.9	9.99	2.04	1
FALSE	High	Master Protein	P37040	NADPH--cytochrome P450 reductase OS=Mus musculus OX=10090 GN=Por PE=1 SV=2	0.001	1.522	2	1	1	1	1	678	77	5.53	2.03	1
FALSE	High	Master Protein	P28667	MARCKS-related protein OS=Mus musculus OX=10090 GN=Marcksl1 PE=1 SV=2	0	2.024	7	1	1	1	1	200	20.2	4.61	2.03	1
FALSE	High	Master Protein	O88543	COP9 signalosome complex subunit 3 OS=Mus musculus OX=10090 GN=Cops3 PE=1 SV=3	0	2.381	3	1	2	1	1	423	47.8	6.65	2	1
FALSE	High	Master Protein	A0A087WSP5	Signal transducer and activator of transcription OS=Mus musculus OX=10090 GN=Stat1 PE=1 SV=1	0	2.358	2	1	1	1	1	755	88	5.71	1.98	1
FALSE	High	Master Protein	Q61584	Fragile X mental retardation syndrome-related protein 1 OS=Mus musculus OX=10090 GN=Fxr1 PE=1 SV=2	0.001	1.609	1	1	1	1	1	677	76.2	6.98	1.98	1
FALSE	High	Master Protein	Q99P72	Reticulon-4 OS=Mus musculus OX=10090 GN=Rtn4 PE=1 SV=2	0	1.983	1	1	1	1	1	1162	126.5	4.54	1.97	1
FALSE	High	Master Protein	Q8CGP2-2	Isoform 2 of Histone H2B type 1-P OS=Mus musculus OX=10090 GN=Hist1h2bp	0.002	1.329	7	1	1	1	1	138	15.6	10.24	1.97	1
FALSE	Medium	Master Protein	A0A0B4J1E7	Importin subunit alpha-3 OS=Mus musculus OX=10090 GN=Kpna4 PE=1 SV=1	0.015	0.997	1	1	2	1	1	623	68	5.34	1.96	1
FALSE	Medium	Master Protein	P06801	NADP-dependent malic enzyme OS=Mus musculus OX=10090 GN=Me1 PE=1 SV=2	0.022	0.886	2	1	1	1	1	572	63.9	7.44	1.96	1
FALSE	High	Master Protein	P59325	Eukaryotic translation initiation factor 5 OS=Mus musculus OX=10090 GN=Eif5 PE=1 SV=1	0.001	1.647	2	1	1	1	1	429	48.9	5.52	1.96	1
FALSE	High	Master Protein	Q8VHX6	Filamin-C OS=Mus musculus OX=10090 GN=Flnc PE=1 SV=3	0.001	1.784	0	1	1	1	1	2726	290.9	5.95	1.96	1
FALSE	High	Master Protein	Q9QZE5	Coatomer subunit gamma-1 OS=Mus musculus OX=10090 GN=Copg1 PE=1 SV=1	0	2.115	1	1	1	1	1	874	97.5	5.35	1.95	1
FALSE	High	Master Protein	A0A0G2JEA5	Predicted gene 43738 OS=Mus musculus OX=10090 GN=Gm43738 PE=4 SV=1	0	2.375	3	2	2	2	1	862	95.2	7.21	1.93	2
FALSE	High	Master Protein	Q9JLV1	BAG family molecular chaperone regulator 3 OS=Mus musculus OX=10090 GN=Bag3 PE=1 SV=2	0	2.069	2	1	1	1	1	577	61.8	7.27	1.93	1
FALSE	High	Master Protein	P17809	Solute carrier family 2, facilitated glucose transporter member 1 OS=Mus musculus OX=10090 GN=Slc2a1 PE=1 SV=4	0	2.352	2	1	1	1	1	492	53.9	8.87	1.93	1
FALSE	High	Master Protein	Q542V3	Serine/arginine-rich-splicing factor 4 OS=Mus musculus OX=10090 GN=Srsf4 PE=1 SV=1	0.002	1.355	2	1	1	1	1	491	56.2	11.37	1.91	1
FALSE	High	Master Protein	Q99KV1	DnaJ homolog subfamily B member 11 OS=Mus musculus OX=10090 GN=Dnajb11 PE=1 SV=1	0.002	1.316	2	1	1	1	1	358	40.5	6.32	1.9	1
FALSE	High	Master Protein	A0A1W2P768	Histone H3.2 OS=Mus musculus OX=10090 GN=Hist2h3c1 PE=1 SV=1	0.005	1.293	4	1	1	1	1	181	20.2	11.39	1.9	1
FALSE	High	Master Protein	Q02257	Junction plakoglobin OS=Mus musculus OX=10090 GN=Jup PE=1 SV=3	0.002	1.46	2	1	1	1	1	745	81.7	6.14	1.9	1
FALSE	High	Master Protein	Q60865	Caprin-1 OS=Mus musculus OX=10090 GN=Caprin1 PE=1 SV=2	0	2.969	2	1	1	1	1	707	78.1	5.25	1.88	1
FALSE	Medium	Master Protein	Q99JI4	26S proteasome non-ATPase regulatory subunit 6 OS=Mus musculus OX=10090 GN=Psmd6 PE=1 SV=1	0.021	0.92	2	1	1	1	1	389	45.5	5.52	1.88	1
FALSE	High	Master Protein	A0A494BAX0	E3 ubiquitin-protein ligase NEDD4-like OS=Mus musculus OX=10090 GN=Nedd4l PE=1 SV=1	0	2.521	1	1	1	1	1	1004	115.3	6.15	1.88	1
FALSE	Medium	Master Protein	Q8BMA6	Signal recognition particle subunit SRP68 OS=Mus musculus OX=10090 GN=Srp68 PE=1 SV=2	0.021	0.927	1	1	1	1	1	625	70.5	8.57	1.88	1
FALSE	High	Master Protein	Q99LF4	tRNA-splicing ligase RtcB homolog OS=Mus musculus OX=10090 GN=Rtcb PE=1 SV=1	0	3.945	8	3	3	3	1	505	55.2	7.23	1.87	3
FALSE	High	Master Protein	Q69ZA1	Cyclin-dependent kinase 13 OS=Mus musculus OX=10090 GN=Cdk13 PE=1 SV=3	0.001	1.743	1	1	1	1	1	1511	164.5	9.69	1.87	1
FALSE	High	Master Protein	Q8CGC7	Bifunctional glutamate/proline--tRNA ligase OS=Mus musculus OX=10090 GN=Eprs PE=1 SV=4	0.001	1.612	1	1	1	1	1	1512	170	7.66	1.84	1
FALSE	High	Master Protein	Q5SWN2	Replication protein A subunit OS=Mus musculus OX=10090 GN=Rpa1 PE=1 SV=2	0.001	1.714	2	1	1	1	1	644	71.4	8.18	1.84	1
FALSE	High	Master Protein	Q61263	Sterol O-acyltransferase 1 OS=Mus musculus OX=10090 GN=Soat1 PE=1 SV=2	0	5.303	5	2	3	2	1	540	63.8	9.01	1.83	2
FALSE	High	Master Protein	Q99JB2	Stomatin-like protein 2, mitochondrial OS=Mus musculus OX=10090 GN=Stoml2 PE=1 SV=1	0	2.835	4	1	1	1	1	353	38.4	8.87	1.79	1
FALSE	High	Master Protein	P24452	Macrophage-capping protein OS=Mus musculus OX=10090 GN=Capg PE=1 SV=2	0	3.058	3	1	1	1	1	352	39.2	7.2	1.79	1
FALSE	Medium	Master Protein	Q9ET01	Glycogen phosphorylase, liver form OS=Mus musculus OX=10090 GN=Pygl PE=1 SV=4	0.013	1.092	1	1	1	1	1	850	97.4	7.09	1.78	1
FALSE	High	Master Protein	Q8BZY3	DEAD (Asp-Glu-Ala-Asp) box polypeptide 19b OS=Mus musculus OX=10090 GN=Ddx19b PE=1 SV=1	0.002	1.394	2	1	1	1	1	494	55.6	8.54	1.77	1
FALSE	High	Master Protein	Q91VA7	Isocitrate dehydrogenase [NAD] subunit, mitochondrial OS=Mus musculus OX=10090 GN=Idh3b PE=1 SV=1	0	3.463	5	2	3	2	1	384	42.2	8.6	1.73	2
FALSE	High	Master Protein	Q9Z2I9	Succinate--CoA ligase [ADP-forming] subunit beta, mitochondrial OS=Mus musculus OX=10090 GN=Sucla2 PE=1 SV=2	0.001	1.617	2	1	1	1	1	463	50.1	7.01	1.73	1
FALSE	High	Master Protein	Q8BWY3	Eukaryotic peptide chain release factor subunit 1 OS=Mus musculus OX=10090 GN=Etf1 PE=1 SV=4	0.006	1.211	2	1	1	1	1	437	49	5.71	1.72	1
FALSE	High	Master Protein	O35114	Lysosome membrane protein 2 OS=Mus musculus OX=10090 GN=Scarb2 PE=1 SV=3	0.001	1.719	2	1	1	1	1	478	54	5.1	1.7	1
FALSE	High	Master Protein	Q9CX34	Protein SGT1 homolog OS=Mus musculus OX=10090 GN=Sugt1 PE=1 SV=3	0.001	1.799	3	1	1	1	1	336	38.1	5.45	1.7	1
FALSE	High	Master Protein	Q8BMF4	Dihydrolipoyllysine-residue acetyltransferase component of pyruvate dehydrogenase complex, mitochondrial OS=Mus musculus OX=10090 GN=Dlat PE=1 SV=2	0	2.703	4	2	2	2	1	642	67.9	8.57	1.69	2
FALSE	Medium	Master Protein	Q922J9-4	Isoform 4 of Fatty acyl-CoA reductase 1 OS=Mus musculus OX=10090 GN=Far1	0.027	0.856	2	1	1	1	1	519	59.9	9.36	1.69	1
FALSE	High	Master Protein	Q8R010	Aminoacyl tRNA synthase complex-interacting multifunctional protein 2 OS=Mus musculus OX=10090 GN=Aimp2 PE=1 SV=2	0	3.398	5	2	3	2	1	320	35.4	7.83	1.68	2
FALSE	Medium	Master Protein	Q9WVE8	Protein kinase C and casein kinase substrate in neurons protein 2 OS=Mus musculus OX=10090 GN=Pacsin2 PE=1 SV=1	0.021	0.933	2	1	1	1	1	486	55.8	5.2	1.68	1
FALSE	High	Master Protein	Q8K2B3	Succinate dehydrogenase [ubiquinone] flavoprotein subunit, mitochondrial OS=Mus musculus OX=10090 GN=Sdha PE=1 SV=1	0.006	1.213	1	1	1	1	1	664	72.5	7.37	1.67	1
FALSE	High	Master Protein	F6XI62	60S ribosomal protein L7 (Fragment) OS=Mus musculus OX=10090 GN=Rpl7 PE=1 SV=1	0	2.126	5	2	3	2	1	279	32.5	11.12	1.66	2
FALSE	Medium	Master Protein	Q62351	Transferrin receptor protein 1 OS=Mus musculus OX=10090 GN=Tfrc PE=1 SV=1	0.015	0.969	1	1	1	1	1	763	85.7	6.57	1.66	1
FALSE	High	Master Protein	P18242	Cathepsin D OS=Mus musculus OX=10090 GN=Ctsd PE=1 SV=1	0.006	1.224	2	1	1	1	1	410	44.9	7.15	1.66	1
FALSE	Medium	Master Protein	Q9R190	Metastasis-associated protein MTA2 OS=Mus musculus OX=10090 GN=Mta2 PE=1 SV=1	0.012	1.137	1	1	1	1	1	668	75	9.67	1.65	1
FALSE	High	Master Protein	A0A2R8VI39	GDP-L-fucose synthase OS=Mus musculus OX=10090 GN=Tsta3 PE=1 SV=1	0.006	1.211	3	1	1	1	1	351	38.8	7.44	1.65	1
FALSE	High	Master Protein	P27661	Histone H2AX OS=Mus musculus OX=10090 GN=H2afx PE=1 SV=2	0.001	1.642	6	1	1	1	1	143	15.1	10.74	1.64	1
FALSE	High	Master Protein	P20108	Thioredoxin-dependent peroxide reductase, mitochondrial OS=Mus musculus OX=10090 GN=Prdx3 PE=1 SV=1	0.002	1.42	3	1	1	1	1	257	28.1	7.58	1.63	1
FALSE	High	Master Protein	Q9Z2N8	Actin-like protein 6A OS=Mus musculus OX=10090 GN=Actl6a PE=1 SV=2	0	2.635	2	1	1	1	1	429	47.4	5.6	1.62	1
FALSE	Medium	Master Protein	E9Q3X0	Major vault protein OS=Mus musculus OX=10090 GN=Mvp PE=1 SV=1	0.026	0.859	1	1	1	1	1	870	96.8	5.64	1.61	1
FALSE	High	Master Protein	A2BFF9	Cytoplasmic dynein 1 intermediate chain 2 OS=Mus musculus OX=10090 GN=Dync1i2 PE=1 SV=1	0	2.047	2	1	1	1	1	638	71.4	5.2	1.6	1
FALSE	High	Master Protein	Q9D379	Epoxide hydrolase 1 OS=Mus musculus OX=10090 GN=Ephx1 PE=1 SV=2	0.001	1.874	3	2	2	2	1	455	52.5	8.35	0	2
FALSE	High	Master Protein	O55143	Sarcoplasmic/endoplasmic reticulum calcium ATPase 2 OS=Mus musculus OX=10090 GN=Atp2a2 PE=1 SV=2	0	2.561	2	2	2	2	1	1044	114.8	5.34	0	2
FALSE	High	Master Protein	Q3TW96	UDP-N-acetylhexosamine pyrophosphorylase-like protein 1 OS=Mus musculus OX=10090 GN=Uap1l1 PE=1 SV=1	0	2.538	5	2	2	2	1	507	56.6	5.43	0	2
FALSE	Medium	Master Protein	V9GX81	Maestro heat-like repeat family member 6 OS=Mus musculus OX=10090 GN=Mroh6 PE=1 SV=1	0.015	0.966	1	1	3	1	1	722	78.4	8.76	0	1
FALSE	High	Master Protein	Q91W10	Zinc transporter ZIP8 OS=Mus musculus OX=10090 GN=Slc39a8 PE=2 SV=1	0.006	1.237	2	1	1	1	1	462	50.1	5.86	0	1
FALSE	Medium	Master Protein	E9QLG3	MAX gene-associated protein OS=Mus musculus OX=10090 GN=Mga PE=1 SV=1	0.03	0.824	0	1	1	1	1	3042	332.9	7.58	0	1
FALSE	High	Master Protein	Q9QYA2	Mitochondrial import receptor subunit TOM40 homolog OS=Mus musculus OX=10090 GN=Tomm40 PE=1 SV=3	0.001	1.605	2	1	1	1	1	361	37.9	7.74	0	1
FALSE	High	Master Protein	P43276	Histone H1.5 OS=Mus musculus OX=10090 GN=Hist1h1b PE=1 SV=2	0.005	1.272	4	1	1	1	1	223	22.6	10.92	0	1
FALSE	High	Master Protein	Q91Z50	Flap endonuclease 1 OS=Mus musculus OX=10090 GN=Fen1 PE=1 SV=1	0	2.013	2	1	1	1	1	380	42.6	8.34	0	1
FALSE	High	Master Protein	Q9D554	Splicing factor 3A subunit 3 OS=Mus musculus OX=10090 GN=Sf3a3 PE=1 SV=2	0.001	1.785	3	1	1	1	1	501	58.8	5.34	0	1
FALSE	High	Master Protein	Q9R0E1	Multifunctional procollagen lysine hydroxylase and glycosyltransferase LH3 OS=Mus musculus OX=10090 GN=Plod3 PE=1 SV=1	0.002	1.328	2	1	1	1	1	741	84.9	6.23	0	1
FALSE	Medium	Master Protein	P35396	Peroxisome proliferator-activated receptor delta OS=Mus musculus OX=10090 GN=Ppard PE=1 SV=1	0.03	0.818	2	1	1	1	1	440	49.7	7.02	0	1
FALSE	High	Master Protein	Q8BP27	Swi5-dependent recombination DNA repair protein 1 homolog OS=Mus musculus OX=10090 GN=Sfr1 PE=1 SV=2	0.005	1.257	3	1	1	1	1	319	35.2	5.15	0	1
FALSE	Medium	Master Protein	Q924Z4	Ceramide synthase 2 OS=Mus musculus OX=10090 GN=Cers2 PE=1 SV=1	0.013	1.086	4	1	1	1	1	380	45	8.75	0	1
FALSE	Medium	Master Protein	Q80W54	CAAX prenyl protease 1 homolog OS=Mus musculus OX=10090 GN=Zmpste24 PE=1 SV=2	0.013	1.056	2	1	1	1	1	475	54.7	6.95	0	1
FALSE	High	Master Protein	Q9WTX6	Cullin-1 OS=Mus musculus OX=10090 GN=Cul1 PE=1 SV=1	0	2.135	1	1	1	1	1	776	89.6	8	0	1
FALSE	High	Master Protein	A7M7S6	Hemoglobin X, alpha-like embryonic chain in Hba complex (Fragment) OS=Mus musculus OX=10090 GN=Hba-x PE=1 SV=1	0.006	1.223	4	1	1	1	1	156	18	9.29	0	1
FALSE	High	Master Protein	Q6PA06	Atlastin-2 OS=Mus musculus OX=10090 GN=Atl2 PE=1 SV=1	0	1.887	2	1	1	1	1	583	66.2	5.43	0	1
FALSE	High	Master Protein	P08071	Lactotransferrin OS=Mus musculus OX=10090 GN=Ltf PE=1 SV=4	0.006	1.215	1	1	2	1	1	707	77.8	8.53	0	1
FALSE	Medium	Master Protein	Q9WV02	RNA-binding motif protein, X chromosome OS=Mus musculus OX=10090 GN=Rbmx PE=1 SV=1	0.013	1.132	2	1	1	1	1	391	42.3	10.05	0	1
FALSE	High	Master Protein	P62242	40S ribosomal protein S8 OS=Mus musculus OX=10090 GN=Rps8 PE=1 SV=2	0.009	1.184	5	1	1	1	1	208	24.2	10.32	0	1
FALSE	Medium	Master Protein	Q8R2U0	Nucleoporin SEH1 OS=Mus musculus OX=10090 GN=Seh1l PE=2 SV=1	0.013	1.123	3	1	1	1	1	360	39.7	8.05	0	1
FALSE	High	Master Protein	Q9JIH2	Nuclear pore complex protein Nup50 OS=Mus musculus OX=10090 GN=Nup50 PE=1 SV=3	0	2.744	3	1	1	1	1	466	49.5	6.24	0	1
FALSE	Medium	Master Protein	Q9QVP9	Protein-tyrosine kinase 2-beta OS=Mus musculus OX=10090 GN=Ptk2b PE=1 SV=2	0.015	0.975	1	1	1	1	1	1009	115.7	6.35	0	1
FALSE	High	Master Protein	Q9CPU0	Lactoylglutathione lyase OS=Mus musculus OX=10090 GN=Glo1 PE=1 SV=3	0.001	1.785	5	1	1	1	1	184	20.8	5.47	0	1
FALSE	High	Master Protein	F6T4M4	Serine/arginine repetitive matrix protein 1 (Fragment) OS=Mus musculus OX=10090 GN=Srrm1 PE=1 SV=1	0.001	1.482	6	1	25	1	1	140	16.2	5.38	0	1
FALSE	High	Master Protein	Q8BU33	Acetolactate synthase-like protein OS=Mus musculus OX=10090 GN=Ilvbl PE=1 SV=1	0.001	1.688	3	1	1	1	1	632	68.1	8.69	0	1
FALSE	Medium	Master Protein	Q6A009	E3 ubiquitin-protein ligase listerin OS=Mus musculus OX=10090 GN=Ltn1 PE=1 SV=3	0.025	0.862	1	1	1	1	1	1767	198.8	6.55	0	1
FALSE	Medium	Master Protein	Q60972	Histone-binding protein RBBP4 OS=Mus musculus OX=10090 GN=Rbbp4 PE=1 SV=5	0.013	1.077	2	1	1	1	1	425	47.6	4.89	0	1
FALSE	High	Master Protein	A0A087WQS2	Basic leucine zipper and W2 domain-containing protein 1 OS=Mus musculus OX=10090 GN=Bzw1 PE=1 SV=1	0.002	1.453	3	1	1	1	1	451	51.2	6.95	0	1
FALSE	High	Master Protein	Q9JLT2	Trehalase OS=Mus musculus OX=10090 GN=Treh PE=1 SV=1	0.009	1.174	1	1	1	1	1	576	65.4	5.58	0	1
FALSE	Medium	Master Protein	Q8BWZ3	N-alpha-acetyltransferase 25, NatB auxiliary subunit OS=Mus musculus OX=10090 GN=Naa25 PE=1 SV=1	0.021	0.92	2	1	1	1	1	972	111.6	6.52	0	1
FALSE	High	Master Protein	Q6ZQ38	Cullin-associated NEDD8-dissociated protein 1 OS=Mus musculus OX=10090 GN=Cand1 PE=1 SV=2	0.002	1.405	1	1	1	1	1	1230	136.2	5.78	0	1
FALSE	High	Master Protein	G3UY93	Valine--tRNA ligase (Fragment) OS=Mus musculus OX=10090 GN=Vars PE=1 SV=1	0	2.58	1	1	1	1	1	1278	141.3	7.75	0	1
FALSE	High	Master Protein	Q9ERG0	LIM domain and actin-binding protein 1 OS=Mus musculus OX=10090 GN=Lima1 PE=1 SV=3	0.006	1.219	1	1	1	1	1	753	84	6.6	0	1
FALSE	Medium	Master Protein	F8WHL2	Coatomer subunit alpha OS=Mus musculus OX=10090 GN=Copa PE=1 SV=1	0.021	0.916	1	1	1	1	1	1233	139.3	7.58	0	1
FALSE	High	Master Protein	F8VQ28	Paxillin OS=Mus musculus OX=10090 GN=Pxn PE=1 SV=1	0.001	1.751	1	1	1	1	1	591	64.5	6.02	0	1
FALSE	Medium	Master Protein	G3X9Q6	La-related protein 4 OS=Mus musculus OX=10090 GN=Larp4 PE=1 SV=1	0.021	0.928	2	1	1	1	1	719	79.7	6.51	0	1
FALSE	High	Master Protein	A0A087WR52	Arf-GAP domain and FG repeat-containing protein 1 (Fragment) OS=Mus musculus OX=10090 GN=Agfg1 PE=1 SV=1	0	1.976	2	1	1	1	1	580	60.1	8.4	0	1
FALSE	High	Master Protein	P20444	Protein kinase C alpha type OS=Mus musculus OX=10090 GN=Prkca PE=1 SV=3	0.009	1.162	1	1	1	1	1	672	76.8	7.14	0	1
FALSE	Medium	Master Protein	Q3UT54	Oocyte-specific homeobox 3 OS=Mus musculus OX=10090 GN=Obox3 PE=2 SV=1	0.013	1.08	6	1	1	1	1	335	37.8	5.44	0	1
FALSE	Medium	Master Protein	Q61081	Hsp90 co-chaperone Cdc37 OS=Mus musculus OX=10090 GN=Cdc37 PE=1 SV=1	0.01	1.151	2	1	1	1	1	379	44.6	5.34	0	1
FALSE	High	Master Protein	Q61036	Serine/threonine-protein kinase PAK 3 OS=Mus musculus OX=10090 GN=Pak3 PE=1 SV=2	0.001	1.667	2	1	1	1	1	559	62.4	5.4	0	1
FALSE	Medium	Master Protein	Q61576	Peptidyl-prolyl cis-trans isomerase FKBP10 OS=Mus musculus OX=10090 GN=Fkbp10 PE=1 SV=2	0.015	1.039	1	1	2	1	1	581	64.7	5.64	0	1
FALSE	Medium	Master Protein	A0A0N4SUN5	Nuclear receptor-interacting protein 2 (Fragment) OS=Mus musculus OX=10090 GN=Nrip2 PE=4 SV=1	0.017	0.957	4	1	2	1	1	190	21	8.21	0	1
FALSE	Medium	Master Protein	F7AMQ8	Exocrine gland secreted peptide 8 OS=Mus musculus OX=10090 GN=Esp8 PE=4 SV=1	0.017	0.953	11	1	3	1	1	149	17.3	8.34	0	1
FALSE	High	Master Protein	Q80ZX0	Sec24-related gene family, member B (S. cerevisiae) OS=Mus musculus OX=10090 GN=Sec24b PE=1 SV=1	0	2.138	1	1	1	1	1	1251	135.5	6.96	0	1
FALSE	Medium	Master Protein	Q6P1J1	Crmp1 protein OS=Mus musculus OX=10090 GN=Crmp1 PE=1 SV=1	0.013	1.096	1	1	1	1	1	686	74.2	6.81	0	1

## Sheet: QE+_0094_Prdx4_Tert_Low
Checked	Protein FDR Confidence: Combined	Master	Accession	Description	Exp. q-value: Combined	Sum PEP Score	Coverage [%]	# Peptides	# PSMs	# Unique Peptides	# Protein Groups	# AAs	MW [kDa]	calc. pI	Score Sequest HT: Sequest HT	# Peptides (by Search Engine): Sequest HT
FALSE	High	Master Protein	O08807	Peroxiredoxin-4 OS=Mus musculus OX=10090 GN=Prdx4 PE=1 SV=1	0	167.016	64	14	198	12	1	274	31	7.15	592.54	14
FALSE	High	Master Protein	P20029	Endoplasmic reticulum chaperone BiP OS=Mus musculus OX=10090 GN=Hspa5 PE=1 SV=3	0	157.468	57	33	125	30	1	655	72.4	5.16	328.76	33
FALSE	High	Master Protein	P35700	Peroxiredoxin-1 OS=Mus musculus OX=10090 GN=Prdx1 PE=1 SV=1	0	70.107	63	15	111	13	1	199	22.2	8.12	276.42	15
FALSE	High	Master Protein	A0A0A0MQF6	Glyceraldehyde-3-phosphate dehydrogenase OS=Mus musculus OX=10090 GN=Gapdh PE=1 SV=1	0	120.57	48	17	94	17	1	359	38.6	8.97	273.84	17
FALSE	High	Master Protein	P07356	Annexin A2 OS=Mus musculus OX=10090 GN=Anxa2 PE=1 SV=2	0	115.507	55	21	67	21	1	339	38.7	7.69	189.24	21
FALSE	High	Master Protein	P62908	40S ribosomal protein S3 OS=Mus musculus OX=10090 GN=Rps3 PE=1 SV=1	0	69.96	68	17	60	17	1	243	26.7	9.66	154.35	17
FALSE	High	Master Protein	A0A1B0GSX0	L-lactate dehydrogenase OS=Mus musculus OX=10090 GN=Ldha PE=1 SV=1	0	74.618	37	14	57	14	1	361	39.7	8.35	135.17	14
FALSE	High	Master Protein	P63101	14-3-3 protein zeta/delta OS=Mus musculus OX=10090 GN=Ywhaz PE=1 SV=1	0	70.739	51	15	53	10	1	245	27.8	4.79	126.12	15
FALSE	High	Master Protein	P62259	14-3-3 protein epsilon OS=Mus musculus OX=10090 GN=Ywhae PE=1 SV=1	0	65.564	56	16	56	13	1	255	29.2	4.74	124.64	16
FALSE	High	Master Protein	P53395	Lipoamide acyltransferase component of branched-chain alpha-keto acid dehydrogenase complex, mitochondrial OS=Mus musculus OX=10090 GN=Dbt PE=1 SV=2	0	74.011	50	20	57	20	1	482	53.2	8.6	121.29	20
FALSE	High	Master Protein	P62702	40S ribosomal protein S4, X isoform OS=Mus musculus OX=10090 GN=Rps4x PE=1 SV=2	0	56.611	53	16	52	16	1	263	29.6	10.15	121.07	16
FALSE	High	Master Protein	P14869	60S acidic ribosomal protein P0 OS=Mus musculus OX=10090 GN=Rplp0 PE=1 SV=3	0	49.045	43	11	36	11	1	317	34.2	6.25	110.96	11
FALSE	High	Master Protein	P17751	Triosephosphate isomerase OS=Mus musculus OX=10090 GN=Tpi1 PE=1 SV=4	0	67.29	55	13	47	13	1	299	32.2	5.74	109.92	13
FALSE	High	Master Protein	P51881	ADP/ATP translocase 2 OS=Mus musculus OX=10090 GN=Slc25a5 PE=1 SV=3	0	46.196	38	13	48	5	1	298	32.9	9.73	106.54	13
FALSE	High	Master Protein	P48962	ADP/ATP translocase 1 OS=Mus musculus OX=10090 GN=Slc25a4 PE=1 SV=4	0	46.725	44	14	50	6	1	298	32.9	9.72	105.25	14
FALSE	High	Master Protein	P99024	Tubulin beta-5 chain OS=Mus musculus OX=10090 GN=Tubb5 PE=1 SV=1	0	66.546	39	16	44	4	1	444	49.6	4.89	102.79	16
FALSE	High	Master Protein	P97351	40S ribosomal protein S3a OS=Mus musculus OX=10090 GN=Rps3a PE=1 SV=3	0	58.704	52	16	53	16	1	264	29.9	9.73	101.8	16
FALSE	High	Master Protein	P14148	60S ribosomal protein L7 OS=Mus musculus OX=10090 GN=Rpl7 PE=1 SV=2	0	45.875	40	15	45	15	1	270	31.4	10.89	95.28	15
FALSE	High	Master Protein	E9Q450	Tropomyosin alpha-1 chain OS=Mus musculus OX=10090 GN=Tpm1 PE=1 SV=1	0	62.845	51	22	47	5	1	284	32.8	4.78	94.21	22
FALSE	High	Master Protein	P08249	Malate dehydrogenase, mitochondrial OS=Mus musculus OX=10090 GN=Mdh2 PE=1 SV=3	0	57.623	50	14	37	14	1	338	35.6	8.68	93.13	14
FALSE	High	Master Protein	P21107-2	Isoform 2 of Tropomyosin alpha-3 chain OS=Mus musculus OX=10090 GN=Tpm3	0	62.997	65	22	53	3	1	248	29	4.78	89.17	22
FALSE	High	Master Protein	P61982	14-3-3 protein gamma OS=Mus musculus OX=10090 GN=Ywhag PE=1 SV=2	0	46.445	43	13	40	7	1	247	28.3	4.89	86.13	13
FALSE	High	Master Protein	P02535	Keratin, type I cytoskeletal 10 OS=Mus musculus OX=10090 GN=Krt10 PE=1 SV=3	0	32.895	12	9	34	8	1	570	57.7	5.11	85.47	9
FALSE	High	Master Protein	E9Q5J9	Tropomyosin alpha-3 chain OS=Mus musculus OX=10090 GN=Tpm3 PE=1 SV=1	0	54.44	55	22	53	1	1	285	33.3	4.77	83.3	22
FALSE	High	Master Protein	P68372	Tubulin beta-4B chain OS=Mus musculus OX=10090 GN=Tubb4b PE=1 SV=1	0	42.335	28	13	33	1	1	445	49.8	4.89	79.96	13
FALSE	High	Master Protein	Q9DBJ1	Phosphoglycerate mutase 1 OS=Mus musculus OX=10090 GN=Pgam1 PE=1 SV=3	0	54.834	52	12	32	12	1	254	28.8	7.18	78.71	12
FALSE	High	Master Protein	P10126	Elongation factor 1-alpha 1 OS=Mus musculus OX=10090 GN=Eef1a1 PE=1 SV=3	0	53.893	35	12	32	12	1	462	50.1	9.01	78.7	12
FALSE	High	Master Protein	O88569	Heterogeneous nuclear ribonucleoproteins A2/B1 OS=Mus musculus OX=10090 GN=Hnrnpa2b1 PE=1 SV=2	0	55.161	51	17	38	14	1	353	37.4	8.95	77.35	17
FALSE	High	Master Protein	F6VW30	14-3-3 protein theta (Fragment) OS=Mus musculus OX=10090 GN=Ywhaq PE=1 SV=1	0	41.8	27	10	36	3	1	303	34.3	6.38	77.22	10
FALSE	High	Master Protein	Q9CQV8	14-3-3 protein beta/alpha OS=Mus musculus OX=10090 GN=Ywhab PE=1 SV=3	0	38.483	34	10	38	2	1	246	28.1	4.83	77.19	10
FALSE	High	Master Protein	G5E8R1	Tropomyosin 1, alpha, isoform CRA_j OS=Mus musculus OX=10090 GN=Tpm1 PE=1 SV=1	0	50.814	56	19	43	3	1	248	28.5	4.77	75.6	19
FALSE	High	Master Protein	Q8VEM8	Phosphate carrier protein, mitochondrial OS=Mus musculus OX=10090 GN=Slc25a3 PE=1 SV=1	0	36.942	39	15	41	15	1	357	39.6	9.26	73.28	15
FALSE	High	Master Protein	O35129	Prohibitin-2 OS=Mus musculus OX=10090 GN=Phb2 PE=1 SV=1	0	46.562	47	13	30	13	1	299	33.3	9.83	73.28	13
FALSE	High	Master Protein	P04104	Keratin, type II cytoskeletal 1 OS=Mus musculus OX=10090 GN=Krt1 PE=1 SV=4	0	30.869	6	7	30	2	1	637	65.6	8.15	72.31	7
FALSE	High	Master Protein	E9QPD7	Pyruvate carboxylase OS=Mus musculus OX=10090 GN=Pcx PE=1 SV=1	0	44.176	16	14	31	14	1	1179	129.7	6.71	70.75	14
FALSE	High	Master Protein	G5E8R2	Tropomyosin 1, alpha, isoform CRA_k OS=Mus musculus OX=10090 GN=Tpm1 PE=1 SV=1	0	45.99	49	17	37	0	1	248	28.7	4.78	70.65	17
FALSE	High	Master Protein	O35639	Annexin A3 OS=Mus musculus OX=10090 GN=Anxa3 PE=1 SV=4	0	44.602	32	13	30	13	1	323	36.4	5.76	67.79	13
FALSE	High	Master Protein	H3BKH6	S-formylglutathione hydrolase OS=Mus musculus OX=10090 GN=Esd PE=1 SV=1	0	40.389	39	8	26	8	1	295	32.8	7.83	67.3	8
FALSE	High	Master Protein	Q922U2	Keratin, type II cytoskeletal 5 OS=Mus musculus OX=10090 GN=Krt5 PE=1 SV=1	0	47.123	20	17	45	7	1	580	61.7	7.75	66.51	17
FALSE	High	Master Protein	Q3TTY5	Keratin, type II cytoskeletal 2 epidermal OS=Mus musculus OX=10090 GN=Krt2 PE=1 SV=1	0	32.934	9	11	35	6	1	707	70.9	8.06	64.29	11
FALSE	High	Master Protein	A0A0R4J1E2	Elongation factor 1-delta OS=Mus musculus OX=10090 GN=Eef1d PE=1 SV=1	0	42.851	16	9	25	1	1	660	72.9	6.51	64.03	9
FALSE	High	Master Protein	Q9WVA4	Transgelin-2 OS=Mus musculus OX=10090 GN=Tagln2 PE=1 SV=4	0	36.314	52	10	27	10	1	199	22.4	8.24	63.48	10
FALSE	High	Master Protein	P60710	Actin, cytoplasmic 1 OS=Mus musculus OX=10090 GN=Actb PE=1 SV=1	0	46.439	40	11	27	4	1	375	41.7	5.48	62.36	11
FALSE	High	Master Protein	P48036	Annexin A5 OS=Mus musculus OX=10090 GN=Anxa5 PE=1 SV=1	0	42.281	44	14	30	14	1	319	35.7	4.96	62.07	14
FALSE	High	Master Protein	Q5EBP8	Heterogeneous nuclear ribonucleoprotein A1 OS=Mus musculus OX=10090 GN=Hnrnpa1 PE=1 SV=1	0	48.05	35	12	31	9	1	373	38.8	9.13	61.82	12
FALSE	High	Master Protein	P47911	60S ribosomal protein L6 OS=Mus musculus OX=10090 GN=Rpl6 PE=1 SV=3	0	48.704	40	15	37	15	1	296	33.5	10.7	61.68	15
FALSE	High	Master Protein	P68040	Receptor of activated protein C kinase 1 OS=Mus musculus OX=10090 GN=Rack1 PE=1 SV=3	0	40.599	27	10	27	10	1	317	35.1	7.69	61.19	10
FALSE	High	Master Protein	F6ZFU0	Elongation factor 1-delta (Fragment) OS=Mus musculus OX=10090 GN=Eef1d PE=1 SV=1	0	39.646	18	9	24	1	1	552	61.4	7.39	57.66	9
FALSE	High	Master Protein	P11440	Cyclin-dependent kinase 1 OS=Mus musculus OX=10090 GN=Cdk1 PE=1 SV=3	0	42.9	34	10	25	9	1	297	34.1	8.43	56.52	10
FALSE	High	Master Protein	P53026	60S ribosomal protein L10a OS=Mus musculus OX=10090 GN=Rpl10a PE=1 SV=3	0	32.237	27	7	26	7	1	217	24.9	9.98	56.36	7
FALSE	High	Master Protein	Q99PT1	Rho GDP-dissociation inhibitor 1 OS=Mus musculus OX=10090 GN=Arhgdia PE=1 SV=3	0	41.539	34	7	19	7	1	204	23.4	5.2	55.89	7
FALSE	High	Master Protein	P17918	Proliferating cell nuclear antigen OS=Mus musculus OX=10090 GN=Pcna PE=1 SV=2	0	36.238	30	7	25	7	1	261	28.8	4.77	54.72	7
FALSE	High	Master Protein	P35980	60S ribosomal protein L18 OS=Mus musculus OX=10090 GN=Rpl18 PE=1 SV=3	0	22.917	41	7	19	7	1	188	21.6	11.78	53.31	7
FALSE	High	Master Protein	P68510	14-3-3 protein eta OS=Mus musculus OX=10090 GN=Ywhah PE=1 SV=2	0	19.319	22	6	24	1	1	246	28.2	4.89	52.82	6
FALSE	High	Master Protein	P67778	Prohibitin OS=Mus musculus OX=10090 GN=Phb PE=1 SV=1	0	31.333	39	10	22	10	1	272	29.8	5.76	52.79	10
FALSE	High	Master Protein	Q9Z1R9	MCG124046 OS=Mus musculus OX=10090 GN=Prss1 PE=1 SV=1	0	7.491	8	1	34	1	1	246	26.1	4.94	51.93	1
FALSE	High	Master Protein	P62827	GTP-binding nuclear protein Ran OS=Mus musculus OX=10090 GN=Ran PE=1 SV=3	0	25.309	34	7	21	7	1	216	24.4	7.49	51.43	7
FALSE	High	Master Protein	P20108	Thioredoxin-dependent peroxide reductase, mitochondrial OS=Mus musculus OX=10090 GN=Prdx3 PE=1 SV=1	0	23.068	31	7	23	7	1	257	28.1	7.58	51.4	7
FALSE	High	Master Protein	Q61171	Peroxiredoxin-2 OS=Mus musculus OX=10090 GN=Prdx2 PE=1 SV=3	0	27.068	39	7	25	7	1	198	21.8	5.41	51.35	7
FALSE	High	Master Protein	P07724	Serum albumin OS=Mus musculus OX=10090 GN=Alb PE=1 SV=3	0	14.993	4	2	15	2	1	608	68.6	6.07	51.33	2
FALSE	High	Master Protein	P05213	Tubulin alpha-1B chain OS=Mus musculus OX=10090 GN=Tuba1b PE=1 SV=2	0	35.031	28	10	24	10	1	451	50.1	5.06	50.79	10
FALSE	High	Master Protein	Q9Z1Q5	Chloride intracellular channel protein 1 OS=Mus musculus OX=10090 GN=Clic1 PE=1 SV=3	0	27.144	36	6	18	6	1	241	27	5.17	49.57	6
FALSE	High	Master Protein	P47963	60S ribosomal protein L13 OS=Mus musculus OX=10090 GN=Rpl13 PE=1 SV=3	0	26.951	41	11	24	11	1	211	24.3	11.55	49.35	11
FALSE	High	Master Protein	Q6ZWV3	60S ribosomal protein L10 OS=Mus musculus OX=10090 GN=Rpl10 PE=1 SV=3	0	22.146	28	7	21	7	1	214	24.6	10.08	49.31	7
FALSE	High	Master Protein	B1AQ77	Keratin 15, isoform CRA_a OS=Mus musculus OX=10090 GN=Krt15 PE=1 SV=1	0	17.855	6	4	19	1	1	456	49.5	4.86	46.74	4
FALSE	High	Master Protein	P25444	40S ribosomal protein S2 OS=Mus musculus OX=10090 GN=Rps2 PE=1 SV=3	0	31.757	33	10	24	10	1	293	31.2	10.24	45.02	10
FALSE	High	Master Protein	P63017	Heat shock cognate 71 kDa protein OS=Mus musculus OX=10090 GN=Hspa8 PE=1 SV=1	0	41.14	22	11	21	8	1	646	70.8	5.52	44.39	11
FALSE	High	Master Protein	Q91ZA3	Propionyl-CoA carboxylase alpha chain, mitochondrial OS=Mus musculus OX=10090 GN=Pcca PE=1 SV=2	0	45.975	20	11	18	11	1	724	79.9	7.25	42.81	11
FALSE	High	Master Protein	Q9R0H5	Keratin, type II cytoskeletal 71 OS=Mus musculus OX=10090 GN=Krt71 PE=1 SV=1	0	28.719	14	8	18	2	1	524	57.3	6.99	42.25	8
FALSE	High	Master Protein	O08709	Peroxiredoxin-6 OS=Mus musculus OX=10090 GN=Prdx6 PE=1 SV=3	0	22.027	30	7	19	7	1	224	24.9	6.01	42.03	7
FALSE	High	Master Protein	P62918	60S ribosomal protein L8 OS=Mus musculus OX=10090 GN=Rpl8 PE=1 SV=2	0	21.29	23	9	19	9	1	257	28	11.03	41.69	9
FALSE	High	Master Protein	Q6NXH9	Keratin, type II cytoskeletal 73 OS=Mus musculus OX=10090 GN=Krt73 PE=1 SV=1	0	24.714	11	7	17	2	1	539	58.9	8.09	39.88	7
FALSE	High	Master Protein	E9QNP0	KxDL motif-containing protein 1 OS=Mus musculus OX=10090 GN=Kxd1 PE=1 SV=1	0	17.35	20	4	22	4	1	232	26.8	9.83	39.83	4
FALSE	High	Master Protein	Q9Z2U0	Proteasome subunit alpha type-7 OS=Mus musculus OX=10090 GN=Psma7 PE=1 SV=1	0	30.675	33	8	18	8	1	248	27.8	8.46	38.69	8
FALSE	High	Master Protein	P12970	60S ribosomal protein L7a OS=Mus musculus OX=10090 GN=Rpl7a PE=1 SV=2	0	23.523	24	8	16	8	1	266	30	10.56	38.6	8
FALSE	High	Master Protein	P62242	40S ribosomal protein S8 OS=Mus musculus OX=10090 GN=Rps8 PE=1 SV=2	0	22.439	28	5	15	5	1	208	24.2	10.32	38.24	5
FALSE	High	Master Protein	Q8VED5	Keratin, type II cytoskeletal 79 OS=Mus musculus OX=10090 GN=Krt79 PE=1 SV=2	0	26.803	9	9	26	1	1	531	57.5	7.69	37.69	9
FALSE	High	Master Protein	P63158	High mobility group protein B1 OS=Mus musculus OX=10090 GN=Hmgb1 PE=1 SV=2	0	20.786	18	4	14	4	1	215	24.9	5.74	36.93	4
FALSE	High	Master Protein	Q9CR57	60S ribosomal protein L14 OS=Mus musculus OX=10090 GN=Rpl14 PE=1 SV=3	0	18.993	24	5	19	5	1	217	23.5	11.02	36.79	5
FALSE	High	Master Protein	P47962	60S ribosomal protein L5 OS=Mus musculus OX=10090 GN=Rpl5 PE=1 SV=3	0	27.889	30	9	19	9	1	297	34.4	9.77	36.5	9
FALSE	High	Master Protein	Q99MN9	Propionyl-CoA carboxylase beta chain, mitochondrial OS=Mus musculus OX=10090 GN=Pccb PE=1 SV=2	0	31.036	19	7	14	7	1	541	58.4	7.66	35.76	7
FALSE	High	Master Protein	P62737	Actin, aortic smooth muscle OS=Mus musculus OX=10090 GN=Acta2 PE=1 SV=1	0	24.895	25	8	20	1	1	377	42	5.39	35.36	8
FALSE	High	Master Protein	O35381	Acidic leucine-rich nuclear phosphoprotein 32 family member A OS=Mus musculus OX=10090 GN=Anp32a PE=1 SV=1	0	17.227	23	6	17	3	1	247	28.5	4.07	34.95	6
FALSE	High	Master Protein	Q91VR2	ATP synthase subunit gamma, mitochondrial OS=Mus musculus OX=10090 GN=Atp5f1c PE=1 SV=1	0	28.151	23	8	15	8	1	298	32.9	9.01	34.52	8
FALSE	High	Master Protein	Q60932	Voltage-dependent anion-selective channel protein 1 OS=Mus musculus OX=10090 GN=Vdac1 PE=1 SV=3	0	22.683	24	5	14	4	1	296	32.3	8.43	34.13	5
FALSE	High	Master Protein	P70670	Nascent polypeptide-associated complex subunit alpha, muscle-specific form OS=Mus musculus OX=10090 GN=Naca PE=1 SV=2	0	26.602	3	5	10	5	1	2187	220.4	9.35	34.06	5
FALSE	High	Master Protein	P16110	Galectin-3 OS=Mus musculus OX=10090 GN=Lgals3 PE=1 SV=3	0	23.434	27	6	17	6	1	264	27.5	8.38	33.41	6
FALSE	High	Master Protein	Q8BGZ7	Keratin, type II cytoskeletal 75 OS=Mus musculus OX=10090 GN=Krt75 PE=1 SV=1	0	22.82	12	9	25	1	1	551	59.7	8.31	33.26	9
FALSE	High	Master Protein	P51150	Ras-related protein Rab-7a OS=Mus musculus OX=10090 GN=Rab7a PE=1 SV=2	0	24.822	33	6	13	6	1	207	23.5	6.7	32.65	6
FALSE	High	Master Protein	A0A2R8VHP3	Predicted pseudogene 5478 OS=Mus musculus OX=10090 GN=Gm5478 PE=1 SV=1	0	19.118	11	8	21	3	1	535	57.9	6.2	32.03	8
FALSE	High	Master Protein	F2Z456	NADH-cytochrome b5 reductase OS=Mus musculus OX=10090 GN=Cyb5r3 PE=1 SV=1	0	26.509	17	5	13	5	1	313	34.9	9.1	32.03	5
FALSE	High	Master Protein	Q3UV17	Keratin, type II cytoskeletal 2 oral OS=Mus musculus OX=10090 GN=Krt76 PE=1 SV=1	0	12.866	7	6	18	1	1	594	62.8	8.43	31.32	6
FALSE	High	Master Protein	O70251	Elongation factor 1-beta OS=Mus musculus OX=10090 GN=Eef1b PE=1 SV=5	0	17.597	23	5	13	5	1	225	24.7	4.69	31.11	5
FALSE	High	Master Protein	P53996	Cellular nucleic acid-binding protein OS=Mus musculus OX=10090 GN=Cnbp PE=1 SV=2	0	17.057	31	5	16	5	1	178	19.6	7.58	31.08	5
FALSE	High	Master Protein	P10107	Annexin A1 OS=Mus musculus OX=10090 GN=Anxa1 PE=1 SV=2	0	33.442	33	9	14	9	1	346	38.7	7.37	30.99	9
FALSE	High	Master Protein	Q9CQ65	S-methyl-5'-thioadenosine phosphorylase OS=Mus musculus OX=10090 GN=Mtap PE=1 SV=1	0	20.628	21	5	14	5	1	283	31	7.14	30.52	5
FALSE	High	Master Protein	P62754	40S ribosomal protein S6 OS=Mus musculus OX=10090 GN=Rps6 PE=1 SV=1	0	19.725	27	7	14	7	1	249	28.7	10.84	30.43	7
FALSE	High	Master Protein	Q6ZWN5	40S ribosomal protein S9 OS=Mus musculus OX=10090 GN=Rps9 PE=1 SV=3	0	20.19	44	11	16	11	1	194	22.6	10.65	29.81	11
FALSE	High	Master Protein	Q6ZWZ7	60S ribosomal protein L17 OS=Mus musculus OX=10090 GN=Rpl17 PE=1 SV=1	0	24.474	31	6	15	6	1	184	21.4	10.18	29.63	6
FALSE	High	Master Protein	Q9QWL7	Keratin, type I cytoskeletal 17 OS=Mus musculus OX=10090 GN=Krt17 PE=1 SV=3	0	15.701	12	5	13	3	1	433	48.1	5.06	28.34	5
FALSE	High	Master Protein	P62821	Ras-related protein Rab-1A OS=Mus musculus OX=10090 GN=Rab1A PE=1 SV=3	0	32.629	59	11	18	6	1	205	22.7	6.21	28.28	11
FALSE	High	Master Protein	Q9EST5-2	Isoform 2 of Acidic leucine-rich nuclear phosphoprotein 32 family member B OS=Mus musculus OX=10090 GN=Anp32b	0	20.756	19	6	14	3	1	329	37.4	4.18	28.25	6
FALSE	High	Master Protein	P62082	40S ribosomal protein S7 OS=Mus musculus OX=10090 GN=Rps7 PE=2 SV=1	0	16.231	28	5	11	5	1	194	22.1	10.1	27.69	5
FALSE	High	Master Protein	A0A494B945	Ras-related protein Rab-1B (Fragment) OS=Mus musculus OX=10090 GN=Rab1b PE=1 SV=1	0	20.9	30	7	15	2	1	254	28.2	8.81	27.66	7
FALSE	High	Master Protein	Q64674	Spermidine synthase OS=Mus musculus OX=10090 GN=Srm PE=1 SV=1	0	18.317	24	7	15	7	1	302	34	5.5	26.34	7
FALSE	High	Master Protein	Q9CY64	Biliverdin reductase A OS=Mus musculus OX=10090 GN=Blvra PE=1 SV=1	0	23.838	28	8	13	8	1	295	33.5	7.02	26.03	8
FALSE	High	Master Protein	P61255	60S ribosomal protein L26 OS=Mus musculus OX=10090 GN=Rpl26 PE=1 SV=1	0	14.331	30	7	14	7	1	145	17.2	10.55	25.94	7
FALSE	High	Master Protein	P70372	ELAV-like protein 1 OS=Mus musculus OX=10090 GN=Elavl1 PE=1 SV=2	0	23.021	28	8	11	8	1	326	36.1	9.04	25.44	8
FALSE	High	Master Protein	Q9DCW4	Electron transfer flavoprotein subunit beta OS=Mus musculus OX=10090 GN=Etfb PE=1 SV=3	0	19.265	27	6	9	6	1	255	27.6	8.1	25.2	6
FALSE	High	Master Protein	Q9CX86	Heterogeneous nuclear ribonucleoprotein A0 OS=Mus musculus OX=10090 GN=Hnrnpa0 PE=1 SV=1	0	13.469	16	4	12	3	1	305	30.5	9.31	24.85	4
FALSE	High	Master Protein	Q7TQI3	Ubiquitin thioesterase OTUB1 OS=Mus musculus OX=10090 GN=Otub1 PE=1 SV=2	0	23.186	23	5	11	5	1	271	31.3	4.94	24.43	5
FALSE	High	Master Protein	Q9QYB1	Chloride intracellular channel protein 4 OS=Mus musculus OX=10090 GN=Clic4 PE=1 SV=3	0	17.278	32	5	9	5	1	253	28.7	5.59	24.43	5
FALSE	High	Master Protein	Q8BP67	60S ribosomal protein L24 OS=Mus musculus OX=10090 GN=Rpl24 PE=1 SV=2	0	13.015	30	5	11	5	1	157	17.8	11.25	24.16	5
FALSE	High	Master Protein	P52480	Pyruvate kinase PKM OS=Mus musculus OX=10090 GN=Pkm PE=1 SV=4	0	29.755	24	9	14	9	1	531	57.8	7.47	23.82	9
FALSE	High	Master Protein	Q9R1P4	Proteasome subunit alpha type-1 OS=Mus musculus OX=10090 GN=Psma1 PE=1 SV=1	0	22.81	30	7	16	7	1	263	29.5	6.46	23.59	7
FALSE	High	Master Protein	Q9DCC4	Pyrroline-5-carboxylate reductase 3 OS=Mus musculus OX=10090 GN=Pycr3 PE=1 SV=2	0	21.558	19	4	10	4	1	274	28.7	7.27	23.42	4
FALSE	High	Master Protein	O55135	Eukaryotic translation initiation factor 6 OS=Mus musculus OX=10090 GN=Eif6 PE=1 SV=2	0	21.535	27	4	9	4	1	245	26.5	4.74	22.53	4
FALSE	High	Master Protein	J3QMG3	Voltage-dependent anion-selective channel protein 3 OS=Mus musculus OX=10090 GN=Vdac3 PE=1 SV=1	0	15.692	15	5	11	4	1	284	30.8	8.79	22.06	5
FALSE	High	Master Protein	P97429	Annexin A4 OS=Mus musculus OX=10090 GN=Anxa4 PE=1 SV=4	0	21.151	25	7	11	7	1	319	35.9	5.57	22.01	7
FALSE	High	Master Protein	Q9Z2K1	Keratin, type I cytoskeletal 16 OS=Mus musculus OX=10090 GN=Krt16 PE=1 SV=3	0	12.41	6	3	10	2	1	469	51.6	5.2	21.31	3
FALSE	High	Master Protein	P46638	Ras-related protein Rab-11B OS=Mus musculus OX=10090 GN=Rab11b PE=1 SV=3	0	10.325	17	4	10	4	1	218	24.5	5.94	20.62	4
FALSE	High	Master Protein	Q922Q8	Leucine-rich repeat-containing protein 59 OS=Mus musculus OX=10090 GN=Lrrc59 PE=1 SV=1	0	13.624	18	4	9	4	1	307	34.9	9.52	20.54	4
FALSE	High	Master Protein	Q9CR62	Mitochondrial 2-oxoglutarate/malate carrier protein OS=Mus musculus OX=10090 GN=Slc25a11 PE=1 SV=3	0	22.124	24	6	11	6	1	314	34.1	9.94	20.48	6
FALSE	High	Master Protein	P34022	Ran-specific GTPase-activating protein OS=Mus musculus OX=10090 GN=Ranbp1 PE=1 SV=2	0	10.368	15	4	9	4	1	203	23.6	5.22	20.37	4
FALSE	High	Master Protein	P00405	Cytochrome c oxidase subunit 2 OS=Mus musculus OX=10090 GN=Mtco2 PE=1 SV=1	0	10.544	18	4	9	4	1	227	26	4.73	19.95	4
FALSE	High	Master Protein	Q9WUM5	Succinate--CoA ligase [ADP/GDP-forming] subunit alpha, mitochondrial OS=Mus musculus OX=10090 GN=Suclg1 PE=1 SV=4	0	14.113	18	5	9	5	1	346	36.1	9.39	19.91	5
FALSE	High	Master Protein	P10518	Delta-aminolevulinic acid dehydratase OS=Mus musculus OX=10090 GN=Alad PE=1 SV=1	0	20.522	18	5	10	5	1	330	36	6.79	19.89	5
FALSE	High	Master Protein	A0A1B0GS68	Predicted gene 45713 OS=Mus musculus OX=10090 GN=Gm45713 PE=2 SV=1	0	12.786	10	5	11	5	1	446	50.8	10.23	19.81	5
FALSE	High	Master Protein	Q922Q4	Pyrroline-5-carboxylate reductase 2 OS=Mus musculus OX=10090 GN=Pycr2 PE=1 SV=1	0	20.744	25	6	11	6	1	320	33.6	7.77	19.74	6
FALSE	High	Master Protein	O09061	Proteasome subunit beta type-1 OS=Mus musculus OX=10090 GN=Psmb1 PE=1 SV=1	0	15.141	20	4	8	4	1	240	26.4	7.81	19.68	4
FALSE	High	Master Protein	P70296	Phosphatidylethanolamine-binding protein 1 OS=Mus musculus OX=10090 GN=Pebp1 PE=1 SV=3	0	22.579	33	4	6	4	1	187	20.8	5.4	19.1	4
FALSE	High	Master Protein	Q6IFX2	Keratin, type I cytoskeletal 42 OS=Mus musculus OX=10090 GN=Krt42 PE=1 SV=1	0	11.283	10	4	8	3	1	452	50.1	5.16	18.61	4
FALSE	High	Master Protein	P62751	60S ribosomal protein L23a OS=Mus musculus OX=10090 GN=Rpl23a PE=1 SV=1	0	16.278	28	5	10	5	1	156	17.7	10.45	18.6	5
FALSE	High	Master Protein	E9Q0F0	Keratin 78 OS=Mus musculus OX=10090 GN=Krt78 PE=1 SV=1	0	5.697	2	2	8	1	1	1068	112.2	7.97	17.89	2
FALSE	High	Master Protein	Q6ZWX6	Eukaryotic translation initiation factor 2 subunit 1 OS=Mus musculus OX=10090 GN=Eif2s1 PE=1 SV=3	0	14.427	14	5	12	5	1	315	36.1	5.08	17.88	5
FALSE	High	Master Protein	O70435	Proteasome subunit alpha type-3 OS=Mus musculus OX=10090 GN=Psma3 PE=1 SV=3	0	16.847	27	7	11	7	1	255	28.4	5.44	17.87	7
FALSE	High	Master Protein	O35593	26S proteasome non-ATPase regulatory subunit 14 OS=Mus musculus OX=10090 GN=Psmd14 PE=1 SV=2	0	14.183	18	5	11	5	1	310	34.6	6.52	17.79	5
FALSE	High	Master Protein	P63028	Translationally-controlled tumor protein OS=Mus musculus OX=10090 GN=Tpt1 PE=1 SV=1	0	16.712	27	4	9	4	1	172	19.5	4.86	17.64	4
FALSE	High	Master Protein	Q9Z320	Keratin, type I cytoskeletal 27 OS=Mus musculus OX=10090 GN=Krt27 PE=1 SV=1	0	7.197	4	2	9	1	1	448	49.1	5.05	17.14	2
FALSE	High	Master Protein	P15626	Glutathione S-transferase Mu 2 OS=Mus musculus OX=10090 GN=Gstm2 PE=1 SV=2	0	22.191	33	7	8	7	1	218	25.7	7.39	17.13	7
FALSE	High	Master Protein	Q9QUM9	Proteasome subunit alpha type-6 OS=Mus musculus OX=10090 GN=Psma6 PE=1 SV=1	0	21.404	25	6	8	6	1	246	27.4	6.76	16.91	6
FALSE	High	Master Protein	P24472	Glutathione S-transferase A4 OS=Mus musculus OX=10090 GN=Gsta4 PE=1 SV=3	0	9.645	22	5	12	5	1	222	25.5	7.39	16.7	5
FALSE	High	Master Protein	Q6IME9	Keratin, type II cytoskeletal 72 OS=Mus musculus OX=10090 GN=Krt72 PE=3 SV=1	0	14.745	8	5	10	1	1	520	56.7	7.4	16.21	5
FALSE	High	Master Protein	P99026	Proteasome subunit beta type-4 OS=Mus musculus OX=10090 GN=Psmb4 PE=1 SV=1	0	16.276	18	3	6	3	1	264	29.1	5.64	16	3
FALSE	High	Master Protein	Q9CXW4	60S ribosomal protein L11 OS=Mus musculus OX=10090 GN=Rpl11 PE=1 SV=4	0	9.531	17	3	7	3	1	178	20.2	9.6	15.9	3
FALSE	High	Master Protein	Q91V41	Ras-related protein Rab-14 OS=Mus musculus OX=10090 GN=Rab14 PE=1 SV=3	0	8.657	18	4	8	3	1	215	23.9	6.21	15.81	4
FALSE	High	Master Protein	Q9CZM2	60S ribosomal protein L15 OS=Mus musculus OX=10090 GN=Rpl15 PE=1 SV=4	0	11.333	19	4	10	4	1	204	24.1	11.62	15.74	4
FALSE	High	Master Protein	Q9WUK2	Eukaryotic translation initiation factor 4H OS=Mus musculus OX=10090 GN=Eif4h PE=1 SV=3	0	9.279	15	3	6	3	1	248	27.3	7.23	15.48	3
FALSE	High	Master Protein	Q6IRU2	Tropomyosin alpha-4 chain OS=Mus musculus OX=10090 GN=Tpm4 PE=1 SV=3	0	21.368	31	9	12	6	1	248	28.5	4.68	15.37	9
FALSE	High	Master Protein	P45376	Aldo-keto reductase family 1 member B1 OS=Mus musculus OX=10090 GN=Akr1b1 PE=1 SV=3	0	14.036	16	5	9	5	1	316	35.7	7.18	15.31	5
FALSE	High	Master Protein	Q61166	Microtubule-associated protein RP/EB family member 1 OS=Mus musculus OX=10090 GN=Mapre1 PE=1 SV=3	0	15.81	24	4	6	4	1	268	30	5.22	15.21	4
FALSE	High	Master Protein	Q99LC5	Electron transfer flavoprotein subunit alpha, mitochondrial OS=Mus musculus OX=10090 GN=Etfa PE=1 SV=2	0	18.103	21	6	9	6	1	333	35	8.38	15.18	6
FALSE	High	Master Protein	Q9CQC9	GTP-binding protein SAR1b OS=Mus musculus OX=10090 GN=Sar1b PE=1 SV=1	0	11.745	21	4	8	1	1	198	22.4	6.11	14.95	4
FALSE	High	Master Protein	O09167	60S ribosomal protein L21 OS=Mus musculus OX=10090 GN=Rpl21 PE=1 SV=3	0	7.532	14	2	5	2	1	160	18.6	10.49	14.9	2
FALSE	High	Master Protein	A0A1Y7VKY1	MCG116671 OS=Mus musculus OX=10090 GN=Gm11361 PE=3 SV=1	0	14.019	32	5	7	5	1	152	17.7	10.86	14.87	5
FALSE	High	Master Protein	Q9D1Q6	Endoplasmic reticulum resident protein 44 OS=Mus musculus OX=10090 GN=Erp44 PE=1 SV=1	0	14.581	14	4	7	4	1	406	46.8	5.27	14.76	4
FALSE	High	Master Protein	Q99JR1	Sideroflexin-1 OS=Mus musculus OX=10090 GN=Sfxn1 PE=1 SV=3	0	16.075	19	5	7	5	1	322	35.6	9.23	14.7	5
FALSE	High	Master Protein	Q9D0M3	Cytochrome c1, heme protein, mitochondrial OS=Mus musculus OX=10090 GN=Cyc1 PE=1 SV=1	0	19.345	16	3	4	3	1	325	35.3	9.16	14.61	3
FALSE	High	Master Protein	P19157	Glutathione S-transferase P 1 OS=Mus musculus OX=10090 GN=Gstp1 PE=1 SV=2	0	17.533	21	3	5	3	1	210	23.6	7.87	14.53	3
FALSE	High	Master Protein	Q8C845	EF-hand domain-containing protein D2 OS=Mus musculus OX=10090 GN=Efhd2 PE=1 SV=1	0	17.47	25	5	7	5	1	240	26.8	5.14	14.45	5
FALSE	High	Master Protein	Q9ESZ8	General transcription factor II-I OS=Mus musculus OX=10090 GN=Gtf2i PE=1 SV=3	0	14.216	6	5	8	5	1	998	112.2	6.55	14.34	5
FALSE	High	Master Protein	Q60692	Proteasome subunit beta type-6 OS=Mus musculus OX=10090 GN=Psmb6 PE=1 SV=3	0	9.911	17	4	6	4	1	238	25.4	5.11	14.29	4
FALSE	High	Master Protein	P97371	Proteasome activator complex subunit 1 OS=Mus musculus OX=10090 GN=Psme1 PE=1 SV=2	0	13.492	18	4	7	4	1	249	28.7	5.97	13.95	4
FALSE	High	Master Protein	P84099	60S ribosomal protein L19 OS=Mus musculus OX=10090 GN=Rpl19 PE=1 SV=1	0	12.174	22	4	8	4	1	196	23.5	11.47	13.93	4
FALSE	High	Master Protein	Q99JZ4	GTP-binding protein SAR1a OS=Mus musculus OX=10090 GN=Sar1a PE=1 SV=1	0	14.282	25	5	8	2	1	198	22.4	6.68	13.92	5
FALSE	High	Master Protein	P14152	Malate dehydrogenase, cytoplasmic OS=Mus musculus OX=10090 GN=Mdh1 PE=1 SV=3	0	8.76	9	3	6	3	1	334	36.5	6.58	13.45	3
FALSE	High	Master Protein	P47757-4	Isoform 3 of F-actin-capping protein subunit beta OS=Mus musculus OX=10090 GN=Capzb	0	11.311	15	4	7	4	1	301	33.7	6.43	13.4	4
FALSE	High	Master Protein	P60335	Poly(rC)-binding protein 1 OS=Mus musculus OX=10090 GN=Pcbp1 PE=1 SV=1	0	12.801	15	4	7	4	1	356	37.5	7.09	13.37	4
FALSE	High	Master Protein	Q9D892	Inosine triphosphate pyrophosphatase OS=Mus musculus OX=10090 GN=Itpa PE=1 SV=2	0	15.236	26	4	7	4	1	198	21.9	5.87	13.35	4
FALSE	High	Master Protein	E9QKR0	Guanine nucleotide-binding protein G(I)/G(S)/G(T) subunit beta-2 OS=Mus musculus OX=10090 GN=Gnb2 PE=1 SV=1	0	6.878	7	3	6	3	1	382	41.4	6.6	13.32	3
FALSE	High	Master Protein	Q60930	Voltage-dependent anion-selective channel protein 2 OS=Mus musculus OX=10090 GN=Vdac2 PE=1 SV=2	0	19.49	19	4	6	4	1	295	31.7	7.49	13.29	4
FALSE	High	Master Protein	Q91YR9	Prostaglandin reductase 1 OS=Mus musculus OX=10090 GN=Ptgr1 PE=1 SV=2	0	10.389	13	4	6	4	1	329	35.5	7.96	13.08	4
FALSE	High	Master Protein	P41105	60S ribosomal protein L28 OS=Mus musculus OX=10090 GN=Rpl28 PE=1 SV=2	0	10.925	26	4	7	4	1	137	15.7	12.02	13.06	4
FALSE	High	Master Protein	Q9CRB9	MICOS complex subunit Mic19 OS=Mus musculus OX=10090 GN=Chchd3 PE=1 SV=1	0	14.446	22	5	7	5	1	227	26.3	8.37	12.71	5
FALSE	High	Master Protein	O08583	THO complex subunit 4 OS=Mus musculus OX=10090 GN=Alyref PE=1 SV=3	0	9.867	11	2	4	2	1	255	26.9	11.15	12.69	2
FALSE	High	Master Protein	P70202	Latexin OS=Mus musculus OX=10090 GN=Lxn PE=1 SV=2	0	7.019	9	2	5	2	1	222	25.5	5.74	12.57	2
FALSE	High	Master Protein	Q9CR68	Cytochrome b-c1 complex subunit Rieske, mitochondrial OS=Mus musculus OX=10090 GN=Uqcrfs1 PE=1 SV=1	0	9.757	14	3	5	3	1	274	29.3	8.7	12.47	3
FALSE	High	Master Protein	P61027	Ras-related protein Rab-10 OS=Mus musculus OX=10090 GN=Rab10 PE=1 SV=1	0	8.37	15	3	6	1	1	200	22.5	8.38	12.38	3
FALSE	High	Master Protein	Q6NZB0	DnaJ homolog subfamily C member 8 OS=Mus musculus OX=10090 GN=Dnajc8 PE=1 SV=2	0	8.428	15	4	7	4	1	253	29.8	9.06	12.37	4
FALSE	High	Master Protein	A0A1D5RM85	60S ribosomal protein L18a (Fragment) OS=Mus musculus OX=10090 GN=Rpl18a PE=1 SV=1	0	12.607	21	5	9	5	1	219	24.6	9.94	12.12	5
FALSE	High	Master Protein	A0A140T8T4	Ribosomal protein L9, pseudogene 6 OS=Mus musculus OX=10090 GN=Rpl9-ps6 PE=4 SV=1	0	7.945	6	2	5	2	1	192	21.8	9.88	11.89	2
FALSE	High	Master Protein	O55234	Proteasome subunit beta type-5 OS=Mus musculus OX=10090 GN=Psmb5 PE=1 SV=3	0	13.095	12	3	9	3	1	264	28.5	7.02	11.86	3
FALSE	High	Master Protein	O89079	Coatomer subunit epsilon OS=Mus musculus OX=10090 GN=Cope PE=1 SV=3	0	7.705	11	2	4	2	1	308	34.5	5.06	11.82	2
FALSE	High	Master Protein	G3UXL2	Phosphoribosyl pyrophosphate synthetase 1-like 3 OS=Mus musculus OX=10090 GN=Prps1l3 PE=3 SV=1	0	6.464	11	4	8	2	1	318	34.8	6.98	11.81	4
FALSE	High	Master Protein	P35282	Ras-related protein Rab-21 OS=Mus musculus OX=10090 GN=Rab21 PE=1 SV=4	0	7.835	12	2	4	2	1	222	24.1	7.94	11.72	2
FALSE	High	Master Protein	P62281	40S ribosomal protein S11 OS=Mus musculus OX=10090 GN=Rps11 PE=1 SV=3	0	8.049	27	5	8	5	1	158	18.4	10.3	11.59	5
FALSE	High	Master Protein	Q9WTP6	Adenylate kinase 2, mitochondrial OS=Mus musculus OX=10090 GN=Ak2 PE=1 SV=5	0	9.134	23	4	6	4	1	239	26.5	7.39	11.49	4
FALSE	High	Master Protein	Q9Z2U1	Proteasome subunit alpha type-5 OS=Mus musculus OX=10090 GN=Psma5 PE=1 SV=1	0	9.627	18	4	6	4	1	241	26.4	4.79	11.05	4
FALSE	High	Master Protein	Q792Z1	MCG140784 OS=Mus musculus OX=10090 GN=Try10 PE=1 SV=1	0	3.542	4	1	5	1	1	246	26.2	5.83	11	1
FALSE	High	Master Protein	Q61937	Nucleophosmin OS=Mus musculus OX=10090 GN=Npm1 PE=1 SV=1	0	8.757	17	5	8	5	1	292	32.5	4.77	10.99	5
FALSE	High	Master Protein	P61087	Ubiquitin-conjugating enzyme E2 K OS=Mus musculus OX=10090 GN=Ube2k PE=1 SV=3	0	8.64	19	3	5	3	1	200	22.4	5.44	10.84	3
FALSE	High	Master Protein	P35278	Ras-related protein Rab-5C OS=Mus musculus OX=10090 GN=Rab5c PE=1 SV=2	0	9.617	29	4	6	4	1	216	23.4	8.41	10.4	4
FALSE	High	Master Protein	Q9R1P1	Proteasome subunit beta type-3 OS=Mus musculus OX=10090 GN=Psmb3 PE=1 SV=1	0	9.751	18	3	4	3	1	205	22.9	6.55	10.37	3
FALSE	High	Master Protein	Q9D051	Pyruvate dehydrogenase E1 component subunit beta, mitochondrial OS=Mus musculus OX=10090 GN=Pdhb PE=1 SV=1	0	15.746	19	5	5	5	1	359	38.9	6.87	10.32	5
FALSE	High	Master Protein	Q9D1E6	Tubulin-folding cofactor B OS=Mus musculus OX=10090 GN=Tbcb PE=1 SV=2	0	9.028	11	3	5	3	1	244	27.4	5.24	10.3	3
FALSE	High	Master Protein	P11983	T-complex protein 1 subunit alpha OS=Mus musculus OX=10090 GN=Tcp1 PE=1 SV=3	0	7.431	7	4	5	4	1	556	60.4	6.16	10.21	4
FALSE	High	Master Protein	Q62189	U1 small nuclear ribonucleoprotein A OS=Mus musculus OX=10090 GN=Snrpa PE=1 SV=3	0	6.796	11	3	5	2	1	287	31.8	9.8	10.16	3
FALSE	High	Master Protein	P14115	60S ribosomal protein L27a OS=Mus musculus OX=10090 GN=Rpl27a PE=1 SV=5	0	4.862	7	1	4	1	1	148	16.6	11.12	10.03	1
FALSE	High	Master Protein	P70122	Ribosome maturation protein SBDS OS=Mus musculus OX=10090 GN=Sbds PE=1 SV=4	0	12.47	22	6	9	6	1	250	28.8	8.76	9.98	6
FALSE	High	Master Protein	Q9D819	Inorganic pyrophosphatase OS=Mus musculus OX=10090 GN=Ppa1 PE=1 SV=1	0	13.845	17	4	5	4	1	289	32.6	5.6	9.96	4
FALSE	High	Master Protein	Q9R1P0	Proteasome subunit alpha type-4 OS=Mus musculus OX=10090 GN=Psma4 PE=1 SV=1	0	4.004	7	2	5	2	1	261	29.5	7.72	9.93	2
FALSE	High	Master Protein	P30285	Cyclin-dependent kinase 4 OS=Mus musculus OX=10090 GN=Cdk4 PE=1 SV=1	0	7.78	7	2	6	1	1	303	33.7	6.62	9.86	2
FALSE	High	Master Protein	P62806	Histone H4 OS=Mus musculus OX=10090 GN=Hist1h4a PE=1 SV=2	0	9.2	29	3	5	3	1	103	11.4	11.36	9.62	3
FALSE	High	Master Protein	P60843	Eukaryotic initiation factor 4A-I OS=Mus musculus OX=10090 GN=Eif4a1 PE=1 SV=1	0	8.066	9	3	5	3	1	406	46.1	5.48	9.61	3
FALSE	High	Master Protein	A0A286YCG8	Translocon-associated protein subunit alpha OS=Mus musculus OX=10090 GN=Ssr1 PE=1 SV=1	0	4.366	6	2	7	2	1	318	35.5	4.44	9.52	2
FALSE	High	Master Protein	Q9JKX6	ADP-sugar pyrophosphatase OS=Mus musculus OX=10090 GN=Nudt5 PE=1 SV=1	0	12.126	20	4	7	4	1	218	24	5.48	9.49	4
FALSE	High	Master Protein	Q9JLZ6	Hypermethylated in cancer 2 protein OS=Mus musculus OX=10090 GN=Hic2 PE=2 SV=4	0.002	2.016	2	1	4	1	1	619	66.7	6.35	9.47	1
FALSE	High	Master Protein	Q99JI6	Ras-related protein Rap-1b OS=Mus musculus OX=10090 GN=Rap1b PE=1 SV=2	0	6.675	14	2	4	2	1	184	20.8	5.78	9.46	2
FALSE	High	Master Protein	Q8BG05	Heterogeneous nuclear ribonucleoprotein A3 OS=Mus musculus OX=10090 GN=Hnrnpa3 PE=1 SV=1	0	4.282	4	2	7	1	1	379	39.6	9.01	9.17	2
FALSE	High	Master Protein	Q99MR8	Methylcrotonoyl-CoA carboxylase subunit alpha, mitochondrial OS=Mus musculus OX=10090 GN=Mccc1 PE=1 SV=2	0	9.13	5	3	4	3	1	717	79.3	7.83	9.13	3
FALSE	High	Master Protein	P18760	Cofilin-1 OS=Mus musculus OX=10090 GN=Cfl1 PE=1 SV=3	0	15.719	28	4	4	4	1	166	18.5	8.09	8.98	4
FALSE	High	Master Protein	E9QP62	LIM and senescent cell antigen-like-containing domain protein OS=Mus musculus OX=10090 GN=Lims1 PE=1 SV=1	0	11.384	12	6	14	6	1	387	44.3	7.88	8.94	6
FALSE	High	Master Protein	P47754	F-actin-capping protein subunit alpha-2 OS=Mus musculus OX=10090 GN=Capza2 PE=1 SV=3	0	6.885	15	3	5	3	1	286	32.9	5.85	8.86	3
FALSE	High	Master Protein	Q8BH95	Enoyl-CoA hydratase, mitochondrial OS=Mus musculus OX=10090 GN=Echs1 PE=1 SV=1	0	8.44	17	4	6	4	1	290	31.5	8.48	8.78	4
FALSE	High	Master Protein	P63038	60 kDa heat shock protein, mitochondrial OS=Mus musculus OX=10090 GN=Hspd1 PE=1 SV=1	0	8.542	5	3	4	3	1	573	60.9	6.18	8.73	3
FALSE	High	Master Protein	P53994	Ras-related protein Rab-2A OS=Mus musculus OX=10090 GN=Rab2a PE=1 SV=1	0	7.663	12	2	4	2	1	212	23.5	6.54	8.7	2
FALSE	High	Master Protein	E9Q035	Predicted gene 20425 OS=Mus musculus OX=10090 GN=Gm20425 PE=4 SV=1	0	11.425	4	4	5	4	1	978	107.7	7.77	8.58	4
FALSE	High	Master Protein	Q9Z2X1	Heterogeneous nuclear ribonucleoprotein F OS=Mus musculus OX=10090 GN=Hnrnpf PE=1 SV=3	0	8.638	12	3	4	3	1	415	45.7	5.49	8.48	3
FALSE	High	Master Protein	P27661	Histone H2AX OS=Mus musculus OX=10090 GN=H2afx PE=1 SV=2	0	4.656	16	3	5	3	1	143	15.1	10.74	8.39	3
FALSE	High	Master Protein	Q9CR67	Transmembrane protein 33 OS=Mus musculus OX=10090 GN=Tmem33 PE=1 SV=1	0	9.925	12	3	4	3	1	247	28	9.66	8.38	3
FALSE	High	Master Protein	P70677	Caspase-3 OS=Mus musculus OX=10090 GN=Casp3 PE=1 SV=1	0	10.246	9	2	3	2	1	277	31.5	6.92	8.38	2
FALSE	High	Master Protein	A0A498WGD8	Thioredoxin-like protein 1 OS=Mus musculus OX=10090 GN=Txnl1 PE=1 SV=1	0	13.071	18	5	5	5	1	292	32.7	5.07	8.29	5
FALSE	High	Master Protein	Q9QUI0	Transforming protein RhoA OS=Mus musculus OX=10090 GN=Rhoa PE=1 SV=1	0	9.57	19	4	10	4	1	193	21.8	6.1	8.16	4
FALSE	High	Master Protein	P11499	Heat shock protein HSP 90-beta OS=Mus musculus OX=10090 GN=Hsp90ab1 PE=1 SV=3	0	9.42	5	3	3	3	1	724	83.2	5.03	8.16	3
FALSE	High	Master Protein	Q9CQQ7	ATP synthase F(0) complex subunit B1, mitochondrial OS=Mus musculus OX=10090 GN=Atp5pb PE=1 SV=1	0	4.354	7	2	4	2	1	256	28.9	9.06	8.11	2
FALSE	High	Master Protein	O88456	Calpain small subunit 1 OS=Mus musculus OX=10090 GN=Capns1 PE=1 SV=1	0	8.512	13	3	6	3	1	269	28.4	5.63	8.03	3
FALSE	High	Master Protein	Q9ES97	Reticulon-3 OS=Mus musculus OX=10090 GN=Rtn3 PE=1 SV=2	0	3.889	2	2	4	2	1	964	103.8	4.92	7.88	2
FALSE	High	Master Protein	Q91V61	Sideroflexin-3 OS=Mus musculus OX=10090 GN=Sfxn3 PE=1 SV=1	0	8.734	8	2	3	2	1	321	35.4	9.51	7.79	2
FALSE	High	Master Protein	Q9D1R9	60S ribosomal protein L34 OS=Mus musculus OX=10090 GN=Rpl34 PE=1 SV=2	0	6.946	21	3	5	3	1	117	13.3	11.47	7.67	3
FALSE	High	Master Protein	P70195	Proteasome subunit beta type-7 OS=Mus musculus OX=10090 GN=Psmb7 PE=1 SV=1	0	5.896	11	3	6	3	1	277	29.9	7.99	7.54	3
FALSE	High	Master Protein	E9Q557	Desmoplakin OS=Mus musculus OX=10090 GN=Dsp PE=1 SV=1	0	11.908	2	5	6	5	1	2883	332.7	6.8	7.46	5
FALSE	High	Master Protein	Q9DB20	ATP synthase subunit O, mitochondrial OS=Mus musculus OX=10090 GN=Atp5po PE=1 SV=1	0	8.122	14	2	3	2	1	213	23.3	9.99	7.31	2
FALSE	High	Master Protein	Q9CVB6	Actin-related protein 2/3 complex subunit 2 OS=Mus musculus OX=10090 GN=Arpc2 PE=1 SV=3	0	9.029	10	3	4	3	1	300	34.3	7.36	7.16	3
FALSE	High	Master Protein	Q3TML0	Protein disulfide-isomerase A6 OS=Mus musculus OX=10090 GN=Pdia6 PE=1 SV=1	0	6.621	6	2	3	2	1	445	48.7	5.19	7.05	2
FALSE	High	Master Protein	Q9D1J3	SAP domain-containing ribonucleoprotein OS=Mus musculus OX=10090 GN=Sarnp PE=1 SV=3	0	8.24	14	2	3	2	1	210	23.5	6.65	7	2
FALSE	High	Master Protein	P08030	Adenine phosphoribosyltransferase OS=Mus musculus OX=10090 GN=Aprt PE=1 SV=2	0	12.468	33	5	5	5	1	180	19.7	6.79	6.98	5
FALSE	High	Master Protein	P62264	40S ribosomal protein S14 OS=Mus musculus OX=10090 GN=Rps14 PE=1 SV=3	0	7.571	16	2	3	2	1	151	16.3	10.05	6.96	2
FALSE	High	Master Protein	P35279	Ras-related protein Rab-6A OS=Mus musculus OX=10090 GN=Rab6a PE=1 SV=4	0	4.55	9	2	3	1	1	208	23.6	5.54	6.9	2
FALSE	High	Master Protein	Q00623	Apolipoprotein A-I OS=Mus musculus OX=10090 GN=Apoa1 PE=1 SV=2	0	6.305	4	2	4	2	1	264	30.6	5.73	6.78	2
FALSE	High	Master Protein	P60766	Cell division control protein 42 homolog OS=Mus musculus OX=10090 GN=Cdc42 PE=1 SV=2	0	11.092	25	4	6	3	1	191	21.2	6.55	6.72	4
FALSE	High	Master Protein	O55023	Inositol monophosphatase 1 OS=Mus musculus OX=10090 GN=Impa1 PE=1 SV=1	0	4.741	8	2	3	2	1	277	30.4	5.19	6.61	2
FALSE	High	Master Protein	Q9CY66	H/ACA ribonucleoprotein complex subunit 1 OS=Mus musculus OX=10090 GN=Gar1 PE=1 SV=1	0	3.348	8	2	3	2	1	231	23.5	11.02	6.56	2
FALSE	High	Master Protein	P62852	40S ribosomal protein S25 OS=Mus musculus OX=10090 GN=Rps25 PE=1 SV=1	0	4.756	15	2	5	2	1	125	13.7	10.11	6.28	2
FALSE	High	Master Protein	Q9WUR9	Adenylate kinase 4, mitochondrial OS=Mus musculus OX=10090 GN=Ak4 PE=1 SV=1	0	4.811	9	2	4	2	1	223	25	7.53	6.18	2
FALSE	High	Master Protein	Q64669	NAD(P)H dehydrogenase [quinone] 1 OS=Mus musculus OX=10090 GN=Nqo1 PE=1 SV=3	0	5.288	12	3	3	3	1	274	30.9	8.72	6.09	3
FALSE	High	Master Protein	Q91Z53	Glyoxylate reductase/hydroxypyruvate reductase OS=Mus musculus OX=10090 GN=Grhpr PE=1 SV=1	0	5.107	9	3	3	3	1	328	35.3	7.65	6.02	3
FALSE	High	Master Protein	P62141	Serine/threonine-protein phosphatase PP1-beta catalytic subunit OS=Mus musculus OX=10090 GN=Ppp1cb PE=1 SV=3	0	6.625	7	2	3	1	1	327	37.2	6.19	6.02	2
FALSE	High	Master Protein	P30681	High mobility group protein B2 OS=Mus musculus OX=10090 GN=Hmgb2 PE=1 SV=3	0	5.441	7	1	3	1	1	210	24.1	7.31	6.02	1
FALSE	High	Master Protein	Q9CQI7	U2 small nuclear ribonucleoprotein B'' OS=Mus musculus OX=10090 GN=Snrpb2 PE=1 SV=1	0	5.209	8	2	3	1	1	225	25.3	9.72	5.88	2
FALSE	High	Master Protein	P56480	ATP synthase subunit beta, mitochondrial OS=Mus musculus OX=10090 GN=Atp5f1b PE=1 SV=2	0	6.057	4	2	3	2	1	529	56.3	5.34	5.88	2
FALSE	High	Master Protein	Q9D8B3	Charged multivesicular body protein 4b OS=Mus musculus OX=10090 GN=Chmp4b PE=1 SV=2	0	10.4	11	2	2	2	1	224	24.9	4.82	5.86	2
FALSE	High	Master Protein	P49722	Proteasome subunit alpha type-2 OS=Mus musculus OX=10090 GN=Psma2 PE=1 SV=3	0	8.869	17	3	3	3	1	234	25.9	7.43	5.7	3
FALSE	High	Master Protein	P61089	Ubiquitin-conjugating enzyme E2 N OS=Mus musculus OX=10090 GN=Ube2n PE=1 SV=1	0	3.553	7	1	2	1	1	152	17.1	6.57	5.67	1
FALSE	High	Master Protein	Q9CS42	Ribose-phosphate pyrophosphokinase 2 OS=Mus musculus OX=10090 GN=Prps2 PE=1 SV=4	0	4.024	7	3	5	1	1	318	34.8	6.61	5.65	3
FALSE	High	Master Protein	Q61753	D-3-phosphoglycerate dehydrogenase OS=Mus musculus OX=10090 GN=Phgdh PE=1 SV=3	0	10.527	5	2	2	2	1	533	56.5	6.54	5.62	2
FALSE	High	Master Protein	P09411	Phosphoglycerate kinase 1 OS=Mus musculus OX=10090 GN=Pgk1 PE=1 SV=4	0	9.194	8	2	2	2	1	417	44.5	7.9	5.6	2
FALSE	High	Master Protein	Q61599	Rho GDP-dissociation inhibitor 2 OS=Mus musculus OX=10090 GN=Arhgdib PE=1 SV=3	0	4.769	13	1	2	1	1	200	22.8	5.11	5.57	1
FALSE	High	Master Protein	Q9CXW3	Calcyclin-binding protein OS=Mus musculus OX=10090 GN=Cacybp PE=1 SV=1	0.003	1.564	3	1	3	1	1	229	26.5	7.87	5.53	1
FALSE	High	Master Protein	P63073	Eukaryotic translation initiation factor 4E OS=Mus musculus OX=10090 GN=Eif4e PE=1 SV=1	0	5.724	10	2	3	2	1	217	25	6.15	5.45	2
FALSE	High	Master Protein	O08547	Vesicle-trafficking protein SEC22b OS=Mus musculus OX=10090 GN=Sec22b PE=1 SV=3	0	9.811	11	2	2	2	1	215	24.7	8.51	5.42	2
FALSE	High	Master Protein	A6ZI44	Fructose-bisphosphate aldolase OS=Mus musculus OX=10090 GN=Aldoa PE=1 SV=1	0	7.845	8	2	2	2	1	418	45.1	7.91	5.32	2
FALSE	High	Master Protein	Q9Z2M7	Phosphomannomutase 2 OS=Mus musculus OX=10090 GN=Pmm2 PE=1 SV=1	0	4.498	5	1	2	1	1	242	27.6	6.42	5.27	1
FALSE	High	Master Protein	P23198	Chromobox protein homolog 3 OS=Mus musculus OX=10090 GN=Cbx3 PE=1 SV=2	0	8.307	16	2	2	2	1	183	20.8	5.22	5.25	2
FALSE	High	Master Protein	Q8CGP2-2	Isoform 2 of Histone H2B type 1-P OS=Mus musculus OX=10090 GN=Hist1h2bp	0	6.16	17	2	2	2	1	138	15.6	10.24	5.2	2
FALSE	High	Master Protein	P19324	Serpin H1 OS=Mus musculus OX=10090 GN=Serpinh1 PE=1 SV=3	0	5.727	6	2	3	2	1	417	46.5	8.82	5.19	2
FALSE	High	Master Protein	Q91VH6	Protein MEMO1 OS=Mus musculus OX=10090 GN=Memo1 PE=1 SV=1	0	10.637	9	2	3	2	1	297	33.7	7.14	5.13	2
FALSE	High	Master Protein	P62715	Serine/threonine-protein phosphatase 2A catalytic subunit beta isoform OS=Mus musculus OX=10090 GN=Ppp2cb PE=1 SV=1	0	6.71	8	2	2	2	1	309	35.6	5.43	5.09	2
FALSE	High	Master Protein	Q8JZZ5	Phosphatidylinositol transfer protein beta isoform OS=Mus musculus OX=10090 GN=Pitpnb PE=1 SV=1	0	4.712	7	2	3	2	1	272	31.6	6.37	4.94	2
FALSE	High	Master Protein	P61082	NEDD8-conjugating enzyme Ubc12 OS=Mus musculus OX=10090 GN=Ube2m PE=1 SV=1	0	3.384	5	1	2	1	1	183	20.9	7.69	4.94	1
FALSE	High	Master Protein	O09172	Glutamate--cysteine ligase regulatory subunit OS=Mus musculus OX=10090 GN=Gclm PE=1 SV=1	0	3.329	5	1	2	1	1	274	30.5	5.52	4.89	1
FALSE	High	Master Protein	P99027	60S acidic ribosomal protein P2 OS=Mus musculus OX=10090 GN=Rplp2 PE=1 SV=3	0	6.999	24	2	2	2	1	115	11.6	4.54	4.85	2
FALSE	High	Master Protein	P62137	Serine/threonine-protein phosphatase PP1-alpha catalytic subunit OS=Mus musculus OX=10090 GN=Ppp1ca PE=1 SV=1	0	6.017	8	2	2	1	1	330	37.5	6.33	4.69	2
FALSE	High	Master Protein	A0A0A6YX26	60S ribosomal protein L31 OS=Mus musculus OX=10090 GN=Rpl31 PE=1 SV=1	0.002	2.288	7	1	2	1	1	129	15	10.61	4.68	1
FALSE	High	Master Protein	Q80X85	28S ribosomal protein S7, mitochondrial OS=Mus musculus OX=10090 GN=Mrps7 PE=1 SV=1	0	5.182	5	1	2	1	1	242	28	9.94	4.66	1
FALSE	High	Master Protein	Q99J47	Dehydrogenase/reductase SDR family member 7B OS=Mus musculus OX=10090 GN=Dhrs7b PE=1 SV=1	0	6.65	11	3	3	3	1	323	35	9.63	4.65	3
FALSE	High	Master Protein	Q62093	Serine/arginine-rich splicing factor 2 OS=Mus musculus OX=10090 GN=Srsf2 PE=1 SV=4	0.004	1.706	3	1	2	1	1	221	25.5	11.85	4.6	1
FALSE	High	Master Protein	Q91V55	40S ribosomal protein S5 OS=Mus musculus OX=10090 GN=Rps5 PE=1 SV=1	0	5.866	16	3	3	3	1	204	22.9	9.72	4.59	3
FALSE	High	Master Protein	Q62446	Peptidyl-prolyl cis-trans isomerase FKBP3 OS=Mus musculus OX=10090 GN=Fkbp3 PE=1 SV=2	0	4.444	5	1	3	1	1	224	25.1	9.28	4.58	1
FALSE	High	Master Protein	O70400	PDZ and LIM domain protein 1 OS=Mus musculus OX=10090 GN=Pdlim1 PE=1 SV=4	0	2.955	3	1	2	1	1	327	35.8	6.84	4.55	1
FALSE	High	Master Protein	Q6ZWV7	60S ribosomal protein L35 OS=Mus musculus OX=10090 GN=Rpl35 PE=1 SV=1	0	3.235	8	1	2	1	1	123	14.5	11.05	4.49	1
FALSE	High	Master Protein	Q6ZQI3	Malectin OS=Mus musculus OX=10090 GN=Mlec PE=1 SV=2	0	5.651	7	2	3	2	1	291	32.3	6.05	4.48	2
FALSE	High	Master Protein	Q9QUK9	MCG15083 OS=Mus musculus OX=10090 GN=Try5 PE=1 SV=1	0	4.347	8	1	9	1	1	246	26.3	5.3	4.37	1
FALSE	High	Master Protein	E0CYV0	Protein-L-isoaspartate O-methyltransferase OS=Mus musculus OX=10090 GN=Pcmt1 PE=1 SV=1	0	5.833	7	2	2	2	1	286	30.4	7.24	4.26	2
FALSE	High	Master Protein	Q99LX0	Protein/nucleic acid deglycase DJ-1 OS=Mus musculus OX=10090 GN=Park7 PE=1 SV=1	0	6.35	16	3	3	3	1	189	20	6.77	4.25	3
FALSE	Medium	Master Protein	Q3U0P1	Partner and localizer of BRCA2 OS=Mus musculus OX=10090 GN=Palb2 PE=1 SV=2	0.019	0.978	1	1	2	1	1	1104	119	6.67	4.18	1
FALSE	High	Master Protein	Q9CPV4	Glyoxalase domain-containing protein 4 OS=Mus musculus OX=10090 GN=Glod4 PE=1 SV=1	0	2.406	8	2	2	2	1	298	33.3	5.47	4.16	2
FALSE	High	Master Protein	E9PZF0	Nucleoside diphosphate kinase OS=Mus musculus OX=10090 GN=Gm20390 PE=3 SV=1	0	4.571	14	2	2	2	1	267	30.2	8.72	4.16	2
FALSE	High	Master Protein	Q61335	B-cell receptor-associated protein 31 OS=Mus musculus OX=10090 GN=Bcap31 PE=1 SV=4	0	4.943	7	2	3	2	1	245	27.9	8.7	4.11	2
FALSE	High	Master Protein	Q02257	Junction plakoglobin OS=Mus musculus OX=10090 GN=Jup PE=1 SV=3	0	5.555	3	2	2	2	1	745	81.7	6.14	4.1	2
FALSE	High	Master Protein	Q99LS3	Phosphoserine phosphatase OS=Mus musculus OX=10090 GN=Psph PE=1 SV=1	0	4.433	11	2	3	2	1	225	25.1	6.14	4.03	2
FALSE	High	Master Protein	Q3TLP8	RAS-related C3 botulinum substrate 1, isoform CRA_a OS=Mus musculus OX=10090 GN=Rac1 PE=1 SV=1	0	6.818	12	2	2	1	1	211	23.4	8.69	4.02	2
FALSE	High	Master Protein	Q9DBZ5	Eukaryotic translation initiation factor 3 subunit K OS=Mus musculus OX=10090 GN=Eif3k PE=1 SV=1	0	4.564	8	2	3	2	1	218	25.1	4.93	3.98	2
FALSE	High	Master Protein	Q99LC8	Translation initiation factor eIF-2B subunit alpha OS=Mus musculus OX=10090 GN=Eif2b1 PE=1 SV=1	0	2.909	3	1	2	1	1	305	33.8	8.32	3.95	1
FALSE	High	Master Protein	P62830	60S ribosomal protein L23 OS=Mus musculus OX=10090 GN=Rpl23 PE=1 SV=1	0.002	2.187	11	1	2	1	1	140	14.9	10.51	3.92	1
FALSE	High	Master Protein	P10639	Thioredoxin OS=Mus musculus OX=10090 GN=Txn PE=1 SV=3	0	2.513	9	1	2	1	1	105	11.7	4.92	3.91	1
FALSE	High	Master Protein	P01942	Hemoglobin subunit alpha OS=Mus musculus OX=10090 GN=Hba PE=1 SV=2	0	2.426	6	1	2	1	1	142	15.1	8.22	3.9	1
FALSE	High	Master Protein	Q9CPU0	Lactoylglutathione lyase OS=Mus musculus OX=10090 GN=Glo1 PE=1 SV=3	0	3.767	10	2	3	2	1	184	20.8	5.47	3.85	2
FALSE	High	Master Protein	Q8CHP8	Glycerol-3-phosphate phosphatase OS=Mus musculus OX=10090 GN=Pgp PE=1 SV=1	0	6.244	10	3	3	3	1	321	34.5	5.35	3.84	3
FALSE	High	Master Protein	Q5SWU9-2	Isoform 2 of Acetyl-CoA carboxylase 1 OS=Mus musculus OX=10090 GN=Acaca	0	2.456	1	2	4	2	1	2383	269.8	6.51	3.79	2
FALSE	High	Master Protein	P70168	Importin subunit beta-1 OS=Mus musculus OX=10090 GN=Kpnb1 PE=1 SV=2	0	2.566	1	1	2	1	1	876	97.1	4.78	3.72	1
FALSE	High	Master Protein	E9QN99	Protein ABHD14B OS=Mus musculus OX=10090 GN=Abhd14b PE=1 SV=1	0	2.407	5	1	2	1	1	210	22.4	6.52	3.63	1
FALSE	High	Master Protein	P57784	U2 small nuclear ribonucleoprotein A' OS=Mus musculus OX=10090 GN=Snrpa1 PE=1 SV=2	0	3.424	5	1	2	1	1	255	28.3	8.62	3.61	1
FALSE	High	Master Protein	P63163	Small nuclear ribonucleoprotein-associated protein N OS=Mus musculus OX=10090 GN=Snrpn PE=1 SV=1	0	4.395	13	3	5	3	1	240	24.6	11.19	3.58	3
FALSE	High	Master Protein	Q9R059	Four and a half LIM domains protein 3 OS=Mus musculus OX=10090 GN=Fhl3 PE=1 SV=2	0	8.652	7	1	1	1	1	289	31.8	6.2	3.58	1
FALSE	High	Master Protein	P84104	Serine/arginine-rich splicing factor 3 OS=Mus musculus OX=10090 GN=Srsf3 PE=1 SV=1	0.005	1.38	5	1	2	1	1	164	19.3	11.65	3.52	1
FALSE	High	Master Protein	P24270	Catalase OS=Mus musculus OX=10090 GN=Cat PE=1 SV=4	0	5.742	3	1	1	1	1	527	59.8	7.88	3.5	1
FALSE	High	Master Protein	Q9D172	Glutamine amidotransferase-like class 1 domain-containing protein 3A, mitochondrial OS=Mus musculus OX=10090 GN=Gatd3a PE=1 SV=1	0	3.124	4	1	2	1	1	266	28.1	8.78	3.47	1
FALSE	High	Master Protein	Q9CXL3	Uncharacterized protein C7orf50 homolog OS=Mus musculus OX=10090 PE=1 SV=3	0	3.153	10	2	2	2	1	195	22.2	9.39	3.45	2
FALSE	High	Master Protein	P00375	Dihydrofolate reductase OS=Mus musculus OX=10090 GN=Dhfr PE=1 SV=3	0	3.301	9	2	2	2	1	187	21.6	8.53	3.36	2
FALSE	High	Master Protein	Q9JM14	5'(3')-deoxyribonucleotidase, cytosolic type OS=Mus musculus OX=10090 GN=Nt5c PE=1 SV=1	0	3.716	9	1	1	1	1	200	23.1	5.49	3.29	1
FALSE	High	Master Protein	Q08189	Protein-glutamine gamma-glutamyltransferase E OS=Mus musculus OX=10090 GN=Tgm3 PE=1 SV=2	0	5.429	2	1	1	1	1	693	77.3	6.81	3.22	1
FALSE	High	Master Protein	Q9CZR8	Elongation factor Ts, mitochondrial OS=Mus musculus OX=10090 GN=Tsfm PE=1 SV=1	0	4.723	5	1	1	1	1	324	35.3	7.06	3.2	1
FALSE	High	Master Protein	P14901	Heme oxygenase 1 OS=Mus musculus OX=10090 GN=Hmox1 PE=1 SV=1	0	4.808	8	1	1	1	1	289	32.9	6.54	3.17	1
FALSE	High	Master Protein	A8DUK4	Beta-globin OS=Mus musculus OX=10090 GN=Hbb-bs PE=1 SV=1	0	5.471	9	1	1	1	1	147	15.7	7.69	3.16	1
FALSE	High	Master Protein	P09671	Superoxide dismutase [Mn], mitochondrial OS=Mus musculus OX=10090 GN=Sod2 PE=1 SV=3	0	3.64	6	1	1	1	1	222	24.6	8.62	3.02	1
FALSE	High	Master Protein	P61979-2	Isoform 2 of Heterogeneous nuclear ribonucleoprotein K OS=Mus musculus OX=10090 GN=Hnrnpk	0	4.915	6	3	3	3	1	464	51	5.33	2.97	3
FALSE	High	Master Protein	O88545	COP9 signalosome complex subunit 6 OS=Mus musculus OX=10090 GN=Cops6 PE=1 SV=1	0	7.68	14	3	4	3	1	324	35.9	5.73	2.8	3
FALSE	High	Master Protein	P42125	Enoyl-CoA delta isomerase 1, mitochondrial OS=Mus musculus OX=10090 GN=Eci1 PE=1 SV=2	0	3.13	6	1	1	1	1	289	32.2	8.98	2.71	1
FALSE	High	Master Protein	Q4VAA2	Protein CDV3 OS=Mus musculus OX=10090 GN=Cdv3 PE=1 SV=2	0.002	2.25	11	1	1	1	1	281	29.7	6.1	2.7	1
FALSE	High	Master Protein	P67871	Casein kinase II subunit beta OS=Mus musculus OX=10090 GN=Csnk2b PE=1 SV=1	0.003	1.545	4	1	1	1	1	215	24.9	5.55	2.69	1
FALSE	High	Master Protein	P97822	Acidic leucine-rich nuclear phosphoprotein 32 family member E OS=Mus musculus OX=10090 GN=Anp32e PE=1 SV=2	0.002	2.162	5	1	3	1	1	260	29.6	3.88	2.68	1
FALSE	High	Master Protein	H7BX95	Serine/arginine-rich-splicing factor 1 OS=Mus musculus OX=10090 GN=Srsf1 PE=1 SV=1	0	2.554	4	1	1	1	1	253	28.3	10.08	2.6	1
FALSE	High	Master Protein	P11087	Collagen alpha-1(I) chain OS=Mus musculus OX=10090 GN=Col1a1 PE=1 SV=4	0	4.574	1	1	1	1	1	1453	137.9	5.85	2.56	1
FALSE	High	Master Protein	P63087-2	Isoform 2 of Serine/threonine-protein phosphatase PP1-gamma catalytic subunit OS=Mus musculus OX=10090 GN=Ppp1cc	0	4.463	8	2	2	1	1	337	38.5	6.13	2.5	2
FALSE	High	Master Protein	Q8VCL2	Protein SCO2 homolog, mitochondrial OS=Mus musculus OX=10090 GN=Sco2 PE=1 SV=1	0	4.781	6	1	1	1	1	255	28.9	8.29	2.5	1
FALSE	High	Master Protein	Q60668	Heterogeneous nuclear ribonucleoprotein D0 OS=Mus musculus OX=10090 GN=Hnrnpd PE=1 SV=2	0	2.913	4	1	1	1	1	355	38.3	7.81	2.47	1
FALSE	High	Master Protein	Q8K2Q2	Glutathione S-transferase omega-2 OS=Mus musculus OX=10090 GN=Gsto2 PE=1 SV=1	0	3.531	4	1	1	1	1	248	28.6	7.44	2.45	1
FALSE	High	Master Protein	A0A1L1SSH9	SPARC OS=Mus musculus OX=10090 GN=Sparc PE=1 SV=1	0.005	1.387	4	1	1	1	1	332	37.8	5	2.43	1
FALSE	High	Master Protein	Q9ET26	E3 ubiquitin-protein ligase RNF114 OS=Mus musculus OX=10090 GN=Rnf114 PE=1 SV=2	0	2.809	4	1	1	1	1	229	25.7	7.03	2.4	1
FALSE	High	Master Protein	Q9D6T0	Nitric oxide synthase-interacting protein OS=Mus musculus OX=10090 GN=Nosip PE=1 SV=1	0	4.128	3	1	1	1	1	301	33.2	8.62	2.39	1
FALSE	High	Master Protein	Q9R0Y5-2	Isoform 2 of Adenylate kinase isoenzyme 1 OS=Mus musculus OX=10090 GN=Ak1	0	2.494	6	1	1	1	1	210	23.1	5.83	2.35	1
FALSE	High	Master Protein	P62071	Ras-related protein R-Ras2 OS=Mus musculus OX=10090 GN=Rras2 PE=1 SV=1	0	3.154	6	1	1	1	1	204	23.4	6.01	2.35	1
FALSE	High	Master Protein	Q9WUU7	Cathepsin Z OS=Mus musculus OX=10090 GN=Ctsz PE=1 SV=1	0	2.457	3	1	1	1	1	306	34	6.6	2.33	1
FALSE	High	Master Protein	Q8K4Z3	NAD(P)H-hydrate epimerase OS=Mus musculus OX=10090 GN=Naxe PE=1 SV=1	0.002	2.162	4	1	1	1	1	282	31	7.69	2.33	1
FALSE	High	Master Protein	Q9D1H7	Golgi to ER traffic protein 4 homolog OS=Mus musculus OX=10090 GN=Get4 PE=1 SV=2	0.002	2.11	4	1	1	1	1	327	36.5	5.41	2.31	1
FALSE	High	Master Protein	Q9D883	Splicing factor U2AF 35 kDa subunit OS=Mus musculus OX=10090 GN=U2af1 PE=1 SV=4	0	3.646	5	1	1	1	1	239	27.8	8.81	2.3	1
FALSE	High	Master Protein	Q9D338	39S ribosomal protein L19, mitochondrial OS=Mus musculus OX=10090 GN=Mrpl19 PE=1 SV=1	0	3.391	4	1	1	1	1	292	33.6	9.44	2.3	1
FALSE	High	Master Protein	Q80UW8	DNA-directed RNA polymerases I, II, and III subunit RPABC1 OS=Mus musculus OX=10090 GN=Polr2e PE=1 SV=1	0	4.359	13	2	2	2	1	210	24.6	5.95	2.29	2
FALSE	High	Master Protein	Q62348	Translin OS=Mus musculus OX=10090 GN=Tsn PE=1 SV=1	0	2.828	4	1	1	1	1	228	26.2	6.44	2.28	1
FALSE	High	Master Protein	P50580	Proliferation-associated protein 2G4 OS=Mus musculus OX=10090 GN=Pa2g4 PE=1 SV=3	0	3.207	3	1	1	1	1	394	43.7	6.86	2.28	1
FALSE	High	Master Protein	P50247	Adenosylhomocysteinase OS=Mus musculus OX=10090 GN=Ahcy PE=1 SV=3	0.002	2.338	3	1	1	1	1	432	47.7	6.54	2.24	1
FALSE	High	Master Protein	Q3UN02	Lysocardiolipin acyltransferase 1 OS=Mus musculus OX=10090 GN=Lclat1 PE=1 SV=2	0	3.18	3	1	1	1	1	376	44.4	8.53	2.24	1
FALSE	High	Master Protein	P80315	T-complex protein 1 subunit delta OS=Mus musculus OX=10090 GN=Cct4 PE=1 SV=3	0	2.778	1	1	1	1	1	539	58	8.02	2.24	1
FALSE	High	Master Protein	Q8R5L1	Complement component 1 Q subcomponent-binding protein, mitochondrial OS=Mus musculus OX=10090 GN=C1qbp PE=1 SV=1	0.002	2.232	5	1	2	1	1	279	31	4.87	2.23	1
FALSE	High	Master Protein	P62267	40S ribosomal protein S23 OS=Mus musculus OX=10090 GN=Rps23 PE=1 SV=3	0	3.605	8	1	1	1	1	143	15.8	10.49	2.22	1
FALSE	High	Master Protein	Q64012	RNA-binding protein Raly OS=Mus musculus OX=10090 GN=Raly PE=1 SV=3	0	3.101	3	1	1	1	1	312	33.2	8.84	2.19	1
FALSE	High	Master Protein	Q9QUH0	Glutaredoxin-1 OS=Mus musculus OX=10090 GN=Glrx PE=1 SV=3	0.004	1.711	24	1	2	1	1	107	11.9	8.37	2.19	1
FALSE	High	Master Protein	Q8BL97	Serine/arginine-rich splicing factor 7 OS=Mus musculus OX=10090 GN=Srsf7 PE=1 SV=1	0	4.453	4	1	1	1	1	267	30.8	11.9	2.19	1
FALSE	High	Master Protein	P62911	60S ribosomal protein L32 OS=Mus musculus OX=10090 GN=Rpl32 PE=1 SV=2	0.005	1.385	10	1	1	1	1	135	15.9	11.33	2.16	1
FALSE	High	Master Protein	A2AUD5	Tumor protein D54 OS=Mus musculus OX=10090 GN=Tpd52l2 PE=1 SV=1	0	3.541	4	1	1	1	1	229	25.1	6.55	2.15	1
FALSE	High	Master Protein	P63325	40S ribosomal protein S10 OS=Mus musculus OX=10090 GN=Rps10 PE=1 SV=1	0	4.059	8	1	1	1	1	165	18.9	10.15	2.14	1
FALSE	High	Master Protein	Q9CQF3	Cleavage and polyadenylation specificity factor subunit 5 OS=Mus musculus OX=10090 GN=Nudt21 PE=1 SV=1	0	2.709	4	1	1	1	1	227	26.2	8.82	2.14	1
FALSE	High	Master Protein	P08074	Carbonyl reductase [NADPH] 2 OS=Mus musculus OX=10090 GN=Cbr2 PE=1 SV=1	0	4.342	9	2	2	2	1	244	25.9	9.01	2.13	2
FALSE	High	Master Protein	Q9QZB9	Dynactin subunit 5 OS=Mus musculus OX=10090 GN=Dctn5 PE=1 SV=1	0	2.868	6	1	2	1	1	182	20.1	8.02	2.13	1
FALSE	High	Master Protein	Q61792	LIM and SH3 domain protein 1 OS=Mus musculus OX=10090 GN=Lasp1 PE=1 SV=1	0.004	1.585	3	1	1	1	1	263	30	7.05	2.13	1
FALSE	High	Master Protein	A0A087WQN2	Prothymosin alpha (Fragment) OS=Mus musculus OX=10090 GN=Ptma PE=1 SV=1	0	3.482	7	1	1	1	1	145	15	4.65	2.13	1
FALSE	High	Master Protein	P47915	60S ribosomal protein L29 OS=Mus musculus OX=10090 GN=Rpl29 PE=1 SV=2	0	2.453	7	1	2	1	1	160	17.6	11.84	2.11	1
FALSE	High	Master Protein	P00493	Hypoxanthine-guanine phosphoribosyltransferase OS=Mus musculus OX=10090 GN=Hprt1 PE=1 SV=3	0	4.069	6	1	1	1	1	218	24.6	6.68	2.11	1
FALSE	High	Master Protein	A2AFQ2	3-hydroxyacyl-CoA dehydrogenase type-2 OS=Mus musculus OX=10090 GN=Hsd17b10 PE=1 SV=1	0	2.86	4	1	1	1	1	271	28.4	8.76	2.11	1
FALSE	High	Master Protein	Q9CQ60	6-phosphogluconolactonase OS=Mus musculus OX=10090 GN=Pgls PE=1 SV=1	0	2.54	6	1	1	1	1	257	27.2	5.85	2.11	1
FALSE	High	Master Protein	P35550	rRNA 2'-O-methyltransferase fibrillarin OS=Mus musculus OX=10090 GN=Fbl PE=1 SV=2	0	3.242	6	2	3	2	1	327	34.3	10.24	2.1	2
FALSE	High	Master Protein	O88342	WD repeat-containing protein 1 OS=Mus musculus OX=10090 GN=Wdr1 PE=1 SV=3	0.009	1.119	1	1	1	1	1	606	66.4	6.6	2.1	1
FALSE	High	Master Protein	Q9WV55	Vesicle-associated membrane protein-associated protein A OS=Mus musculus OX=10090 GN=Vapa PE=1 SV=2	0	4.158	15	3	4	3	1	249	27.8	8.4	2.08	3
FALSE	High	Master Protein	Q9WUL7	ADP-ribosylation factor-like protein 3 OS=Mus musculus OX=10090 GN=Arl3 PE=1 SV=1	0	4.472	6	1	1	1	1	182	20.5	7.24	2.08	1
FALSE	High	Master Protein	Q9DB73	NADH-cytochrome b5 reductase 1 OS=Mus musculus OX=10090 GN=Cyb5r1 PE=1 SV=1	0	3.173	4	1	1	1	1	305	34.1	8.87	2.08	1
FALSE	High	Master Protein	A0A0N4SUH8	NFU1 iron-sulfur cluster scaffold homolog, mitochondrial OS=Mus musculus OX=10090 GN=Nfu1 PE=1 SV=1	0	3.87	6	1	1	1	1	256	28.6	5.03	2.07	1
FALSE	High	Master Protein	Q9D0B6	Protein PBDC1 OS=Mus musculus OX=10090 GN=Pbdc1 PE=1 SV=1	0	7.643	23	3	3	3	1	198	22.2	4.55	2.06	3
FALSE	High	Master Protein	Q01730	Ras suppressor protein 1 OS=Mus musculus OX=10090 GN=Rsu1 PE=1 SV=3	0.005	1.309	3	1	1	1	1	277	31.5	8.88	2.03	1
FALSE	High	Master Protein	Q99PM9	Uridine-cytidine kinase 2 OS=Mus musculus OX=10090 GN=Uck2 PE=1 SV=1	0	2.913	6	1	1	1	1	261	29.4	6.55	2.01	1
FALSE	High	Master Protein	Q921M7	Protein FAM49B OS=Mus musculus OX=10090 GN=Fam49b PE=1 SV=1	0	3.527	9	2	2	2	1	324	36.8	6.06	1.97	2
FALSE	High	Master Protein	Q9DB05	Alpha-soluble NSF attachment protein OS=Mus musculus OX=10090 GN=Napa PE=1 SV=1	0	3.905	9	2	2	2	1	295	33.2	5.45	1.97	2
FALSE	High	Master Protein	O35955	Proteasome subunit beta type-10 OS=Mus musculus OX=10090 GN=Psmb10 PE=1 SV=1	0.002	1.817	4	1	1	1	1	273	29	6.87	1.95	1
FALSE	High	Master Protein	P61205	ADP-ribosylation factor 3 OS=Mus musculus OX=10090 GN=Arf3 PE=2 SV=2	0.005	1.382	6	1	1	1	1	181	20.6	7.43	1.95	1
FALSE	High	Master Protein	P49817	Caveolin-1 OS=Mus musculus OX=10090 GN=Cav1 PE=1 SV=1	0.003	1.484	4	1	1	1	1	178	20.5	6.02	1.94	1
FALSE	High	Master Protein	D3YTQ3	Heterogeneous nuclear ribonucleoprotein D-like OS=Mus musculus OX=10090 GN=Hnrnpdl PE=1 SV=1	0.005	1.42	2	1	1	1	1	420	46.2	9.57	1.93	1
FALSE	High	Master Protein	Q9DC16	Endoplasmic reticulum-Golgi intermediate compartment protein 1 OS=Mus musculus OX=10090 GN=Ergic1 PE=1 SV=1	0	3.858	3	1	1	1	1	290	32.5	7.06	1.93	1
FALSE	High	Master Protein	Q61686	Chromobox protein homolog 5 OS=Mus musculus OX=10090 GN=Cbx5 PE=1 SV=1	0	2.904	6	1	1	1	1	191	22.2	5.86	1.91	1
FALSE	High	Master Protein	Q9CY58	Plasminogen activator inhibitor 1 RNA-binding protein OS=Mus musculus OX=10090 GN=Serbp1 PE=1 SV=2	0	2.456	4	1	1	1	1	407	44.7	8.54	1.9	1
FALSE	High	Master Protein	Q3THE2	Myosin regulatory light chain 12B OS=Mus musculus OX=10090 GN=Myl12b PE=1 SV=2	0	2.781	12	2	3	2	1	172	19.8	4.84	1.89	2
FALSE	High	Master Protein	Q8R4R6	Nucleoporin NUP35 OS=Mus musculus OX=10090 GN=Nup35 PE=1 SV=2	0.002	2.096	4	1	1	1	1	325	34.8	9.25	1.89	1
FALSE	High	Master Protein	P10605	Cathepsin B OS=Mus musculus OX=10090 GN=Ctsb PE=1 SV=2	0	2.752	6	2	2	2	1	339	37.3	5.91	1.88	2
FALSE	High	Master Protein	Q08093	Calponin-2 OS=Mus musculus OX=10090 GN=Cnn2 PE=1 SV=1	0.002	2.084	4	1	1	1	1	305	33.1	7.62	1.85	1
FALSE	High	Master Protein	P50518	V-type proton ATPase subunit E 1 OS=Mus musculus OX=10090 GN=Atp6v1e1 PE=1 SV=2	0.002	1.826	4	1	1	1	1	226	26.1	8.43	1.85	1
FALSE	High	Master Protein	O08795-2	Isoform 2 of Glucosidase 2 subunit beta OS=Mus musculus OX=10090 GN=Prkcsh	0	2.739	2	1	1	1	1	528	59.5	4.48	1.82	1
FALSE	High	Master Protein	O35682	Myeloid-associated differentiation marker OS=Mus musculus OX=10090 GN=Myadm PE=1 SV=2	0	3.124	5	1	1	1	1	320	35.3	8.31	1.82	1
FALSE	High	Master Protein	Q9CWU6	Ubiquinol-cytochrome-c reductase complex assembly factor 1 OS=Mus musculus OX=10090 GN=Uqcc1 PE=1 SV=1	0.003	1.522	4	1	1	1	1	295	34.3	8.48	1.82	1
FALSE	High	Master Protein	Q9WUD1	STIP1 homology and U box-containing protein 1 OS=Mus musculus OX=10090 GN=Stub1 PE=1 SV=1	0.003	1.483	4	1	1	1	1	304	34.9	6.01	1.81	1
FALSE	High	Master Protein	Q3TE40	Replication protein A 32 kDa subunit OS=Mus musculus OX=10090 GN=Rpa2 PE=1 SV=1	0.002	2.348	3	1	2	1	1	270	29.4	5.76	1.79	1
FALSE	High	Master Protein	Q3UHX2	28 kDa heat- and acid-stable phosphoprotein OS=Mus musculus OX=10090 GN=Pdap1 PE=1 SV=1	0	2.691	6	1	1	1	1	181	20.6	7.39	1.78	1
FALSE	High	Master Protein	B2KG46	Protein bicaudal D homolog 1 OS=Mus musculus OX=10090 GN=Bicd1 PE=1 SV=1	0.005	1.399	1	1	1	1	1	975	110.9	5.91	1.78	1
FALSE	High	Master Protein	A0A1B0GR11	Transaldolase OS=Mus musculus OX=10090 GN=Taldo1 PE=1 SV=1	0.002	2.269	2	1	1	1	1	382	42.1	7.02	1.76	1
FALSE	High	Master Protein	Q60631	Growth factor receptor-bound protein 2 OS=Mus musculus OX=10090 GN=Grb2 PE=1 SV=1	0	3.167	11	2	2	2	1	217	25.2	6.32	1.75	2
FALSE	Medium	Master Protein	E9Q0B5	Fc fragment of IgG-binding protein OS=Mus musculus OX=10090 GN=Fcgbp PE=1 SV=1	0.016	1.021	0	1	3	1	1	2583	275	5.03	1.75	1
FALSE	High	Master Protein	G3UZA7	Small ubiquitin-related modifier OS=Mus musculus OX=10090 GN=Sumo3 PE=1 SV=1	0.002	2.256	11	1	1	1	1	113	12.7	5.96	1.75	1
FALSE	High	Master Protein	Q66JS6	Eukaryotic translation initiation factor 3 subunit J-B OS=Mus musculus OX=10090 GN=Eif3j2 PE=1 SV=1	0.002	2.285	4	1	1	1	1	263	29.5	4.81	1.75	1
FALSE	High	Master Protein	P35979	60S ribosomal protein L12 OS=Mus musculus OX=10090 GN=Rpl12 PE=1 SV=2	0	3.719	18	3	3	3	1	165	17.8	9.42	1.74	3
FALSE	High	Master Protein	Q91UZ5	Inositol monophosphatase 2 OS=Mus musculus OX=10090 GN=Impa2 PE=1 SV=1	0.002	1.813	4	1	1	1	1	290	31.7	6.23	1.74	1
FALSE	Medium	Master Protein	B8JJE0	Adhesion G-protein-coupled receptor V1 OS=Mus musculus OX=10090 GN=Adgrv1 PE=3 SV=1	0.013	1.069	0	1	1	1	1	6298	687.2	4.75	1.72	1
FALSE	High	Master Protein	Q80ZS3	28S ribosomal protein S26, mitochondrial OS=Mus musculus OX=10090 GN=Mrps26 PE=1 SV=1	0	4.049	8	2	2	2	1	200	23.4	9.96	1.71	2
FALSE	High	Master Protein	A0A0D2X7Z2	EEF1A lysine methyltransferase 1 OS=Mus musculus OX=10090 GN=Eef1akmt1 PE=1 SV=1	0.002	2.202	5	1	1	1	1	224	25.7	4.69	1.71	1
FALSE	High	Master Protein	Q5SXR6	Clathrin heavy chain OS=Mus musculus OX=10090 GN=Cltc PE=1 SV=1	0.004	1.684	1	1	1	1	1	1679	191.9	5.69	1.68	1
[truncated: 70 more rows]

[truncated: 16 more sheets: QE+_0096_pCMV_High, QE+_0097_Prdx4_Ctrl_High, QE+_0098_Prdx4_Tert_High, QE+_0100_pCMV_Mid, QE+_0102_Prdx4_Ctrl_Mid, QE+_0103_Prdx4_Tert_Mid, QE+_0104_pCMV_Low, QE+_0106_Prdx4_Ctrl_Low, QE+_0456_pCMV_High, QE+_0457_pCMV_Mid, QE+_0458_pCMV_Low, QE+_0459_Prdx4_Ctrl_High, QE+_0461_Prdx4_Ctrl_Low, QE+_0462_Prdx4_Tert_High, QE+_0463_Prdx4_Tert_Mid, QE+_0464_Prdx4_Tert_Low]
